# Supplementary material for: Presence of a biofilm beneficiary alters the evolutionary trajectory of a biofilm former
Source: ISME J. 2025 Jul 31;19(1):wraf160. doi: 10.1093/ismejo/wraf160 (PMC12393148; doi:10.1093/ismejo/wraf160)
Supplement: Dataset_S1_primers_wraf160 [file dataset_s1_primers_wraf160.xlsx]

## Sheet: B. velezensis primers
Primer name	Sequences (5’-3’)	Use
ywcC_US_F	AGTTGGCCCACCCGTCCTCTTTTTGA	Amplify upstream fragments of ywcC gene
ywcC_US_R	tgaatgatcaaacagctggggtaaaaaTAACGTTCTTCTTGATTTGACAAAGG	Amplify upstream fragments of ywcC gene (lower case sequences are homologous to pheS-spc fragments)
ps_F	ttattacgcctgtttaaactgcg	Amplify pheS-spc fragments
ps_R	ccgttcgtataatgtatgctatacg	Amplify pheS-spc fragments
ywcC_F	gcaattgttaattcaagaggctagaatTTATTACGCCTGTTTAAACTGCGAA	Amplify pheS-spc fragments (lower case sequences are homologous to pheS-spc fragments)
ywcC_R	TTTGAAAGTTTTATTGACGCAGGCC	Amplify downstream fragments of ywcC gene
ywcC_DS_F	TTCGTATAGCATACATTATACGAACGGccccgattttctgccgctgacaaaaa	Amplify downstream fragments of ywcC gene (lower case sequences are homologous to ywcC upstream gene)
ywcC_DS_R	tttttgtcagcggcagaaaatcggggCCGTTCGTATAATGTATGCTATACGAA	Amplify downstream fragments of ywcC gene (lower case sequences are homologous to ywcC pheS-spc fragments)
ywcC_check_flank	CGAGACATTCGCCATGACC	Check the deletion of ywcC gene
ywcC_check_flank	GCGCCTCACATCGTCAATGT	Check the deletion of ywcC gene
spo0F_US_F	AATGTTTCGCGGACAGCTTTTG	Amplify upstream fragments of spo0F gene
spo0F_US_R	ggggtgtaaaTAAAATTAGAAACAATTATGTCATTGTGTTGC	Amplify upstream fragments of spo0F gene (lower case sequences are homologous to pheS-spc fragments)
spo0F_F	tctaattttaTTTACACCCCAATATTATCATTTTC	Amplify spo0F gene (lower case sequences are homologous to pheS-spc fragments)
spo0F_R	TACGCATATTGCTCAATGAAG	Amplify spo0F gene
spo0F_DS_F	tctaattttaTTTACACCCCAATATTATCATTTTC	Amplify downstream fragments of spo0F gene (lower case sequences are homologous to spo0F upstream fragments)
spo0F_DS_R	agtttaaacaggcgtaataaTCCCTTTTTCATAAAGCTTTTG	Amplify downstream fragments of spo0F gene (lower case sequences are homologous to pheS-spc fragments)
spo0F_check_F	AGACATAAAACCGCCTGTCAA	Check the deletion of spo0F gene
spo0F_check_R	TCCGTACAAGCTGCAGAACA	Check the deletion of spo0F gene

## Sheet: S. degradans primers
Primer name	Sequences (5’-3’)	Use
cpsA_US_F_XbaI	atcccgtctagaGATAGGATTCTGGAAATCTGCC	Amplify upstream fragments (lower case sequences are the recognition site of XbaI nulease)
cpsA_US_R	tatttatgTGATTCTACTCGGGTCGC	Amplify upstream fragments (lower case sequences are homologous to downstream fragments)
cpsA_DS_F	ccgagtagaatcaCATAAATATACTTATTAATATTTTAAGATCGGTGCAG	Amplify downstream fragments (lower case sequences are homologous to upstream fragments)
cpsA_DS_R_SacI	atccgggagctcATTGCTGGTGGGTTGTGAC	Amplify downstream fragments (lower case sequences are the recognition site of XbaI nulease)
Seq-pSNW_F	TGTAAAACGACGGCCAGT	Check fragment insertion in pSNW vector
Seq-pSNW_R	ATGACCATGATTACGCCGG	Check fragment insertion in pSNW vector
Up_flank	ACGTAACGACATGCAGAG	Check the deletion of target gene
Down_flank	TTGTTGTTCCTCGGCTCT	Check the deletion of target gene
