# Supplementary material for: Presence of a biofilm beneficiary alters the evolutionary trajectory of a biofilm former
Source: ISME J. 2025 Jul 31;19(1):wraf160. doi: 10.1093/ismejo/wraf160 (PMC12393148; doi:10.1093/ismejo/wraf160)
Supplement: Dataset_S2_Genome_resequencing_isolates_wraf160 [file dataset_s2_genome_resequencing_isolates_wraf160.xlsx]

## Sheet: Isolates
	Isolates selected for genome resequencing
	B. velezensis isolates					S. degradans isolates				Note:
Transfer	Strain	Evolution treatment	Morphotype		Transfer	Strain	Morphotype			"T9" indicates the variant was isolated from 9th transfer, "T18" indicates the variant was isolated from 18th transfer
/	BA1	/	Ancestor		/	SA1	Ancestor			"Bn" indicates the variant was isolated from B. velezensis mono-evolution, "BSn" indicates the B. velezenis variant was isolated from co-evolution.
	BA2					SA2				"SEn" inidcates S. degradans evolved isolates.
	BA3					SA3				"V""S""R""W" indicate the B. velezensis variant type.
	BA4					SA4				"n" indicates the population number.
9th transfer	T9-B1-V	Mono-evolution	Volcano		9th transfer	T9-SE1	Evolved
	T9-B2-V					T9-SE2
	T9-B3-V					T9-SE3
	T9-B4-V					T9-SE4
	T9-B5-V					T9-SE5
	T9-B7-V					T9-SE6
	T9-B8-V					T9-SE7
18th transfer	B2-V					T9-SE8
9th transfer	T9-BS1-V	Co-evolution			18th transfer	SE1
	T9-BS3-V					SE2
	T9-BS4-V					SE3
	T9-BS5-V					SE4
	T9-BS6-V					SE5
	T9-BS7-V					SE6
	T9-BS8-V					SE7
18th transfer	BS5-V					SE8
9th transfer	T9-B5-W	Mono-evolution	Wrinkle
18th transfer	B5-W
9th transfer	T9-B1-S	Mono-evolution	Slimy
	T9-B2-S
	T9-B3-S
	T9-B4-S
	T9-B6-S
	T9-B7-S
	T9-B8-S
18th transfer	B1-S
	B2-S
	B3-S
	B4-S
	B6-S
	B7-S
	B8-S
9th transfer	T9-BS1-S	Co-evolution
	T9-BS2-S
	T9-BS3-S
	T9-BS4-S
	T9-BS5-S
	T9-BS7-S
	T9-BS8-S
18th transfer	BS1-S
	BS3-S
	BS4-S
	BS8-S
9th transfer	T9-B1-R	Mono-evolution	Rough
	T9-B2-R
	T9-B3-R
18th transfer	B1-R
	B2-R
	B3-R
	B4-R
	B5-R
	B6-R
	B7-R
	B8-R
9th transfer	T9-BS1-R	Co-evolution
	T9-BS2-R
	T9-BS3-R
	T9-BS4-R
	T9-BS5-R
	T9-BS6-R
	T9-BS8-R
18th transfer	BS1-R
	BS2-R
	BS3-R
	BS4-R
	BS5-R
	BS6-R
	BS7-R
	BS8-R

## Sheet: Bacillus mutations
id	BAmple	Type	Chr	Start	END	Ref	Obs	Func	Gene	ExonicFunc	AAChange	hom/het	Qual	Depth	Freq	Locus	Protein product	Protein name
1	BA1	INDEL	NZ_CP006890.1	91448	91454	GGGGGGG	-	downstream	V529_RS00480(dist=248)			hom	23237.7	503	1	lysS	WP_014416740.1	MULTISPECIES: lysine--tRNA ligase
2	BA1	INDEL	NZ_CP006890.1	91454	91454	-	AACTAAA	downstream	V529_RS00480(dist=254)			hom	22994.7	499	1	lysS	WP_014416740.1	MULTISPECIES: lysine--tRNA ligase
3	BA1	INDEL	NZ_CP006890.1	155889	155890	AT	-	upstream;downstream	V529_RS00870(dist=114);V529_RS00865(dist=879)			het	1626.73	725	0.1	pdaB;kbaA	WP_038456740.1;WP_038456737.1	MULTISPECIES: polysaccharide deacetylase family sporulation protein PdaB;MULTISPECIES: KinB-signaling pathway activation protein
4	BA1	INDEL	NZ_CP006890.1	155891	155891	-	AGA	upstream;downstream	V529_RS00870(dist=116);V529_RS00865(dist=881)			het	1821.73	713	0.1	pdaB;kbaA	WP_038456740.1;WP_038456737.1	MULTISPECIES: polysaccharide deacetylase family sporulation protein PdaB;MULTISPECIES: KinB-signaling pathway activation protein
5	BA1	INDEL	NZ_CP006890.1	479479	479480	CT	-	upstream;downstream	V529_RS21230(dist=494);V529_RS02380(dist=594)			het	1877.73	781	0.12	-;-	WP_038457033.1;WP_029326211.1	MULTISPECIES: hypothetical protein;MULTISPECIES: SprT family protein
6	BA1	INDEL	NZ_CP006890.1	495019	495019	T	-	exonic	V529_RS02485	stopgain	V529_RS02485:V529_RS02485.t01#NZ_CP006890.1#494416:exon1:c.427delA:p.I143X,	hom	21278.7	655	1	-	WP_038457043.1	fatty acid desaturase
7	BA1	INDEL	NZ_CP006890.1	537727	537727	-	T	upstream;downstream	V529_RS02700,V529_RS02710(dist=150);V529_RS20150(dist=150)			hom	21948.7	712	1	-;-;-	WP_007409312.1;WP_038457084.1;WP_228842189.1	MULTISPECIES: GNAT family N-acetyltransferase;MULTISPECIES: class I SAM-dependent methyltransferase;MULTISPECIES: hypothetical protein
8	BA1	INDEL	NZ_CP006890.1	561965	561965	-	T	upstream	V529_RS02840(dist=151)			hom	17590.7	611	1	thiL	WP_038457099.1	MULTISPECIES: thiamine-phosphate kinase
9	BA1	INDEL	NZ_CP006890.1	615285	615285	-	T	upstream;downstream	V529_RS03075,V529_RS03080(dist=88);V529_RS03070,V529_RS20160(dist=33)			hom	20350.7	676	0.99	-;-;-;-	WP_007609840.1;WP_007609843.1;WP_038457149.1;WP_012116994.1	MULTISPECIES: DUF5698 domain-containing protein;MULTISPECIES: NETI motif-containing protein;MULTISPECIES: hypothetical protein;MULTISPECIES: Fur-regulated basic protein FbpA
10	BA1	INDEL	NZ_CP006890.1	672179	672179	G	-	exonic	V529_RS03305,V529_RS03310	frameshift deletion	V529_RS03305:V529_RS03305.t01#NZ_CP006890.1#670224:exon1:c.1955delG:p.R652fs,V529_RS03310:V529_RS03310.t01#NZ_CP006890.1#672139:exon1:c.40delG:p.G14fs,	hom	23833.7	639	1	-;-	WP_038457193.1;WP_148304012.1	MULTISPECIES: polyketide synthase;MULTISPECIES: SDR family oxidoreductase
11	BA1	INDEL	NZ_CP006890.1	674511	674511	-	GCCAAATTCTTAGAATATCGAGAGATAAGCTTGATGTAGAT	exonic	V529_RS03310	stopgain	V529_RS03310:V529_RS03310.t01#NZ_CP006890.1#672139:exon1:c.2372_2373insGCCAAATTCTTAGAATATCGAGAGATAAGCTTGATGTAGAT:p.Q791_K792delinsQPNSX,	hom	20591.7	318	1	-	WP_148304012.1	MULTISPECIES: SDR family oxidoreductase
12	BA1	INDEL	NZ_CP006890.1	681667	681667	-	AGTCTTCCGACCTATCCGTTTGCGAAGGAAAAATACTGGGTGCCTTCAGAAATTAAACAGCCGTCTGCAGCATCAACGAACCAGCTC	exonic	V529_RS03320	nonframeshift insertion	V529_RS03320:V529_RS03320.t01#NZ_CP006890.1#681226:exon1:c.441_442insAGTCTTCCGACCTATCCGTTTGCGAAGGAAAAATACTGGGTGCCTTCAGAAATTAAACAGCCGTCTGCAGCATCAACGAACCAGCTC:p.I147delinsISLPTYPFAKEKYWVPSEIKQPSAASTNQL,	hom	23450.7	449	1	-	WP_158318851.1	MULTISPECIES: SDR family NAD(P)-dependent oxidoreductase
13	BA1	INDEL	NZ_CP006890.1	742345	742345	-	T	upstream;downstream	V529_RS03405,V529_RS03410(dist=65);V529_RS03390,V529_RS03395,V529_RS03400(dist=23)			hom	19320.7	621	1	-;-;-;-;cotJC	WP_038457218.1;WP_012117023.1;WP_003155704.1;WP_007408934.1;WP_038457215.1	MULTISPECIES: GNAT family N-acetyltransferase;MULTISPECIES: YesK-like family protein;MULTISPECIES: spore coat associated protein CotJA;MULTISPECIES: spore coat protein CotJB;MULTISPECIES: spore coat protein CotJC
14	BA1	INDEL	NZ_CP006890.1	775419	775419	-	T	upstream;downstream	V529_RS03555(dist=53);V529_RS03550,V529_RS03560(dist=53)			hom	18371.7	649	0.99	-;-;-	WP_038457250.1;WP_038457249.1;WP_038457251.1	MULTISPECIES: GNAT family N-acetyltransferase;MULTISPECIES: DEAD/DEAH box helicase;MULTISPECIES: NADP-dependent oxidoreductase
15	BA1	INDEL	NZ_CP006890.1	783467	783467	-	CGACAGGAATAACGGGATCAACTGGAGATACTGGAGCCACCGGAGTAACAGGAGCAACCGGGGTAACGGGATCAACAGGAGCAACCGGGATCACCGGAGC	downstream	V529_RS03600(dist=999)			hom	35627.7	318	0.99	-	WP_038457255.1	ATP-binding protein
16	BA1	INDEL	NZ_CP006890.1	879556	879556	T	-	upstream;downstream	V529_RS04010(dist=86);V529_RS04005(dist=9)			hom	19302.7	634	1	-;mprF	WP_038457354.1;WP_038457352.1	MULTISPECIES: PhzF family phenazine biosynthesis isomerase;MULTISPECIES: bifunctional lysylphosphatidylglycerol flippase/synthetase MprF
17	BA1	INDEL	NZ_CP006890.1	879576	879576	A	-	upstream;downstream	V529_RS04010(dist=66);V529_RS04005(dist=29)			hom	20474.7	645	1	-;mprF	WP_038457354.1;WP_038457352.1	MULTISPECIES: PhzF family phenazine biosynthesis isomerase;MULTISPECIES: bifunctional lysylphosphatidylglycerol flippase/synthetase MprF
18	BA1	INDEL	NZ_CP006890.1	889126	889126	-	A	upstream;downstream	V529_RS04080(dist=109);V529_RS04070,V529_RS04075(dist=101)			hom	17783.7	576	1	-;-;-	WP_032872409.1;WP_017419152.1;WP_038457364.1	MULTISPECIES: glycosyltransferase family 2 protein;MULTISPECIES: SdpI family protein;MULTISPECIES: alpha/beta hydrolase
19	BA1	INDEL	NZ_CP006890.1	952806	952806	-	A	upstream;downstream	V529_RS04475(dist=43);V529_RS04465,V529_RS04470(dist=43)			hom	19409.7	614	1	-;-;-	WP_003155362.1;WP_038457411.1;WP_038457414.1	MULTISPECIES: YhcN/YlaJ family sporulation lipoprotein;MULTISPECIES: L-cystine transporter;MULTISPECIES: hypothetical protein
20	BA1	INDEL	NZ_CP006890.1	1074870	1074870	A	-	upstream;downstream	V529_RS05060,V529_RS05075(dist=28);V529_RS05065,V529_RS05070(dist=28)			hom	20740.7	682	1	-;-;-;-	WP_038457530.1;WP_003155179.1;WP_038457531.1;WP_032874382.1	MULTISPECIES: FAD-dependent oxidoreductase;MULTISPECIES: competence protein ComK;MULTISPECIES: SDR family oxidoreductase;MULTISPECIES: IDEAL domain-containing protein
21	BA1	INDEL	NZ_CP006890.1	1164633	1164633	-	A	upstream;downstream	V529_RS05540(dist=214);V529_RS05530,V529_RS05545(dist=214)			hom	18527.7	581	1	spx;-;-	WP_003155034.1;WP_079891810.1;WP_007610610.1	MULTISPECIES: transcriptional regulator Spx;MULTISPECIES: putative glycoside hydrolase;MULTISPECIES: TerC family protein
22	BA1	INDEL	NZ_CP006890.1	1278502	1278502	T	-	exonic	V529_RS06170	stopgain	V529_RS06170:V529_RS06170.t01#NZ_CP006890.1#1277530:exon1:c.972delT:p.C324X,	hom	24817.7	616	1	-	WP_051590110.1	ATP-binding cassette domain-containing protein
23	BA1	INDEL	NZ_CP006890.1	1278523	1278523	T	-	exonic	V529_RS06170	frameshift deletion	V529_RS06170:V529_RS06170.t01#NZ_CP006890.1#1277530:exon1:c.993delT:p.S331fs,	hom	17739.7	573	1	-	WP_051590110.1	ATP-binding cassette domain-containing protein
24	BA1	INDEL	NZ_CP006890.1	1381379	1381379	-	T	upstream;downstream	V529_RS06695,V529_RS06700(dist=83);V529_RS06690(dist=29)			hom	17208.7	555	1	-;-;ccpC	WP_012117440.1;WP_038457855.1;WP_007611101.1	MULTISPECIES: flavodoxin;MULTISPECIES: glycoside hydrolase;MULTISPECIES: transcriptional regulator CcpC
25	BA1	INDEL	NZ_CP006890.1	1385597	1385597	-	A	downstream	V529_RS06715,V529_RS06720,V529_RS06725(dist=29)			hom	18796.7	591	1	-;-;-	WP_038457856.1;WP_003154596.1;WP_032874739.1	MULTISPECIES: N-acetyldiaminopimelate deacetylase;MULTISPECIES: YkuS family protein;MULTISPECIES: mechanosensitive ion channel family protein
26	BA1	INDEL	NZ_CP006890.1	1708803	1708803	A	-	downstream	V529_RS08105(dist=382)			hom	21419.7	672	1	recA	WP_003154145.1	MULTISPECIES: recombinase RecA
27	BA1	INDEL	NZ_CP006890.1	1798443	1798443	-	T	downstream	V529_RS08240,V529_RS08245,V529_RS08250,V529_RS08255(dist=10)			hom	14484.7	459	1	-;-;-;-	WP_015417516.1;WP_003154084.1;WP_007410383.1;WP_007410382.1	MULTISPECIES: NucA/NucB deoxyribonuclease domain-containing protein;MULTISPECIES: DUF1275 domain-containing protein;MULTISPECIES: hypothetical protein;MULTISPECIES: S8 family peptidase
28	BA1	INDEL	NZ_CP006890.1	1841998	1841998	G	-	exonic	V529_RS08475	frameshift deletion	V529_RS08475:V529_RS08475.t01#NZ_CP006890.1#1841866:exon1:c.132delG:p.T44fs,	hom	23784.7	591	1	-	WP_007410343.1	MULTISPECIES: DUF4944 domain-containing protein
29	BA1	INDEL	NZ_CP006890.1	1868562	1868562	T	-	downstream	V529_RS08640,V529_RS08645,V529_RS08650,V529_RS08655,V529_RS08660(dist=13)			hom	26644.7	589	1	tlp;-;-;-;plsY	WP_007410320.1;WP_003153973.1;WP_007611759.1;WP_007410318.1;WP_038458135.1	MULTISPECIES: small acid-soluble spore protein Tlp;MULTISPECIES: YbgC/FadM family acyl-CoA thioesterase;MULTISPECIES: hypothetical protein;MULTISPECIES: HesB/YadR/YfhF family protein;MULTISPECIES: glycerol-3-phosphate 1-O-acyltransferase PlsY
30	BA1	INDEL	NZ_CP006890.1	1868568	1868568	T	-	downstream	V529_RS08640,V529_RS08645,V529_RS08650,V529_RS08655,V529_RS08660(dist=7)			hom	26672.7	597	1	tlp;-;-;-;plsY	WP_007410320.1;WP_003153973.1;WP_007611759.1;WP_007410318.1;WP_038458135.1	MULTISPECIES: small acid-soluble spore protein Tlp;MULTISPECIES: YbgC/FadM family acyl-CoA thioesterase;MULTISPECIES: hypothetical protein;MULTISPECIES: HesB/YadR/YfhF family protein;MULTISPECIES: glycerol-3-phosphate 1-O-acyltransferase PlsY
31	BA1	INDEL	NZ_CP006890.1	2043597	2043597	A	-	downstream	V529_RS09215,V529_RS09225(dist=266)			hom	17120.7	550	1	-;-	WP_038458342.1;WP_003153850.1	MULTISPECIES: site-specific integrase;MULTISPECIES: site-specific integrase
32	BA1	INDEL	NZ_CP006890.1	2111389	2111389	T	-	downstream	V529_RS09545,V529_RS09550,V529_RS09555,V529_RS09560(dist=20)			hom	24905.7	620	1	-;-;bshB2;-	WP_038458453.1;WP_007611979.1;WP_007407961.1;WP_007611980.1	MULTISPECIES: MATE family efflux transporter;MULTISPECIES: STAS domain-containing protein;MULTISPECIES: bacillithiol biosynthesis deacetylase BshB2;MULTISPECIES: YojF family protein
33	BA1	INDEL	NZ_CP006890.1	2347573	2347573	-	T	exonic	V529_RS11050	frameshift insertion	V529_RS11050:V529_RS11050.t01#NZ_CP006890.1#2347526:exon1:c.661dupA:p.S221fs,	hom	16875.7	530	1	-	WP_038458916.1	hypothetical protein
34	BA1	INDEL	NZ_CP006890.1	2424552	2424552	-	A	upstream;downstream	V529_RS11480,V529_RS11485(dist=97);V529_RS11490(dist=232)			hom	17653.7	557	1	-;-;-	WP_038460829.1;WP_003153435.1;WP_038458987.1	MULTISPECIES: hypothetical protein;MULTISPECIES: DUF2768 domain-containing protein;MULTISPECIES: NAD(P)H-dependent glycerol-3-phosphate dehydrogenase
35	BA1	INDEL	NZ_CP006890.1	2475451	2475451	-	T	upstream;downstream	V529_RS11750,V529_RS11755(dist=496);V529_RS11765(dist=240)			hom	19396.7	675	1	spoVAC;-;sigF	WP_003153353.1;WP_029326122.1;WP_003153348.1	MULTISPECIES: stage V sporulation protein AC;MULTISPECIES: stage V sporulation protein AB;MULTISPECIES: RNA polymerase sporulation sigma factor SigF
36	BA1	INDEL	NZ_CP006890.1	2577722	2577722	A	-	exonic	V529_RS12035	frameshift deletion	V529_RS12035:V529_RS12035.t01#NZ_CP006890.1#2577055:exon1:c.213delT:p.I71fs,	hom	23448.7	631	1	-	WP_015240165.1	MULTISPECIES: LysR family transcriptional regulator
37	BA1	INDEL	NZ_CP006890.1	2579596	2579596	-	T	upstream;downstream	V529_RS12050(dist=68);V529_RS12045,V529_RS12055(dist=68)			hom	21381.7	672	1	-;namA;rpmG	WP_038459097.1;WP_038459095.1;WP_003153246.1	MULTISPECIES: alpha/beta hydrolase;NADPH dehydrogenase NamA;MULTISPECIES: 50S ribosomal protein L33
38	BA1	INDEL	NZ_CP006890.1	2618911	2618911	T	-	upstream;downstream	V529_RS12250,V529_RS12255,V529_RS12260(dist=99);V529_RS12245(dist=29)			hom	17309.7	569	1	-;-;alr;-	WP_007408362.1;WP_038459145.1;WP_038459148.1;WP_038460835.1	MULTISPECIES: spore germination protein;MULTISPECIES: spore germination protein;MULTISPECIES: alanine racemase;MULTISPECIES: NADH-dependent flavin oxidoreductase
39	BA1	INDEL	NZ_CP006890.1	2848651	2848651	-	T	upstream;downstream	V529_RS13480,V529_RS13485(dist=48);V529_RS13490(dist=7)			hom	17434.7	630	0.99	pheA;thrR;obgE	WP_038459377.1;WP_007408173.1;WP_007408172.1	MULTISPECIES: prephenate dehydratase;MULTISPECIES: transcriptional regulator ThrR;MULTISPECIES: GTPase ObgE
40	BA1	INDEL	NZ_CP006890.1	2868155	2868155	G	-	downstream	V529_RS13595(dist=867)			hom	15259.7	470	1	hemL	WP_038459388.1	MULTISPECIES: glutamate-1-semialdehyde 2,1-aminomutase
41	BA1	INDEL	NZ_CP006890.1	3040788	3040788	-	A	upstream;downstream	V529_RS14405(dist=199);V529_RS14410,V529_RS14415,V529_RS14420(dist=40)			hom	6406.73	279	0.95	-;ytxJ;-;-	WP_003152383.1;WP_038459527.1;WP_003152380.1;WP_007408777.1	MULTISPECIES: bifunctional 3-deoxy-7-phosphoheptulonate synthase/chorismate mutase;MULTISPECIES: bacillithiol system redox-active protein YtxJ;MULTISPECIES: YtxH domain-containing protein;MULTISPECIES: DUF948 domain-containing protein
42	BA1	INDEL	NZ_CP006890.1	3128193	3128193	G	-	intergenic	V529_RS14845(dist=1269),V529_RS14970(dist=6077)			het	46416.7	1825	0.62	-;thiT	WP_038459600.1;WP_012118271.1	MULTISPECIES: tryptophan-rich sensory protein;MULTISPECIES: energy-coupled thiamine transporter ThiT
43	BA1	INDEL	NZ_CP006890.1	3128272	3128272	-	AT	intergenic	V529_RS14845(dist=1348),V529_RS14970(dist=5998)			het	28115.7	1487	0.47	-;thiT	WP_038459600.1;WP_012118271.1	MULTISPECIES: tryptophan-rich sensory protein;MULTISPECIES: energy-coupled thiamine transporter ThiT
44	BA1	INDEL	NZ_CP006890.1	3128281	3128281	G	-	intergenic	V529_RS14845(dist=1357),V529_RS14970(dist=5989)			het	28545.7	1480	0.5	-;thiT	WP_038459600.1;WP_012118271.1	MULTISPECIES: tryptophan-rich sensory protein;MULTISPECIES: energy-coupled thiamine transporter ThiT
45	BA1	INDEL	NZ_CP006890.1	3128375	3128379	GTATA	-	intergenic	V529_RS14845(dist=1451),V529_RS14970(dist=5891)			het	23435.7	1295	0.47	-;thiT	WP_038459600.1;WP_012118271.1	MULTISPECIES: tryptophan-rich sensory protein;MULTISPECIES: energy-coupled thiamine transporter ThiT
46	BA1	INDEL	NZ_CP006890.1	3128461	3128461	-	ATACAGGATAACTATCCT	intergenic	V529_RS14845(dist=1537),V529_RS14970(dist=5809)			het	6516.73	846	0.24	-;thiT	WP_038459600.1;WP_012118271.1	MULTISPECIES: tryptophan-rich sensory protein;MULTISPECIES: energy-coupled thiamine transporter ThiT
47	BA1	INDEL	NZ_CP006890.1	3128466	3128468	GGC	-	intergenic	V529_RS14845(dist=1542),V529_RS14970(dist=5802)			het	3889.73	805	0.17	-;thiT	WP_038459600.1;WP_012118271.1	MULTISPECIES: tryptophan-rich sensory protein;MULTISPECIES: energy-coupled thiamine transporter ThiT
48	BA1	INDEL	NZ_CP006890.1	3128647	3128647	C	-	intergenic	V529_RS14845(dist=1723),V529_RS14970(dist=5623)			het	3044.73	786	0.16	-;thiT	WP_038459600.1;WP_012118271.1	MULTISPECIES: tryptophan-rich sensory protein;MULTISPECIES: energy-coupled thiamine transporter ThiT
49	BA1	INDEL	NZ_CP006890.1	3128650	3128650	G	-	intergenic	V529_RS14845(dist=1726),V529_RS14970(dist=5620)			het	3056.73	792	0.16	-;thiT	WP_038459600.1;WP_012118271.1	MULTISPECIES: tryptophan-rich sensory protein;MULTISPECIES: energy-coupled thiamine transporter ThiT
50	BA1	INDEL	NZ_CP006890.1	3128661	3128662	AG	-	intergenic	V529_RS14845(dist=1737),V529_RS14970(dist=5608)			het	3050.73	790	0.16	-;thiT	WP_038459600.1;WP_012118271.1	MULTISPECIES: tryptophan-rich sensory protein;MULTISPECIES: energy-coupled thiamine transporter ThiT
51	BA1	INDEL	NZ_CP006890.1	3128666	3128669	AACA	-	intergenic	V529_RS14845(dist=1742),V529_RS14970(dist=5601)			het	2983.73	808	0.15	-;thiT	WP_038459600.1;WP_012118271.1	MULTISPECIES: tryptophan-rich sensory protein;MULTISPECIES: energy-coupled thiamine transporter ThiT
52	BA1	INDEL	NZ_CP006890.1	3128672	3128672	-	CTTGTCCAA	intergenic	V529_RS14845(dist=1748),V529_RS14970(dist=5598)			het	3044.73	788	0.16	-;thiT	WP_038459600.1;WP_012118271.1	MULTISPECIES: tryptophan-rich sensory protein;MULTISPECIES: energy-coupled thiamine transporter ThiT
53	BA1	INDEL	NZ_CP006890.1	3128676	3128677	GG	-	intergenic	V529_RS14845(dist=1752),V529_RS14970(dist=5593)			het	2978.73	798	0.15	-;thiT	WP_038459600.1;WP_012118271.1	MULTISPECIES: tryptophan-rich sensory protein;MULTISPECIES: energy-coupled thiamine transporter ThiT
54	BA1	INDEL	NZ_CP006890.1	3152930	3152930	-	A	upstream;downstream	V529_RS15065(dist=72);V529_RS15070(dist=43)			hom	20602.7	678	1	-;-	WP_038459617.1;WP_038459619.1	MULTISPECIES: methyl-accepting chemotaxis protein;MULTISPECIES: methyl-accepting chemotaxis protein
55	BA1	INDEL	NZ_CP006890.1	3245138	3245138	A	-	exonic	V529_RS15495	stoploss	V529_RS15495:V529_RS15495.t01#NZ_CP006890.1#3244662:exon1:c.476delA:p.X159,	hom	19665.7	637	1	-	WP_014418782.1	MULTISPECIES: divergent PAP2 family protein
56	BA1	INDEL	NZ_CP006890.1	3416469	3416469	-	T	exonic	V529_RS16405	frameshift insertion	V529_RS16405:V529_RS16405.t01#NZ_CP006890.1#3416460:exon1:c.648dupA:p.E217fs,	hom	23444.7	741	1	-	WP_038459870.1	ABC transporter permease
57	BA1	INDEL	NZ_CP006890.1	3464634	3464634	-	A	exonic	V529_RS16625	frameshift insertion	V529_RS16625:V529_RS16625.t01#NZ_CP006890.1#3463307:exon1:c.1328dupA:p.X443delinsX,	hom	21502.7	662	1	-	WP_007407373.1	MULTISPECIES: GntP family permease
58	BA1	INDEL	NZ_CP006890.1	3627524	3627524	T	-	downstream	V529_RS17400,V529_RS17405,V529_RS17410(dist=8)			hom	17990.7	645	0.99	-;-;-	WP_007614165.1;WP_032876089.1;WP_032876086.1	MULTISPECIES: Cof-type HAD-IIB family hydrolase;MULTISPECIES: membrane protein;MULTISPECIES: C40 family peptidase
59	BA1	INDEL	NZ_CP006890.1	3865890	3865890	-	T	upstream;downstream	V529_RS18695(dist=501);V529_RS18700,V529_RS18705(dist=6)			hom	20862.7	688	1	-;-;celB	WP_038460318.1;WP_003150894.1;WP_038460320.1	MULTISPECIES: class I SAM-dependent rRNA methyltransferase;MULTISPECIES: VOC family protein;MULTISPECIES: PTS cellobiose transporter subunit IIC
60	BA1	INDEL	NZ_CP006890.1	3923883	3923883	-	A	downstream	V529_RS18955,V529_RS18960,V529_RS18965(dist=43)			hom	21834.7	710	1	-;-;-	WP_032875637.1;WP_038460376.1;WP_046341506.1	MULTISPECIES: NupC/NupG family nucleoside CNT transporter;MULTISPECIES: DUF3298 and DUF4163 domain-containing protein;MULTISPECIES: hypothetical protein
61	BA1	INDEL	NZ_CP006890.1	3987480	3987480	-	T	upstream;downstream	V529_RS19240(dist=104);V529_RS19235(dist=15)			hom	24174.7	727	1	-;-	WP_038460470.1;WP_015240911.1	MULTISPECIES: sugar porter family MFS transporter;MULTISPECIES: aldo/keto reductase
62	BA1	INDEL	NZ_CP006890.1	3987487	3987487	-	G	upstream;downstream	V529_RS19240(dist=97);V529_RS19235(dist=22)			hom	24544.7	729	1	-;-	WP_038460470.1;WP_015240911.1	MULTISPECIES: sugar porter family MFS transporter;MULTISPECIES: aldo/keto reductase
63	BA1	INDEL	NZ_CP006890.1	3987494	3987494	-	T	upstream;downstream	V529_RS19240(dist=90);V529_RS19235(dist=29)			hom	21005.7	707	0.99	-;-	WP_038460470.1;WP_015240911.1	MULTISPECIES: sugar porter family MFS transporter;MULTISPECIES: aldo/keto reductase
64	BA1	INDEL	NZ_CP006890.1	4091118	4091118	A	-	exonic	V529_RS19760	frameshift deletion	V529_RS19760:V529_RS19760.t01#NZ_CP006890.1#4090632:exon1:c.486delA:p.I162fs,	hom	15841.7	533	1	-	WP_038460599.1	Rrf2 family transcriptional regulator
65	BA1	SNV	NZ_CP006890.1	91446	91446	G	A	downstream	V529_RS00480(dist=246)			hom	22669.8	506	1	lysS	WP_014416740.1	MULTISPECIES: lysine--tRNA ligase
66	BA1	SNV	NZ_CP006890.1	156053	156053	C	T	upstream	V529_RS00870(dist=278)			het	9255.77	1091	0.32	pdaB	WP_038456740.1	MULTISPECIES: polysaccharide deacetylase family sporulation protein PdaB
67	BA1	SNV	NZ_CP006890.1	156298	156298	T	C	upstream	V529_RS00870(dist=523)			het	20089.8	1908	0.47	pdaB	WP_038456740.1	MULTISPECIES: polysaccharide deacetylase family sporulation protein PdaB
68	BA1	SNV	NZ_CP006890.1	156332	156332	C	T	upstream	V529_RS00870(dist=557)			het	16411.8	2291	0.37	pdaB	WP_038456740.1	MULTISPECIES: polysaccharide deacetylase family sporulation protein PdaB
69	BA1	SNV	NZ_CP006890.1	333962	333962	T	C	exonic	V529_RS01705	synonymous SNV	V529_RS01705:V529_RS01705.t01#NZ_CP006890.1#325670:exon1:c.T8292C:p.D2764D,	hom	18367.8	573	1	srfAA	WP_038456924.1	MULTISPECIES: surfactin non-ribosomal peptide synthetase SrfAA
70	BA1	SNV	NZ_CP006890.1	334262	334262	C	G	exonic	V529_RS01705	synonymous SNV	V529_RS01705:V529_RS01705.t01#NZ_CP006890.1#325670:exon1:c.C8592G:p.G2864G,	hom	21191.8	591	1	srfAA	WP_038456924.1	MULTISPECIES: surfactin non-ribosomal peptide synthetase SrfAA
71	BA1	SNV	NZ_CP006890.1	367544	367544	G	A	exonic	V529_RS01800	nonsynonymous SNV	V529_RS01800:V529_RS01800.t01#NZ_CP006890.1#366490:exon1:c.G1054A:p.V352I,	hom	29157.8	757	1	-	WP_038456939.1	MULTISPECIES: Ger(x)C family spore germination protein
72	BA1	SNV	NZ_CP006890.1	694317	694317	A	G	exonic	V529_RS03330	nonsynonymous SNV	V529_RS03330:V529_RS03330.t01#NZ_CP006890.1#691529:exon1:c.A2788G:p.N930D,	hom	14286.8	397	1	-	WP_158318853.1	MULTISPECIES: type I polyketide synthase
73	BA1	SNV	NZ_CP006890.1	2111374	2111374	A	G	exonic	V529_RS09550	synonymous SNV	V529_RS09550:V529_RS09550.t01#NZ_CP006890.1#2110531:exon1:c.A843G:p.K281K,	hom	17041.8	562	1	-	WP_007611979.1	MULTISPECIES: STAS domain-containing protein
74	BA1	SNV	NZ_CP006890.1	2111377	2111377	G	A	exonic	V529_RS09550	synonymous SNV	V529_RS09550:V529_RS09550.t01#NZ_CP006890.1#2110531:exon1:c.G846A:p.G282G,	hom	25026.7	629	1	-	WP_007611979.1	MULTISPECIES: STAS domain-containing protein
75	BA1	SNV	NZ_CP006890.1	2536111	2536111	C	T	exonic	V529_RS11985	nonsynonymous SNV	V529_RS11985:V529_RS11985.t01#NZ_CP006890.1#2529401:exon1:c.G8906A:p.G2969E,	hom	18548.8	505	1	-	WP_038459073.1	SDR family NAD(P)-dependent oxidoreductase
76	BA1	SNV	NZ_CP006890.1	2751116	2751116	G	A	exonic	V529_RS13010	stopgain	V529_RS13010:V529_RS13010.t01#NZ_CP006890.1#2750900:exon1:c.C484T:p.Q162X,	hom	23028.8	599	1	-	WP_032873937.1	MULTISPECIES: aspartate/glutamate racemase family protein
77	BA1	SNV	NZ_CP006890.1	3128098	3128098	A	G	intergenic	V529_RS14845(dist=1174),V529_RS14970(dist=6172)			het	29000.8	1445	0.52	-;thiT	WP_038459600.1;WP_012118271.1	MULTISPECIES: tryptophan-rich sensory protein;MULTISPECIES: energy-coupled thiamine transporter ThiT
78	BA1	SNV	NZ_CP006890.1	3128101	3128101	A	G	intergenic	V529_RS14845(dist=1177),V529_RS14970(dist=6169)			het	29045.8	1756	0.44	-;thiT	WP_038459600.1;WP_012118271.1	MULTISPECIES: tryptophan-rich sensory protein;MULTISPECIES: energy-coupled thiamine transporter ThiT
79	BA1	SNV	NZ_CP006890.1	3128179	3128179	T	A	intergenic	V529_RS14845(dist=1255),V529_RS14970(dist=6091)			het	48247.8	1907	0.63	-;thiT	WP_038459600.1;WP_012118271.1	MULTISPECIES: tryptophan-rich sensory protein;MULTISPECIES: energy-coupled thiamine transporter ThiT
80	BA1	SNV	NZ_CP006890.1	3128184	3128184	C	T	intergenic	V529_RS14845(dist=1260),V529_RS14970(dist=6086)			het	47519.8	1865	0.63	-;thiT	WP_038459600.1;WP_012118271.1	MULTISPECIES: tryptophan-rich sensory protein;MULTISPECIES: energy-coupled thiamine transporter ThiT
81	BA1	SNV	NZ_CP006890.1	3128189	3128189	G	A	intergenic	V529_RS14845(dist=1265),V529_RS14970(dist=6081)			het	47269.8	1852	0.62	-;thiT	WP_038459600.1;WP_012118271.1	MULTISPECIES: tryptophan-rich sensory protein;MULTISPECIES: energy-coupled thiamine transporter ThiT
82	BA1	SNV	NZ_CP006890.1	3128368	3128368	A	G	intergenic	V529_RS14845(dist=1444),V529_RS14970(dist=5902)			het	24097.8	1296	0.49	-;thiT	WP_038459600.1;WP_012118271.1	MULTISPECIES: tryptophan-rich sensory protein;MULTISPECIES: energy-coupled thiamine transporter ThiT
83	BA1	SNV	NZ_CP006890.1	3128876	3128876	G	A	intergenic	V529_RS14845(dist=1952),V529_RS14970(dist=5394)			het	18125.8	1264	0.39	-;thiT	WP_038459600.1;WP_012118271.1	MULTISPECIES: tryptophan-rich sensory protein;MULTISPECIES: energy-coupled thiamine transporter ThiT
84	BA1	SNV	NZ_CP006890.1	3128881	3128881	G	A	intergenic	V529_RS14845(dist=1957),V529_RS14970(dist=5389)			het	18135.8	1262	0.39	-;thiT	WP_038459600.1;WP_012118271.1	MULTISPECIES: tryptophan-rich sensory protein;MULTISPECIES: energy-coupled thiamine transporter ThiT
85	BA1	SNV	NZ_CP006890.1	3740103	3740103	T	G	exonic	V529_RS18035	nonsynonymous SNV	V529_RS18035:V529_RS18035.t01#NZ_CP006890.1#3739971:exon1:c.A244C:p.T82P,	het	22601.8	719	0.89	spo0F	WP_012118670.1	MULTISPECIES: sporulation initiation phosphotransferase Spo0F
86	BA2	INDEL	NZ_CP006890.1	91448	91454	GGGGGGG	-	downstream	V529_RS00480(dist=248)			hom	29747.7	647	1	lysS	WP_014416740.1	MULTISPECIES: lysine--tRNA ligase
87	BA2	INDEL	NZ_CP006890.1	91454	91454	-	AACTAAA	downstream	V529_RS00480(dist=254)			hom	29210.7	641	1	lysS	WP_014416740.1	MULTISPECIES: lysine--tRNA ligase
88	BA2	INDEL	NZ_CP006890.1	479479	479480	CT	-	upstream;downstream	V529_RS21230(dist=494);V529_RS02380(dist=594)			het	3532.73	955	0.15	-;-	WP_038457033.1;WP_029326211.1	MULTISPECIES: hypothetical protein;MULTISPECIES: SprT family protein
89	BA2	INDEL	NZ_CP006890.1	495019	495019	T	-	exonic	V529_RS02485	stopgain	V529_RS02485:V529_RS02485.t01#NZ_CP006890.1#494416:exon1:c.427delA:p.I143X,	hom	30024.7	922	1	-	WP_038457043.1	fatty acid desaturase
90	BA2	INDEL	NZ_CP006890.1	537727	537727	-	T	upstream;downstream	V529_RS02700,V529_RS02710(dist=150);V529_RS20150(dist=150)			hom	23336.7	755	1	-;-;-	WP_007409312.1;WP_038457084.1;WP_228842189.1	MULTISPECIES: GNAT family N-acetyltransferase;MULTISPECIES: class I SAM-dependent methyltransferase;MULTISPECIES: hypothetical protein
91	BA2	INDEL	NZ_CP006890.1	561965	561965	-	T	upstream	V529_RS02840(dist=151)			hom	20523.7	730	0.99	thiL	WP_038457099.1	MULTISPECIES: thiamine-phosphate kinase
92	BA2	INDEL	NZ_CP006890.1	615285	615285	-	T	upstream;downstream	V529_RS03075,V529_RS03080(dist=88);V529_RS03070,V529_RS20160(dist=33)			hom	23031.7	763	1	-;-;-;-	WP_007609840.1;WP_007609843.1;WP_038457149.1;WP_012116994.1	MULTISPECIES: DUF5698 domain-containing protein;MULTISPECIES: NETI motif-containing protein;MULTISPECIES: hypothetical protein;MULTISPECIES: Fur-regulated basic protein FbpA
93	BA2	INDEL	NZ_CP006890.1	672179	672179	G	-	exonic	V529_RS03305,V529_RS03310	frameshift deletion	V529_RS03305:V529_RS03305.t01#NZ_CP006890.1#670224:exon1:c.1955delG:p.R652fs,V529_RS03310:V529_RS03310.t01#NZ_CP006890.1#672139:exon1:c.40delG:p.G14fs,	hom	29704.7	796	1	-;-	WP_038457193.1;WP_148304012.1	MULTISPECIES: polyketide synthase;MULTISPECIES: SDR family oxidoreductase
94	BA2	INDEL	NZ_CP006890.1	674511	674511	-	GCCAAATTCTTAGAATATCGAGAGATAAGCTTGATGTAGAT	exonic	V529_RS03310	stopgain	V529_RS03310:V529_RS03310.t01#NZ_CP006890.1#672139:exon1:c.2372_2373insGCCAAATTCTTAGAATATCGAGAGATAAGCTTGATGTAGAT:p.Q791_K792delinsQPNSX,	hom	26006.7	416	1	-	WP_148304012.1	MULTISPECIES: SDR family oxidoreductase
95	BA2	INDEL	NZ_CP006890.1	681667	681667	-	AGTCTTCCGACCTATCCGTTTGCGAAGGAAAAATACTGGGTGCCTTCAGAAATTAAACAGCCGTCTGCAGCATCAACGAACCAGCTC	exonic	V529_RS03320	nonframeshift insertion	V529_RS03320:V529_RS03320.t01#NZ_CP006890.1#681226:exon1:c.441_442insAGTCTTCCGACCTATCCGTTTGCGAAGGAAAAATACTGGGTGCCTTCAGAAATTAAACAGCCGTCTGCAGCATCAACGAACCAGCTC:p.I147delinsISLPTYPFAKEKYWVPSEIKQPSAASTNQL,	hom	30631.7	549	1	-	WP_158318851.1	MULTISPECIES: SDR family NAD(P)-dependent oxidoreductase
96	BA2	INDEL	NZ_CP006890.1	742345	742345	-	T	upstream;downstream	V529_RS03405,V529_RS03410(dist=65);V529_RS03390,V529_RS03395,V529_RS03400(dist=23)			hom	22408.7	726	1	-;-;-;-;cotJC	WP_038457218.1;WP_012117023.1;WP_003155704.1;WP_007408934.1;WP_038457215.1	MULTISPECIES: GNAT family N-acetyltransferase;MULTISPECIES: YesK-like family protein;MULTISPECIES: spore coat associated protein CotJA;MULTISPECIES: spore coat protein CotJB;MULTISPECIES: spore coat protein CotJC
97	BA2	INDEL	NZ_CP006890.1	775419	775419	-	T	upstream;downstream	V529_RS03555(dist=53);V529_RS03550,V529_RS03560(dist=53)			hom	22074.7	781	0.99	-;-;-	WP_038457250.1;WP_038457249.1;WP_038457251.1	MULTISPECIES: GNAT family N-acetyltransferase;MULTISPECIES: DEAD/DEAH box helicase;MULTISPECIES: NADP-dependent oxidoreductase
98	BA2	INDEL	NZ_CP006890.1	783467	783467	-	CGACAGGAATAACGGGATCAACTGGAGATACTGGAGCCACCGGAGTAACAGGAGCAACCGGGGTAACGGGATCAACAGGAGCAACCGGGATCACCGGAGC	downstream	V529_RS03600(dist=999)			hom	32175.7	339	1	-	WP_038457255.1	ATP-binding protein
99	BA2	INDEL	NZ_CP006890.1	879556	879556	T	-	upstream;downstream	V529_RS04010(dist=86);V529_RS04005(dist=9)			hom	21800.7	718	1	-;mprF	WP_038457354.1;WP_038457352.1	MULTISPECIES: PhzF family phenazine biosynthesis isomerase;MULTISPECIES: bifunctional lysylphosphatidylglycerol flippase/synthetase MprF
100	BA2	INDEL	NZ_CP006890.1	879576	879576	A	-	upstream;downstream	V529_RS04010(dist=66);V529_RS04005(dist=29)			hom	22703.7	717	1	-;mprF	WP_038457354.1;WP_038457352.1	MULTISPECIES: PhzF family phenazine biosynthesis isomerase;MULTISPECIES: bifunctional lysylphosphatidylglycerol flippase/synthetase MprF
101	BA2	INDEL	NZ_CP006890.1	889126	889126	-	A	upstream;downstream	V529_RS04080(dist=109);V529_RS04070,V529_RS04075(dist=101)			hom	22262.7	724	0.99	-;-;-	WP_032872409.1;WP_017419152.1;WP_038457364.1	MULTISPECIES: glycosyltransferase family 2 protein;MULTISPECIES: SdpI family protein;MULTISPECIES: alpha/beta hydrolase
102	BA2	INDEL	NZ_CP006890.1	952806	952806	-	A	upstream;downstream	V529_RS04475(dist=43);V529_RS04465,V529_RS04470(dist=43)			hom	20516.7	647	1	-;-;-	WP_003155362.1;WP_038457411.1;WP_038457414.1	MULTISPECIES: YhcN/YlaJ family sporulation lipoprotein;MULTISPECIES: L-cystine transporter;MULTISPECIES: hypothetical protein
103	BA2	INDEL	NZ_CP006890.1	1074870	1074870	A	-	upstream;downstream	V529_RS05060,V529_RS05075(dist=28);V529_RS05065,V529_RS05070(dist=28)			hom	21211.7	701	1	-;-;-;-	WP_038457530.1;WP_003155179.1;WP_038457531.1;WP_032874382.1	MULTISPECIES: FAD-dependent oxidoreductase;MULTISPECIES: competence protein ComK;MULTISPECIES: SDR family oxidoreductase;MULTISPECIES: IDEAL domain-containing protein
104	BA2	INDEL	NZ_CP006890.1	1164633	1164633	-	A	upstream;downstream	V529_RS05540(dist=214);V529_RS05530,V529_RS05545(dist=214)			hom	22952.7	717	1	spx;-;-	WP_003155034.1;WP_079891810.1;WP_007610610.1	MULTISPECIES: transcriptional regulator Spx;MULTISPECIES: putative glycoside hydrolase;MULTISPECIES: TerC family protein
105	BA2	INDEL	NZ_CP006890.1	1278502	1278502	T	-	exonic	V529_RS06170	stopgain	V529_RS06170:V529_RS06170.t01#NZ_CP006890.1#1277530:exon1:c.972delT:p.C324X,	hom	27625.7	686	1	-	WP_051590110.1	ATP-binding cassette domain-containing protein
106	BA2	INDEL	NZ_CP006890.1	1278523	1278523	T	-	exonic	V529_RS06170	frameshift deletion	V529_RS06170:V529_RS06170.t01#NZ_CP006890.1#1277530:exon1:c.993delT:p.S331fs,	hom	20968.7	675	1	-	WP_051590110.1	ATP-binding cassette domain-containing protein
107	BA2	INDEL	NZ_CP006890.1	1381379	1381379	-	T	upstream;downstream	V529_RS06695,V529_RS06700(dist=83);V529_RS06690(dist=29)			hom	19560.7	631	1	-;-;ccpC	WP_012117440.1;WP_038457855.1;WP_007611101.1	MULTISPECIES: flavodoxin;MULTISPECIES: glycoside hydrolase;MULTISPECIES: transcriptional regulator CcpC
108	BA2	INDEL	NZ_CP006890.1	1385597	1385597	-	A	downstream	V529_RS06715,V529_RS06720,V529_RS06725(dist=29)			hom	21514.7	679	1	-;-;-	WP_038457856.1;WP_003154596.1;WP_032874739.1	MULTISPECIES: N-acetyldiaminopimelate deacetylase;MULTISPECIES: YkuS family protein;MULTISPECIES: mechanosensitive ion channel family protein
109	BA2	INDEL	NZ_CP006890.1	1708803	1708803	A	-	downstream	V529_RS08105(dist=382)			hom	20492.7	642	1	recA	WP_003154145.1	MULTISPECIES: recombinase RecA
110	BA2	INDEL	NZ_CP006890.1	1798443	1798443	-	T	downstream	V529_RS08240,V529_RS08245,V529_RS08250,V529_RS08255(dist=10)			hom	9997.73	316	1	-;-;-;-	WP_015417516.1;WP_003154084.1;WP_007410383.1;WP_007410382.1	MULTISPECIES: NucA/NucB deoxyribonuclease domain-containing protein;MULTISPECIES: DUF1275 domain-containing protein;MULTISPECIES: hypothetical protein;MULTISPECIES: S8 family peptidase
111	BA2	INDEL	NZ_CP006890.1	1841998	1841998	G	-	exonic	V529_RS08475	frameshift deletion	V529_RS08475:V529_RS08475.t01#NZ_CP006890.1#1841866:exon1:c.132delG:p.T44fs,	hom	24110.7	598	1	-	WP_007410343.1	MULTISPECIES: DUF4944 domain-containing protein
112	BA2	INDEL	NZ_CP006890.1	1868562	1868562	T	-	downstream	V529_RS08640,V529_RS08645,V529_RS08650,V529_RS08655,V529_RS08660(dist=13)			hom	26229.7	585	1	tlp;-;-;-;plsY	WP_007410320.1;WP_003153973.1;WP_007611759.1;WP_007410318.1;WP_038458135.1	MULTISPECIES: small acid-soluble spore protein Tlp;MULTISPECIES: YbgC/FadM family acyl-CoA thioesterase;MULTISPECIES: hypothetical protein;MULTISPECIES: HesB/YadR/YfhF family protein;MULTISPECIES: glycerol-3-phosphate 1-O-acyltransferase PlsY
113	BA2	INDEL	NZ_CP006890.1	1868568	1868568	T	-	downstream	V529_RS08640,V529_RS08645,V529_RS08650,V529_RS08655,V529_RS08660(dist=7)			hom	25921.7	587	1	tlp;-;-;-;plsY	WP_007410320.1;WP_003153973.1;WP_007611759.1;WP_007410318.1;WP_038458135.1	MULTISPECIES: small acid-soluble spore protein Tlp;MULTISPECIES: YbgC/FadM family acyl-CoA thioesterase;MULTISPECIES: hypothetical protein;MULTISPECIES: HesB/YadR/YfhF family protein;MULTISPECIES: glycerol-3-phosphate 1-O-acyltransferase PlsY
114	BA2	INDEL	NZ_CP006890.1	2043597	2043597	A	-	downstream	V529_RS09215,V529_RS09225(dist=266)			hom	16301.7	525	1	-;-	WP_038458342.1;WP_003153850.1	MULTISPECIES: site-specific integrase;MULTISPECIES: site-specific integrase
115	BA2	INDEL	NZ_CP006890.1	2111389	2111389	T	-	downstream	V529_RS09545,V529_RS09550,V529_RS09555,V529_RS09560(dist=20)			hom	23482.7	584	1	-;-;bshB2;-	WP_038458453.1;WP_007611979.1;WP_007407961.1;WP_007611980.1	MULTISPECIES: MATE family efflux transporter;MULTISPECIES: STAS domain-containing protein;MULTISPECIES: bacillithiol biosynthesis deacetylase BshB2;MULTISPECIES: YojF family protein
116	BA2	INDEL	NZ_CP006890.1	2347573	2347573	-	T	exonic	V529_RS11050	frameshift insertion	V529_RS11050:V529_RS11050.t01#NZ_CP006890.1#2347526:exon1:c.661dupA:p.S221fs,	hom	15106.7	477	1	-	WP_038458916.1	hypothetical protein
117	BA2	INDEL	NZ_CP006890.1	2424552	2424552	-	A	upstream;downstream	V529_RS11480,V529_RS11485(dist=97);V529_RS11490(dist=232)			hom	18957.7	593	1	-;-;-	WP_038460829.1;WP_003153435.1;WP_038458987.1	MULTISPECIES: hypothetical protein;MULTISPECIES: DUF2768 domain-containing protein;MULTISPECIES: NAD(P)H-dependent glycerol-3-phosphate dehydrogenase
118	BA2	INDEL	NZ_CP006890.1	2475451	2475451	-	T	upstream;downstream	V529_RS11750,V529_RS11755(dist=496);V529_RS11765(dist=240)			hom	18153.7	641	1	spoVAC;-;sigF	WP_003153353.1;WP_029326122.1;WP_003153348.1	MULTISPECIES: stage V sporulation protein AC;MULTISPECIES: stage V sporulation protein AB;MULTISPECIES: RNA polymerase sporulation sigma factor SigF
119	BA2	INDEL	NZ_CP006890.1	2577722	2577722	A	-	exonic	V529_RS12035	frameshift deletion	V529_RS12035:V529_RS12035.t01#NZ_CP006890.1#2577055:exon1:c.213delT:p.I71fs,	hom	24463.7	658	1	-	WP_015240165.1	MULTISPECIES: LysR family transcriptional regulator
120	BA2	INDEL	NZ_CP006890.1	2579596	2579596	-	T	upstream;downstream	V529_RS12050(dist=68);V529_RS12045,V529_RS12055(dist=68)			hom	21667.7	681	1	-;namA;rpmG	WP_038459097.1;WP_038459095.1;WP_003153246.1	MULTISPECIES: alpha/beta hydrolase;NADPH dehydrogenase NamA;MULTISPECIES: 50S ribosomal protein L33
121	BA2	INDEL	NZ_CP006890.1	2618911	2618911	T	-	upstream;downstream	V529_RS12250,V529_RS12255,V529_RS12260(dist=99);V529_RS12245(dist=29)			hom	19708.7	657	0.99	-;-;alr;-	WP_007408362.1;WP_038459145.1;WP_038459148.1;WP_038460835.1	MULTISPECIES: spore germination protein;MULTISPECIES: spore germination protein;MULTISPECIES: alanine racemase;MULTISPECIES: NADH-dependent flavin oxidoreductase
122	BA2	INDEL	NZ_CP006890.1	2848651	2848651	-	T	upstream;downstream	V529_RS13480,V529_RS13485(dist=48);V529_RS13490(dist=7)			hom	17386.7	619	0.99	pheA;thrR;obgE	WP_038459377.1;WP_007408173.1;WP_007408172.1	MULTISPECIES: prephenate dehydratase;MULTISPECIES: transcriptional regulator ThrR;MULTISPECIES: GTPase ObgE
123	BA2	INDEL	NZ_CP006890.1	2868155	2868155	G	-	downstream	V529_RS13595(dist=867)			hom	14878.7	457	1	hemL	WP_038459388.1	MULTISPECIES: glutamate-1-semialdehyde 2,1-aminomutase
124	BA2	INDEL	NZ_CP006890.1	3040788	3040788	-	A	upstream;downstream	V529_RS14405(dist=199);V529_RS14410,V529_RS14415,V529_RS14420(dist=40)			het	8882.73	378	0.8	-;ytxJ;-;-	WP_003152383.1;WP_038459527.1;WP_003152380.1;WP_007408777.1	MULTISPECIES: bifunctional 3-deoxy-7-phosphoheptulonate synthase/chorismate mutase;MULTISPECIES: bacillithiol system redox-active protein YtxJ;MULTISPECIES: YtxH domain-containing protein;MULTISPECIES: DUF948 domain-containing protein
125	BA2	INDEL	NZ_CP006890.1	3040788	3040788	-	AA	upstream;downstream	V529_RS14405(dist=199);V529_RS14410,V529_RS14415,V529_RS14420(dist=40)			het	8882.73	378	0.17	-;ytxJ;-;-	WP_003152383.1;WP_038459527.1;WP_003152380.1;WP_007408777.1	MULTISPECIES: bifunctional 3-deoxy-7-phosphoheptulonate synthase/chorismate mutase;MULTISPECIES: bacillithiol system redox-active protein YtxJ;MULTISPECIES: YtxH domain-containing protein;MULTISPECIES: DUF948 domain-containing protein
126	BA2	INDEL	NZ_CP006890.1	3128193	3128193	G	-	intergenic	V529_RS14845(dist=1269),V529_RS14970(dist=6077)			het	56832.7	2062	0.67	-;thiT	WP_038459600.1;WP_012118271.1	MULTISPECIES: tryptophan-rich sensory protein;MULTISPECIES: energy-coupled thiamine transporter ThiT
127	BA2	INDEL	NZ_CP006890.1	3128272	3128272	-	AT	intergenic	V529_RS14845(dist=1348),V529_RS14970(dist=5998)			het	33066.7	1663	0.49	-;thiT	WP_038459600.1;WP_012118271.1	MULTISPECIES: tryptophan-rich sensory protein;MULTISPECIES: energy-coupled thiamine transporter ThiT
128	BA2	INDEL	NZ_CP006890.1	3128281	3128281	G	-	intergenic	V529_RS14845(dist=1357),V529_RS14970(dist=5989)			het	34188.7	1641	0.53	-;thiT	WP_038459600.1;WP_012118271.1	MULTISPECIES: tryptophan-rich sensory protein;MULTISPECIES: energy-coupled thiamine transporter ThiT
129	BA2	INDEL	NZ_CP006890.1	3128375	3128379	GTATA	-	intergenic	V529_RS14845(dist=1451),V529_RS14970(dist=5891)			het	30525.7	1589	0.49	-;thiT	WP_038459600.1;WP_012118271.1	MULTISPECIES: tryptophan-rich sensory protein;MULTISPECIES: energy-coupled thiamine transporter ThiT
130	BA2	INDEL	NZ_CP006890.1	3128461	3128461	-	ATACAGGATAACTATCCT	intergenic	V529_RS14845(dist=1537),V529_RS14970(dist=5809)			het	8937.73	941	0.28	-;thiT	WP_038459600.1;WP_012118271.1	MULTISPECIES: tryptophan-rich sensory protein;MULTISPECIES: energy-coupled thiamine transporter ThiT
131	BA2	INDEL	NZ_CP006890.1	3128466	3128468	GGC	-	intergenic	V529_RS14845(dist=1542),V529_RS14970(dist=5802)			het	5533.73	881	0.21	-;thiT	WP_038459600.1;WP_012118271.1	MULTISPECIES: tryptophan-rich sensory protein;MULTISPECIES: energy-coupled thiamine transporter ThiT
132	BA2	INDEL	NZ_CP006890.1	3128647	3128647	C	-	intergenic	V529_RS14845(dist=1723),V529_RS14970(dist=5623)			het	7410.73	936	0.25	-;thiT	WP_038459600.1;WP_012118271.1	MULTISPECIES: tryptophan-rich sensory protein;MULTISPECIES: energy-coupled thiamine transporter ThiT
133	BA2	INDEL	NZ_CP006890.1	3128650	3128650	G	-	intergenic	V529_RS14845(dist=1726),V529_RS14970(dist=5620)			het	7416.73	936	0.25	-;thiT	WP_038459600.1;WP_012118271.1	MULTISPECIES: tryptophan-rich sensory protein;MULTISPECIES: energy-coupled thiamine transporter ThiT
134	BA2	INDEL	NZ_CP006890.1	3128661	3128662	AG	-	intergenic	V529_RS14845(dist=1737),V529_RS14970(dist=5608)			het	7389.73	946	0.24	-;thiT	WP_038459600.1;WP_012118271.1	MULTISPECIES: tryptophan-rich sensory protein;MULTISPECIES: energy-coupled thiamine transporter ThiT
135	BA2	INDEL	NZ_CP006890.1	3128666	3128669	AACA	-	intergenic	V529_RS14845(dist=1742),V529_RS14970(dist=5601)			het	7296.73	975	0.24	-;thiT	WP_038459600.1;WP_012118271.1	MULTISPECIES: tryptophan-rich sensory protein;MULTISPECIES: energy-coupled thiamine transporter ThiT
136	BA2	INDEL	NZ_CP006890.1	3128672	3128672	-	CTTGTCCAA	intergenic	V529_RS14845(dist=1748),V529_RS14970(dist=5598)			het	7359.73	955	0.24	-;thiT	WP_038459600.1;WP_012118271.1	MULTISPECIES: tryptophan-rich sensory protein;MULTISPECIES: energy-coupled thiamine transporter ThiT
137	BA2	INDEL	NZ_CP006890.1	3128676	3128677	GG	-	intergenic	V529_RS14845(dist=1752),V529_RS14970(dist=5593)			het	7218.73	972	0.23	-;thiT	WP_038459600.1;WP_012118271.1	MULTISPECIES: tryptophan-rich sensory protein;MULTISPECIES: energy-coupled thiamine transporter ThiT
138	BA2	INDEL	NZ_CP006890.1	3152930	3152930	-	A	upstream;downstream	V529_RS15065(dist=72);V529_RS15070(dist=43)			hom	23934.7	806	0.99	-;-	WP_038459617.1;WP_038459619.1	MULTISPECIES: methyl-accepting chemotaxis protein;MULTISPECIES: methyl-accepting chemotaxis protein
139	BA2	INDEL	NZ_CP006890.1	3245138	3245138	A	-	exonic	V529_RS15495	stoploss	V529_RS15495:V529_RS15495.t01#NZ_CP006890.1#3244662:exon1:c.476delA:p.X159,	hom	19118.7	616	1	-	WP_014418782.1	MULTISPECIES: divergent PAP2 family protein
140	BA2	INDEL	NZ_CP006890.1	3416469	3416469	-	T	exonic	V529_RS16405	frameshift insertion	V529_RS16405:V529_RS16405.t01#NZ_CP006890.1#3416460:exon1:c.648dupA:p.E217fs,	hom	26224.7	823	1	-	WP_038459870.1	ABC transporter permease
141	BA2	INDEL	NZ_CP006890.1	3464634	3464634	-	A	exonic	V529_RS16625	frameshift insertion	V529_RS16625:V529_RS16625.t01#NZ_CP006890.1#3463307:exon1:c.1328dupA:p.X443delinsX,	hom	22039.7	679	1	-	WP_007407373.1	MULTISPECIES: GntP family permease
142	BA2	INDEL	NZ_CP006890.1	3627524	3627524	T	-	downstream	V529_RS17400,V529_RS17405,V529_RS17410(dist=8)			hom	21725.7	807	0.98	-;-;-	WP_007614165.1;WP_032876089.1;WP_032876086.1	MULTISPECIES: Cof-type HAD-IIB family hydrolase;MULTISPECIES: membrane protein;MULTISPECIES: C40 family peptidase
143	BA2	INDEL	NZ_CP006890.1	3865890	3865890	-	T	upstream;downstream	V529_RS18695(dist=501);V529_RS18700,V529_RS18705(dist=6)			hom	24181.7	809	0.99	-;-;celB	WP_038460318.1;WP_003150894.1;WP_038460320.1	MULTISPECIES: class I SAM-dependent rRNA methyltransferase;MULTISPECIES: VOC family protein;MULTISPECIES: PTS cellobiose transporter subunit IIC
144	BA2	INDEL	NZ_CP006890.1	3923883	3923883	-	A	downstream	V529_RS18955,V529_RS18960,V529_RS18965(dist=43)			hom	27928.7	924	1	-;-;-	WP_032875637.1;WP_038460376.1;WP_046341506.1	MULTISPECIES: NupC/NupG family nucleoside CNT transporter;MULTISPECIES: DUF3298 and DUF4163 domain-containing protein;MULTISPECIES: hypothetical protein
145	BA2	INDEL	NZ_CP006890.1	3987480	3987480	-	T	upstream;downstream	V529_RS19240(dist=104);V529_RS19235(dist=15)			hom	29316.7	879	1	-;-	WP_038460470.1;WP_015240911.1	MULTISPECIES: sugar porter family MFS transporter;MULTISPECIES: aldo/keto reductase
146	BA2	INDEL	NZ_CP006890.1	3987487	3987487	-	G	upstream;downstream	V529_RS19240(dist=97);V529_RS19235(dist=22)			hom	29487.7	881	1	-;-	WP_038460470.1;WP_015240911.1	MULTISPECIES: sugar porter family MFS transporter;MULTISPECIES: aldo/keto reductase
147	BA2	INDEL	NZ_CP006890.1	3987494	3987494	-	T	upstream;downstream	V529_RS19240(dist=90);V529_RS19235(dist=29)			hom	25461.7	847	0.99	-;-	WP_038460470.1;WP_015240911.1	MULTISPECIES: sugar porter family MFS transporter;MULTISPECIES: aldo/keto reductase
148	BA2	INDEL	NZ_CP006890.1	4091118	4091118	A	-	exonic	V529_RS19760	frameshift deletion	V529_RS19760:V529_RS19760.t01#NZ_CP006890.1#4090632:exon1:c.486delA:p.I162fs,	hom	22151.7	756	0.99	-	WP_038460599.1	Rrf2 family transcriptional regulator
149	BA2	SNV	NZ_CP006890.1	91446	91446	G	A	downstream	V529_RS00480(dist=246)			hom	29353.8	654	1	lysS	WP_014416740.1	MULTISPECIES: lysine--tRNA ligase
150	BA2	SNV	NZ_CP006890.1	156053	156053	C	T	upstream	V529_RS00870(dist=278)			het	8938.77	1374	0.27	pdaB	WP_038456740.1	MULTISPECIES: polysaccharide deacetylase family sporulation protein PdaB
151	BA2	SNV	NZ_CP006890.1	156298	156298	T	C	upstream	V529_RS00870(dist=523)			het	21558.8	1895	0.47	pdaB	WP_038456740.1	MULTISPECIES: polysaccharide deacetylase family sporulation protein PdaB
152	BA2	SNV	NZ_CP006890.1	156332	156332	C	T	upstream	V529_RS00870(dist=557)			het	13655.8	2380	0.32	pdaB	WP_038456740.1	MULTISPECIES: polysaccharide deacetylase family sporulation protein PdaB
153	BA2	SNV	NZ_CP006890.1	333962	333962	T	C	exonic	V529_RS01705	synonymous SNV	V529_RS01705:V529_RS01705.t01#NZ_CP006890.1#325670:exon1:c.T8292C:p.D2764D,	hom	21516.8	646	1	srfAA	WP_038456924.1	MULTISPECIES: surfactin non-ribosomal peptide synthetase SrfAA
154	BA2	SNV	NZ_CP006890.1	334262	334262	C	G	exonic	V529_RS01705	synonymous SNV	V529_RS01705:V529_RS01705.t01#NZ_CP006890.1#325670:exon1:c.C8592G:p.G2864G,	hom	26844.8	729	1	srfAA	WP_038456924.1	MULTISPECIES: surfactin non-ribosomal peptide synthetase SrfAA
155	BA2	SNV	NZ_CP006890.1	367544	367544	G	A	exonic	V529_RS01800	nonsynonymous SNV	V529_RS01800:V529_RS01800.t01#NZ_CP006890.1#366490:exon1:c.G1054A:p.V352I,	hom	34401.8	861	1	-	WP_038456939.1	MULTISPECIES: Ger(x)C family spore germination protein
156	BA2	SNV	NZ_CP006890.1	694317	694317	A	G	exonic	V529_RS03330	nonsynonymous SNV	V529_RS03330:V529_RS03330.t01#NZ_CP006890.1#691529:exon1:c.A2788G:p.N930D,	hom	17738.8	509	1	-	WP_158318853.1	MULTISPECIES: type I polyketide synthase
157	BA2	SNV	NZ_CP006890.1	1244578	1244578	C	A	exonic	V529_RS05975	nonsynonymous SNV	V529_RS05975:V529_RS05975.t01#NZ_CP006890.1#1244283:exon1:c.C295A:p.L99I,	hom	28533.8	716	1	-	WP_087920760.1	MULTISPECIES: tetratricopeptide repeat protein
158	BA2	SNV	NZ_CP006890.1	2111374	2111374	A	G	exonic	V529_RS09550	synonymous SNV	V529_RS09550:V529_RS09550.t01#NZ_CP006890.1#2110531:exon1:c.A843G:p.K281K,	hom	16633.8	548	1	-	WP_007611979.1	MULTISPECIES: STAS domain-containing protein
159	BA2	SNV	NZ_CP006890.1	2111377	2111377	G	A	exonic	V529_RS09550	synonymous SNV	V529_RS09550:V529_RS09550.t01#NZ_CP006890.1#2110531:exon1:c.G846A:p.G282G,	hom	23675.7	592	1	-	WP_007611979.1	MULTISPECIES: STAS domain-containing protein
160	BA2	SNV	NZ_CP006890.1	2238620	2238620	C	A	exonic	V529_RS10480	stopgain	V529_RS10480:V529_RS10480.t01#NZ_CP006890.1#2238141:exon1:c.C479A:p.S160X,	het	5894.77	792	0.27	-	WP_038458763.1	MULTISPECIES: hypothetical protein
161	BA2	SNV	NZ_CP006890.1	2536111	2536111	C	T	exonic	V529_RS11985	nonsynonymous SNV	V529_RS11985:V529_RS11985.t01#NZ_CP006890.1#2529401:exon1:c.G8906A:p.G2969E,	hom	15885.8	425	1	-	WP_038459073.1	SDR family NAD(P)-dependent oxidoreductase
162	BA2	SNV	NZ_CP006890.1	2751116	2751116	G	A	exonic	V529_RS13010	stopgain	V529_RS13010:V529_RS13010.t01#NZ_CP006890.1#2750900:exon1:c.C484T:p.Q162X,	hom	15666.8	393	1	-	WP_032873937.1	MULTISPECIES: aspartate/glutamate racemase family protein
163	BA2	SNV	NZ_CP006890.1	3128098	3128098	A	G	intergenic	V529_RS14845(dist=1174),V529_RS14970(dist=6172)			het	33903.8	1562	0.56	-;thiT	WP_038459600.1;WP_012118271.1	MULTISPECIES: tryptophan-rich sensory protein;MULTISPECIES: energy-coupled thiamine transporter ThiT
164	BA2	SNV	NZ_CP006890.1	3128101	3128101	A	G	intergenic	V529_RS14845(dist=1177),V529_RS14970(dist=6169)			het	34105.8	1952	0.46	-;thiT	WP_038459600.1;WP_012118271.1	MULTISPECIES: tryptophan-rich sensory protein;MULTISPECIES: energy-coupled thiamine transporter ThiT
165	BA2	SNV	NZ_CP006890.1	3128179	3128179	T	A	intergenic	V529_RS14845(dist=1255),V529_RS14970(dist=6091)			het	60140.8	2165	0.69	-;thiT	WP_038459600.1;WP_012118271.1	MULTISPECIES: tryptophan-rich sensory protein;MULTISPECIES: energy-coupled thiamine transporter ThiT
166	BA2	SNV	NZ_CP006890.1	3128184	3128184	C	T	intergenic	V529_RS14845(dist=1260),V529_RS14970(dist=6086)			het	59694.8	2112	0.68	-;thiT	WP_038459600.1;WP_012118271.1	MULTISPECIES: tryptophan-rich sensory protein;MULTISPECIES: energy-coupled thiamine transporter ThiT
167	BA2	SNV	NZ_CP006890.1	3128189	3128189	G	A	intergenic	V529_RS14845(dist=1265),V529_RS14970(dist=6081)			het	58491.8	2073	0.68	-;thiT	WP_038459600.1;WP_012118271.1	MULTISPECIES: tryptophan-rich sensory protein;MULTISPECIES: energy-coupled thiamine transporter ThiT
168	BA2	SNV	NZ_CP006890.1	3128368	3128368	A	G	intergenic	V529_RS14845(dist=1444),V529_RS14970(dist=5902)			het	30899.8	1523	0.52	-;thiT	WP_038459600.1;WP_012118271.1	MULTISPECIES: tryptophan-rich sensory protein;MULTISPECIES: energy-coupled thiamine transporter ThiT
169	BA2	SNV	NZ_CP006890.1	3128876	3128876	G	A	intergenic	V529_RS14845(dist=1952),V529_RS14970(dist=5394)			het	23555.8	1394	0.44	-;thiT	WP_038459600.1;WP_012118271.1	MULTISPECIES: tryptophan-rich sensory protein;MULTISPECIES: energy-coupled thiamine transporter ThiT
170	BA2	SNV	NZ_CP006890.1	3128881	3128881	G	A	intergenic	V529_RS14845(dist=1957),V529_RS14970(dist=5389)			het	23561.8	1412	0.44	-;thiT	WP_038459600.1;WP_012118271.1	MULTISPECIES: tryptophan-rich sensory protein;MULTISPECIES: energy-coupled thiamine transporter ThiT
171	BA3	INDEL	NZ_CP006890.1	91448	91454	GGGGGGG	-	downstream	V529_RS00480(dist=248)			hom	26671.7	579	1	lysS	WP_014416740.1	MULTISPECIES: lysine--tRNA ligase
172	BA3	INDEL	NZ_CP006890.1	91454	91454	-	AACTAAA	downstream	V529_RS00480(dist=254)			hom	26324.7	574	1	lysS	WP_014416740.1	MULTISPECIES: lysine--tRNA ligase
173	BA3	INDEL	NZ_CP006890.1	479479	479480	CT	-	upstream;downstream	V529_RS21230(dist=494);V529_RS02380(dist=594)			het	3029.73	1048	0.13	-;-	WP_038457033.1;WP_029326211.1	MULTISPECIES: hypothetical protein;MULTISPECIES: SprT family protein
174	BA3	INDEL	NZ_CP006890.1	495019	495019	T	-	exonic	V529_RS02485	stopgain	V529_RS02485:V529_RS02485.t01#NZ_CP006890.1#494416:exon1:c.427delA:p.I143X,	hom	27575.7	850	1	-	WP_038457043.1	fatty acid desaturase
175	BA3	INDEL	NZ_CP006890.1	537727	537727	-	T	upstream;downstream	V529_RS02700,V529_RS02710(dist=150);V529_RS20150(dist=150)			hom	25268.7	824	0.99	-;-;-	WP_007409312.1;WP_038457084.1;WP_228842189.1	MULTISPECIES: GNAT family N-acetyltransferase;MULTISPECIES: class I SAM-dependent methyltransferase;MULTISPECIES: hypothetical protein
176	BA3	INDEL	NZ_CP006890.1	561965	561965	-	T	upstream	V529_RS02840(dist=151)			hom	19813.7	709	0.98	thiL	WP_038457099.1	MULTISPECIES: thiamine-phosphate kinase
177	BA3	INDEL	NZ_CP006890.1	615285	615285	-	T	upstream;downstream	V529_RS03075,V529_RS03080(dist=88);V529_RS03070,V529_RS20160(dist=33)			hom	20510.7	705	0.99	-;-;-;-	WP_007609840.1;WP_007609843.1;WP_038457149.1;WP_012116994.1	MULTISPECIES: DUF5698 domain-containing protein;MULTISPECIES: NETI motif-containing protein;MULTISPECIES: hypothetical protein;MULTISPECIES: Fur-regulated basic protein FbpA
178	BA3	INDEL	NZ_CP006890.1	672179	672179	G	-	exonic	V529_RS03305,V529_RS03310	frameshift deletion	V529_RS03305:V529_RS03305.t01#NZ_CP006890.1#670224:exon1:c.1955delG:p.R652fs,V529_RS03310:V529_RS03310.t01#NZ_CP006890.1#672139:exon1:c.40delG:p.G14fs,	hom	29354.7	786	1	-;-	WP_038457193.1;WP_148304012.1	MULTISPECIES: polyketide synthase;MULTISPECIES: SDR family oxidoreductase
179	BA3	INDEL	NZ_CP006890.1	674511	674511	-	GCCAAATTCTTAGAATATCGAGAGATAAGCTTGATGTAGAT	exonic	V529_RS03310	stopgain	V529_RS03310:V529_RS03310.t01#NZ_CP006890.1#672139:exon1:c.2372_2373insGCCAAATTCTTAGAATATCGAGAGATAAGCTTGATGTAGAT:p.Q791_K792delinsQPNSX,	hom	29547.7	444	1	-	WP_148304012.1	MULTISPECIES: SDR family oxidoreductase
180	BA3	INDEL	NZ_CP006890.1	681667	681667	-	AGTCTTCCGACCTATCCGTTTGCGAAGGAAAAATACTGGGTGCCTTCAGAAATTAAACAGCCGTCTGCAGCATCAACGAACCAGCTC	exonic	V529_RS03320	nonframeshift insertion	V529_RS03320:V529_RS03320.t01#NZ_CP006890.1#681226:exon1:c.441_442insAGTCTTCCGACCTATCCGTTTGCGAAGGAAAAATACTGGGTGCCTTCAGAAATTAAACAGCCGTCTGCAGCATCAACGAACCAGCTC:p.I147delinsISLPTYPFAKEKYWVPSEIKQPSAASTNQL,	hom	33050.7	613	1	-	WP_158318851.1	MULTISPECIES: SDR family NAD(P)-dependent oxidoreductase
181	BA3	INDEL	NZ_CP006890.1	742345	742345	-	T	upstream;downstream	V529_RS03405,V529_RS03410(dist=65);V529_RS03390,V529_RS03395,V529_RS03400(dist=23)			hom	22601.7	732	1	-;-;-;-;cotJC	WP_038457218.1;WP_012117023.1;WP_003155704.1;WP_007408934.1;WP_038457215.1	MULTISPECIES: GNAT family N-acetyltransferase;MULTISPECIES: YesK-like family protein;MULTISPECIES: spore coat associated protein CotJA;MULTISPECIES: spore coat protein CotJB;MULTISPECIES: spore coat protein CotJC
182	BA3	INDEL	NZ_CP006890.1	775419	775419	-	T	upstream;downstream	V529_RS03555(dist=53);V529_RS03550,V529_RS03560(dist=53)			hom	21114.7	769	0.98	-;-;-	WP_038457250.1;WP_038457249.1;WP_038457251.1	MULTISPECIES: GNAT family N-acetyltransferase;MULTISPECIES: DEAD/DEAH box helicase;MULTISPECIES: NADP-dependent oxidoreductase
183	BA3	INDEL	NZ_CP006890.1	783467	783467	-	CGACAGGAATAACGGGATCAACTGGAGATACTGGAGCCACCGGAGTAACAGGAGCAACCGGGGTAACGGGATCAACAGGAGCAACCGGGATCACCGGAGC	downstream	V529_RS03600(dist=999)			hom	31430.7	304	1	-	WP_038457255.1	ATP-binding protein
184	BA3	INDEL	NZ_CP006890.1	879556	879556	T	-	upstream;downstream	V529_RS04010(dist=86);V529_RS04005(dist=9)			hom	21328.7	703	1	-;mprF	WP_038457354.1;WP_038457352.1	MULTISPECIES: PhzF family phenazine biosynthesis isomerase;MULTISPECIES: bifunctional lysylphosphatidylglycerol flippase/synthetase MprF
185	BA3	INDEL	NZ_CP006890.1	879576	879576	A	-	upstream;downstream	V529_RS04010(dist=66);V529_RS04005(dist=29)			hom	22777.7	717	1	-;mprF	WP_038457354.1;WP_038457352.1	MULTISPECIES: PhzF family phenazine biosynthesis isomerase;MULTISPECIES: bifunctional lysylphosphatidylglycerol flippase/synthetase MprF
186	BA3	INDEL	NZ_CP006890.1	889126	889126	-	A	upstream;downstream	V529_RS04080(dist=109);V529_RS04070,V529_RS04075(dist=101)			hom	19102.7	623	1	-;-;-	WP_032872409.1;WP_017419152.1;WP_038457364.1	MULTISPECIES: glycosyltransferase family 2 protein;MULTISPECIES: SdpI family protein;MULTISPECIES: alpha/beta hydrolase
187	BA3	INDEL	NZ_CP006890.1	952806	952806	-	A	upstream;downstream	V529_RS04475(dist=43);V529_RS04465,V529_RS04470(dist=43)			hom	21130.7	664	1	-;-;-	WP_003155362.1;WP_038457411.1;WP_038457414.1	MULTISPECIES: YhcN/YlaJ family sporulation lipoprotein;MULTISPECIES: L-cystine transporter;MULTISPECIES: hypothetical protein
188	BA3	INDEL	NZ_CP006890.1	1074870	1074870	A	-	upstream;downstream	V529_RS05060,V529_RS05075(dist=28);V529_RS05065,V529_RS05070(dist=28)			hom	20849.7	686	1	-;-;-;-	WP_038457530.1;WP_003155179.1;WP_038457531.1;WP_032874382.1	MULTISPECIES: FAD-dependent oxidoreductase;MULTISPECIES: competence protein ComK;MULTISPECIES: SDR family oxidoreductase;MULTISPECIES: IDEAL domain-containing protein
189	BA3	INDEL	NZ_CP006890.1	1164633	1164633	-	A	upstream;downstream	V529_RS05540(dist=214);V529_RS05530,V529_RS05545(dist=214)			hom	20769.7	647	1	spx;-;-	WP_003155034.1;WP_079891810.1;WP_007610610.1	MULTISPECIES: transcriptional regulator Spx;MULTISPECIES: putative glycoside hydrolase;MULTISPECIES: TerC family protein
190	BA3	INDEL	NZ_CP006890.1	1278502	1278502	T	-	exonic	V529_RS06170	stopgain	V529_RS06170:V529_RS06170.t01#NZ_CP006890.1#1277530:exon1:c.972delT:p.C324X,	hom	27113.7	674	1	-	WP_051590110.1	ATP-binding cassette domain-containing protein
191	BA3	INDEL	NZ_CP006890.1	1278523	1278523	T	-	exonic	V529_RS06170	frameshift deletion	V529_RS06170:V529_RS06170.t01#NZ_CP006890.1#1277530:exon1:c.993delT:p.S331fs,	hom	20401.7	660	1	-	WP_051590110.1	ATP-binding cassette domain-containing protein
192	BA3	INDEL	NZ_CP006890.1	1381379	1381379	-	T	upstream;downstream	V529_RS06695,V529_RS06700(dist=83);V529_RS06690(dist=29)			hom	18093.7	585	1	-;-;ccpC	WP_012117440.1;WP_038457855.1;WP_007611101.1	MULTISPECIES: flavodoxin;MULTISPECIES: glycoside hydrolase;MULTISPECIES: transcriptional regulator CcpC
193	BA3	INDEL	NZ_CP006890.1	1385597	1385597	-	A	downstream	V529_RS06715,V529_RS06720,V529_RS06725(dist=29)			hom	20486.7	639	1	-;-;-	WP_038457856.1;WP_003154596.1;WP_032874739.1	MULTISPECIES: N-acetyldiaminopimelate deacetylase;MULTISPECIES: YkuS family protein;MULTISPECIES: mechanosensitive ion channel family protein
194	BA3	INDEL	NZ_CP006890.1	1708803	1708803	A	-	downstream	V529_RS08105(dist=382)			hom	18609.7	584	1	recA	WP_003154145.1	MULTISPECIES: recombinase RecA
195	BA3	INDEL	NZ_CP006890.1	1798443	1798443	-	T	downstream	V529_RS08240,V529_RS08245,V529_RS08250,V529_RS08255(dist=10)			hom	9246.73	296	0.99	-;-;-;-	WP_015417516.1;WP_003154084.1;WP_007410383.1;WP_007410382.1	MULTISPECIES: NucA/NucB deoxyribonuclease domain-containing protein;MULTISPECIES: DUF1275 domain-containing protein;MULTISPECIES: hypothetical protein;MULTISPECIES: S8 family peptidase
196	BA3	INDEL	NZ_CP006890.1	1841998	1841998	G	-	exonic	V529_RS08475	frameshift deletion	V529_RS08475:V529_RS08475.t01#NZ_CP006890.1#1841866:exon1:c.132delG:p.T44fs,	hom	25125.7	623	1	-	WP_007410343.1	MULTISPECIES: DUF4944 domain-containing protein
197	BA3	INDEL	NZ_CP006890.1	1868562	1868562	T	-	downstream	V529_RS08640,V529_RS08645,V529_RS08650,V529_RS08655,V529_RS08660(dist=13)			hom	25658.7	573	1	tlp;-;-;-;plsY	WP_007410320.1;WP_003153973.1;WP_007611759.1;WP_007410318.1;WP_038458135.1	MULTISPECIES: small acid-soluble spore protein Tlp;MULTISPECIES: YbgC/FadM family acyl-CoA thioesterase;MULTISPECIES: hypothetical protein;MULTISPECIES: HesB/YadR/YfhF family protein;MULTISPECIES: glycerol-3-phosphate 1-O-acyltransferase PlsY
198	BA3	INDEL	NZ_CP006890.1	1868568	1868568	T	-	downstream	V529_RS08640,V529_RS08645,V529_RS08650,V529_RS08655,V529_RS08660(dist=7)			hom	25791.7	583	1	tlp;-;-;-;plsY	WP_007410320.1;WP_003153973.1;WP_007611759.1;WP_007410318.1;WP_038458135.1	MULTISPECIES: small acid-soluble spore protein Tlp;MULTISPECIES: YbgC/FadM family acyl-CoA thioesterase;MULTISPECIES: hypothetical protein;MULTISPECIES: HesB/YadR/YfhF family protein;MULTISPECIES: glycerol-3-phosphate 1-O-acyltransferase PlsY
199	BA3	INDEL	NZ_CP006890.1	2043597	2043597	A	-	downstream	V529_RS09215,V529_RS09225(dist=266)			hom	15182.7	492	1	-;-	WP_038458342.1;WP_003153850.1	MULTISPECIES: site-specific integrase;MULTISPECIES: site-specific integrase
200	BA3	INDEL	NZ_CP006890.1	2111389	2111389	T	-	downstream	V529_RS09545,V529_RS09550,V529_RS09555,V529_RS09560(dist=20)			hom	22524.7	559	1	-;-;bshB2;-	WP_038458453.1;WP_007611979.1;WP_007407961.1;WP_007611980.1	MULTISPECIES: MATE family efflux transporter;MULTISPECIES: STAS domain-containing protein;MULTISPECIES: bacillithiol biosynthesis deacetylase BshB2;MULTISPECIES: YojF family protein
201	BA3	INDEL	NZ_CP006890.1	2347573	2347573	-	T	exonic	V529_RS11050	frameshift insertion	V529_RS11050:V529_RS11050.t01#NZ_CP006890.1#2347526:exon1:c.661dupA:p.S221fs,	hom	14960.7	473	1	-	WP_038458916.1	hypothetical protein
202	BA3	INDEL	NZ_CP006890.1	2424552	2424552	-	A	upstream;downstream	V529_RS11480,V529_RS11485(dist=97);V529_RS11490(dist=232)			hom	17597.7	549	1	-;-;-	WP_038460829.1;WP_003153435.1;WP_038458987.1	MULTISPECIES: hypothetical protein;MULTISPECIES: DUF2768 domain-containing protein;MULTISPECIES: NAD(P)H-dependent glycerol-3-phosphate dehydrogenase
203	BA3	INDEL	NZ_CP006890.1	2475451	2475451	-	T	upstream;downstream	V529_RS11750,V529_RS11755(dist=496);V529_RS11765(dist=240)			hom	18236.7	654	0.99	spoVAC;-;sigF	WP_003153353.1;WP_029326122.1;WP_003153348.1	MULTISPECIES: stage V sporulation protein AC;MULTISPECIES: stage V sporulation protein AB;MULTISPECIES: RNA polymerase sporulation sigma factor SigF
204	BA3	INDEL	NZ_CP006890.1	2577722	2577722	A	-	exonic	V529_RS12035	frameshift deletion	V529_RS12035:V529_RS12035.t01#NZ_CP006890.1#2577055:exon1:c.213delT:p.I71fs,	hom	22291.7	601	1	-	WP_015240165.1	MULTISPECIES: LysR family transcriptional regulator
205	BA3	INDEL	NZ_CP006890.1	2579596	2579596	-	T	upstream;downstream	V529_RS12050(dist=68);V529_RS12045,V529_RS12055(dist=68)			hom	21449.7	676	1	-;namA;rpmG	WP_038459097.1;WP_038459095.1;WP_003153246.1	MULTISPECIES: alpha/beta hydrolase;NADPH dehydrogenase NamA;MULTISPECIES: 50S ribosomal protein L33
206	BA3	INDEL	NZ_CP006890.1	2618911	2618911	T	-	upstream;downstream	V529_RS12250,V529_RS12255,V529_RS12260(dist=99);V529_RS12245(dist=29)			hom	20124.7	665	1	-;-;alr;-	WP_007408362.1;WP_038459145.1;WP_038459148.1;WP_038460835.1	MULTISPECIES: spore germination protein;MULTISPECIES: spore germination protein;MULTISPECIES: alanine racemase;MULTISPECIES: NADH-dependent flavin oxidoreductase
207	BA3	INDEL	NZ_CP006890.1	2848651	2848651	-	T	upstream;downstream	V529_RS13480,V529_RS13485(dist=48);V529_RS13490(dist=7)			hom	16106.7	577	0.99	pheA;thrR;obgE	WP_038459377.1;WP_007408173.1;WP_007408172.1	MULTISPECIES: prephenate dehydratase;MULTISPECIES: transcriptional regulator ThrR;MULTISPECIES: GTPase ObgE
208	BA3	INDEL	NZ_CP006890.1	2868155	2868155	G	-	downstream	V529_RS13595(dist=867)			hom	14971.7	460	1	hemL	WP_038459388.1	MULTISPECIES: glutamate-1-semialdehyde 2,1-aminomutase
209	BA3	INDEL	NZ_CP006890.1	3040788	3040788	-	A	upstream;downstream	V529_RS14405(dist=199);V529_RS14410,V529_RS14415,V529_RS14420(dist=40)			het	7221.73	334	0.77	-;ytxJ;-;-	WP_003152383.1;WP_038459527.1;WP_003152380.1;WP_007408777.1	MULTISPECIES: bifunctional 3-deoxy-7-phosphoheptulonate synthase/chorismate mutase;MULTISPECIES: bacillithiol system redox-active protein YtxJ;MULTISPECIES: YtxH domain-containing protein;MULTISPECIES: DUF948 domain-containing protein
210	BA3	INDEL	NZ_CP006890.1	3040788	3040788	-	AA	upstream;downstream	V529_RS14405(dist=199);V529_RS14410,V529_RS14415,V529_RS14420(dist=40)			het	7221.73	334	0.17	-;ytxJ;-;-	WP_003152383.1;WP_038459527.1;WP_003152380.1;WP_007408777.1	MULTISPECIES: bifunctional 3-deoxy-7-phosphoheptulonate synthase/chorismate mutase;MULTISPECIES: bacillithiol system redox-active protein YtxJ;MULTISPECIES: YtxH domain-containing protein;MULTISPECIES: DUF948 domain-containing protein
211	BA3	INDEL	NZ_CP006890.1	3128193	3128193	G	-	intergenic	V529_RS14845(dist=1269),V529_RS14970(dist=6077)			het	49826.7	1913	0.63	-;thiT	WP_038459600.1;WP_012118271.1	MULTISPECIES: tryptophan-rich sensory protein;MULTISPECIES: energy-coupled thiamine transporter ThiT
212	BA3	INDEL	NZ_CP006890.1	3128272	3128272	-	AT	intergenic	V529_RS14845(dist=1348),V529_RS14970(dist=5998)			het	30868.7	1551	0.5	-;thiT	WP_038459600.1;WP_012118271.1	MULTISPECIES: tryptophan-rich sensory protein;MULTISPECIES: energy-coupled thiamine transporter ThiT
213	BA3	INDEL	NZ_CP006890.1	3128281	3128281	G	-	intergenic	V529_RS14845(dist=1357),V529_RS14970(dist=5989)			het	31675.7	1549	0.52	-;thiT	WP_038459600.1;WP_012118271.1	MULTISPECIES: tryptophan-rich sensory protein;MULTISPECIES: energy-coupled thiamine transporter ThiT
214	BA3	INDEL	NZ_CP006890.1	3128375	3128379	GTATA	-	intergenic	V529_RS14845(dist=1451),V529_RS14970(dist=5891)			het	31448.7	1616	0.5	-;thiT	WP_038459600.1;WP_012118271.1	MULTISPECIES: tryptophan-rich sensory protein;MULTISPECIES: energy-coupled thiamine transporter ThiT
215	BA3	INDEL	NZ_CP006890.1	3128461	3128461	-	ATACAGGATAACTATCCT	intergenic	V529_RS14845(dist=1537),V529_RS14970(dist=5809)			het	10238.7	991	0.3	-;thiT	WP_038459600.1;WP_012118271.1	MULTISPECIES: tryptophan-rich sensory protein;MULTISPECIES: energy-coupled thiamine transporter ThiT
216	BA3	INDEL	NZ_CP006890.1	3128466	3128468	GGC	-	intergenic	V529_RS14845(dist=1542),V529_RS14970(dist=5802)			het	6366.73	911	0.22	-;thiT	WP_038459600.1;WP_012118271.1	MULTISPECIES: tryptophan-rich sensory protein;MULTISPECIES: energy-coupled thiamine transporter ThiT
217	BA3	INDEL	NZ_CP006890.1	3128647	3128647	C	-	intergenic	V529_RS14845(dist=1723),V529_RS14970(dist=5623)			het	8549.73	1046	0.25	-;thiT	WP_038459600.1;WP_012118271.1	MULTISPECIES: tryptophan-rich sensory protein;MULTISPECIES: energy-coupled thiamine transporter ThiT
218	BA3	INDEL	NZ_CP006890.1	3128650	3128650	G	-	intergenic	V529_RS14845(dist=1726),V529_RS14970(dist=5620)			het	8546.73	1043	0.25	-;thiT	WP_038459600.1;WP_012118271.1	MULTISPECIES: tryptophan-rich sensory protein;MULTISPECIES: energy-coupled thiamine transporter ThiT
219	BA3	INDEL	NZ_CP006890.1	3128661	3128662	AG	-	intergenic	V529_RS14845(dist=1737),V529_RS14970(dist=5608)			het	8612.73	1032	0.25	-;thiT	WP_038459600.1;WP_012118271.1	MULTISPECIES: tryptophan-rich sensory protein;MULTISPECIES: energy-coupled thiamine transporter ThiT
220	BA3	INDEL	NZ_CP006890.1	3128666	3128669	AACA	-	intergenic	V529_RS14845(dist=1742),V529_RS14970(dist=5601)			het	8597.73	1039	0.25	-;thiT	WP_038459600.1;WP_012118271.1	MULTISPECIES: tryptophan-rich sensory protein;MULTISPECIES: energy-coupled thiamine transporter ThiT
221	BA3	INDEL	NZ_CP006890.1	3128672	3128672	-	CTTGTCCAA	intergenic	V529_RS14845(dist=1748),V529_RS14970(dist=5598)			het	8654.73	1025	0.26	-;thiT	WP_038459600.1;WP_012118271.1	MULTISPECIES: tryptophan-rich sensory protein;MULTISPECIES: energy-coupled thiamine transporter ThiT
222	BA3	INDEL	NZ_CP006890.1	3128676	3128677	GG	-	intergenic	V529_RS14845(dist=1752),V529_RS14970(dist=5593)			het	8408.73	1029	0.25	-;thiT	WP_038459600.1;WP_012118271.1	MULTISPECIES: tryptophan-rich sensory protein;MULTISPECIES: energy-coupled thiamine transporter ThiT
223	BA3	INDEL	NZ_CP006890.1	3152930	3152930	-	A	upstream;downstream	V529_RS15065(dist=72);V529_RS15070(dist=43)			hom	22723.7	753	1	-;-	WP_038459617.1;WP_038459619.1	MULTISPECIES: methyl-accepting chemotaxis protein;MULTISPECIES: methyl-accepting chemotaxis protein
224	BA3	INDEL	NZ_CP006890.1	3245138	3245138	A	-	exonic	V529_RS15495	stoploss	V529_RS15495:V529_RS15495.t01#NZ_CP006890.1#3244662:exon1:c.476delA:p.X159,	hom	20746.7	667	1	-	WP_014418782.1	MULTISPECIES: divergent PAP2 family protein
225	BA3	INDEL	NZ_CP006890.1	3416469	3416469	-	T	exonic	V529_RS16405	frameshift insertion	V529_RS16405:V529_RS16405.t01#NZ_CP006890.1#3416460:exon1:c.648dupA:p.E217fs,	hom	24386.7	768	1	-	WP_038459870.1	ABC transporter permease
226	BA3	INDEL	NZ_CP006890.1	3464634	3464634	-	A	exonic	V529_RS16625	frameshift insertion	V529_RS16625:V529_RS16625.t01#NZ_CP006890.1#3463307:exon1:c.1328dupA:p.X443delinsX,	hom	24413.7	750	1	-	WP_007407373.1	MULTISPECIES: GntP family permease
227	BA3	INDEL	NZ_CP006890.1	3627524	3627524	T	-	downstream	V529_RS17400,V529_RS17405,V529_RS17410(dist=8)			hom	18992.7	711	0.97	-;-;-	WP_007614165.1;WP_032876089.1;WP_032876086.1	MULTISPECIES: Cof-type HAD-IIB family hydrolase;MULTISPECIES: membrane protein;MULTISPECIES: C40 family peptidase
228	BA3	INDEL	NZ_CP006890.1	3865890	3865890	-	T	upstream;downstream	V529_RS18695(dist=501);V529_RS18700,V529_RS18705(dist=6)			hom	23906.7	797	0.99	-;-;celB	WP_038460318.1;WP_003150894.1;WP_038460320.1	MULTISPECIES: class I SAM-dependent rRNA methyltransferase;MULTISPECIES: VOC family protein;MULTISPECIES: PTS cellobiose transporter subunit IIC
229	BA3	INDEL	NZ_CP006890.1	3923883	3923883	-	A	downstream	V529_RS18955,V529_RS18960,V529_RS18965(dist=43)			hom	28302.7	912	1	-;-;-	WP_032875637.1;WP_038460376.1;WP_046341506.1	MULTISPECIES: NupC/NupG family nucleoside CNT transporter;MULTISPECIES: DUF3298 and DUF4163 domain-containing protein;MULTISPECIES: hypothetical protein
230	BA3	INDEL	NZ_CP006890.1	3987480	3987480	-	T	upstream;downstream	V529_RS19240(dist=104);V529_RS19235(dist=15)			hom	29839.7	904	1	-;-	WP_038460470.1;WP_015240911.1	MULTISPECIES: sugar porter family MFS transporter;MULTISPECIES: aldo/keto reductase
231	BA3	INDEL	NZ_CP006890.1	3987487	3987487	-	G	upstream;downstream	V529_RS19240(dist=97);V529_RS19235(dist=22)			hom	29736.7	886	1	-;-	WP_038460470.1;WP_015240911.1	MULTISPECIES: sugar porter family MFS transporter;MULTISPECIES: aldo/keto reductase
232	BA3	INDEL	NZ_CP006890.1	3987494	3987494	-	T	upstream;downstream	V529_RS19240(dist=90);V529_RS19235(dist=29)			hom	25007.7	830	1	-;-	WP_038460470.1;WP_015240911.1	MULTISPECIES: sugar porter family MFS transporter;MULTISPECIES: aldo/keto reductase
233	BA3	INDEL	NZ_CP006890.1	4091118	4091118	A	-	exonic	V529_RS19760	frameshift deletion	V529_RS19760:V529_RS19760.t01#NZ_CP006890.1#4090632:exon1:c.486delA:p.I162fs,	hom	20886.7	715	0.99	-	WP_038460599.1	Rrf2 family transcriptional regulator
234	BA3	SNV	NZ_CP006890.1	91446	91446	G	A	downstream	V529_RS00480(dist=246)			hom	26143.8	581	1	lysS	WP_014416740.1	MULTISPECIES: lysine--tRNA ligase
235	BA3	SNV	NZ_CP006890.1	156053	156053	C	T	upstream	V529_RS00870(dist=278)			het	9207.77	1294	0.28	pdaB	WP_038456740.1	MULTISPECIES: polysaccharide deacetylase family sporulation protein PdaB
236	BA3	SNV	NZ_CP006890.1	156298	156298	T	C	upstream	V529_RS00870(dist=523)			het	20771.8	1976	0.45	pdaB	WP_038456740.1	MULTISPECIES: polysaccharide deacetylase family sporulation protein PdaB
237	BA3	SNV	NZ_CP006890.1	156332	156332	C	T	upstream	V529_RS00870(dist=557)			het	16028.8	2442	0.35	pdaB	WP_038456740.1	MULTISPECIES: polysaccharide deacetylase family sporulation protein PdaB
238	BA3	SNV	NZ_CP006890.1	333962	333962	T	C	exonic	V529_RS01705	synonymous SNV	V529_RS01705:V529_RS01705.t01#NZ_CP006890.1#325670:exon1:c.T8292C:p.D2764D,	hom	21453.8	645	1	srfAA	WP_038456924.1	MULTISPECIES: surfactin non-ribosomal peptide synthetase SrfAA
239	BA3	SNV	NZ_CP006890.1	334262	334262	C	G	exonic	V529_RS01705	synonymous SNV	V529_RS01705:V529_RS01705.t01#NZ_CP006890.1#325670:exon1:c.C8592G:p.G2864G,	hom	26768.8	733	1	srfAA	WP_038456924.1	MULTISPECIES: surfactin non-ribosomal peptide synthetase SrfAA
240	BA3	SNV	NZ_CP006890.1	367544	367544	G	A	exonic	V529_RS01800	nonsynonymous SNV	V529_RS01800:V529_RS01800.t01#NZ_CP006890.1#366490:exon1:c.G1054A:p.V352I,	hom	33522.8	838	1	-	WP_038456939.1	MULTISPECIES: Ger(x)C family spore germination protein
241	BA3	SNV	NZ_CP006890.1	694317	694317	A	G	exonic	V529_RS03330	nonsynonymous SNV	V529_RS03330:V529_RS03330.t01#NZ_CP006890.1#691529:exon1:c.A2788G:p.N930D,	hom	17668.8	494	1	-	WP_158318853.1	MULTISPECIES: type I polyketide synthase
242	BA3	SNV	NZ_CP006890.1	1244578	1244578	C	A	exonic	V529_RS05975	nonsynonymous SNV	V529_RS05975:V529_RS05975.t01#NZ_CP006890.1#1244283:exon1:c.C295A:p.L99I,	het	4408.77	733	0.23	-	WP_087920760.1	MULTISPECIES: tetratricopeptide repeat protein
243	BA3	SNV	NZ_CP006890.1	2111374	2111374	A	G	exonic	V529_RS09550	synonymous SNV	V529_RS09550:V529_RS09550.t01#NZ_CP006890.1#2110531:exon1:c.A843G:p.K281K,	hom	15050.8	502	1	-	WP_007611979.1	MULTISPECIES: STAS domain-containing protein
244	BA3	SNV	NZ_CP006890.1	2111377	2111377	G	A	exonic	V529_RS09550	synonymous SNV	V529_RS09550:V529_RS09550.t01#NZ_CP006890.1#2110531:exon1:c.G846A:p.G282G,	hom	22318.7	560	1	-	WP_007611979.1	MULTISPECIES: STAS domain-containing protein
245	BA3	SNV	NZ_CP006890.1	2187086	2187086	T	C	exonic	V529_RS10165	nonsynonymous SNV	V529_RS10165:V529_RS10165.t01#NZ_CP006890.1#2186784:exon1:c.A683G:p.N228S,	het	17126.8	592	0.82	-	WP_038458672.1	hypothetical protein
246	BA3	SNV	NZ_CP006890.1	2536111	2536111	C	T	exonic	V529_RS11985	nonsynonymous SNV	V529_RS11985:V529_RS11985.t01#NZ_CP006890.1#2529401:exon1:c.G8906A:p.G2969E,	hom	15317.8	407	1	-	WP_038459073.1	SDR family NAD(P)-dependent oxidoreductase
247	BA3	SNV	NZ_CP006890.1	2751116	2751116	G	A	exonic	V529_RS13010	stopgain	V529_RS13010:V529_RS13010.t01#NZ_CP006890.1#2750900:exon1:c.C484T:p.Q162X,	hom	16422.8	413	1	-	WP_032873937.1	MULTISPECIES: aspartate/glutamate racemase family protein
248	BA3	SNV	NZ_CP006890.1	2974498	2974498	A	T	exonic	V529_RS14090	nonsynonymous SNV	V529_RS14090:V529_RS14090.t01#NZ_CP006890.1#2973963:exon1:c.T738A:p.D246E,	het	19172.8	666	0.8	icd	WP_007408075.1	MULTISPECIES: NADP-dependent isocitrate dehydrogenase
249	BA3	SNV	NZ_CP006890.1	3128098	3128098	A	G	intergenic	V529_RS14845(dist=1174),V529_RS14970(dist=6172)			het	31204.8	1535	0.53	-;thiT	WP_038459600.1;WP_012118271.1	MULTISPECIES: tryptophan-rich sensory protein;MULTISPECIES: energy-coupled thiamine transporter ThiT
250	BA3	SNV	NZ_CP006890.1	3128101	3128101	A	G	intergenic	V529_RS14845(dist=1177),V529_RS14970(dist=6169)			het	31257.8	1877	0.44	-;thiT	WP_038459600.1;WP_012118271.1	MULTISPECIES: tryptophan-rich sensory protein;MULTISPECIES: energy-coupled thiamine transporter ThiT
251	BA3	SNV	NZ_CP006890.1	3128179	3128179	T	A	intergenic	V529_RS14845(dist=1255),V529_RS14970(dist=6091)			het	52438.8	1992	0.66	-;thiT	WP_038459600.1;WP_012118271.1	MULTISPECIES: tryptophan-rich sensory protein;MULTISPECIES: energy-coupled thiamine transporter ThiT
252	BA3	SNV	NZ_CP006890.1	3128184	3128184	C	T	intergenic	V529_RS14845(dist=1260),V529_RS14970(dist=6086)			het	52098.8	1956	0.65	-;thiT	WP_038459600.1;WP_012118271.1	MULTISPECIES: tryptophan-rich sensory protein;MULTISPECIES: energy-coupled thiamine transporter ThiT
253	BA3	SNV	NZ_CP006890.1	3128189	3128189	G	A	intergenic	V529_RS14845(dist=1265),V529_RS14970(dist=6081)			het	50832.8	1915	0.64	-;thiT	WP_038459600.1;WP_012118271.1	MULTISPECIES: tryptophan-rich sensory protein;MULTISPECIES: energy-coupled thiamine transporter ThiT
254	BA3	SNV	NZ_CP006890.1	3128368	3128368	A	G	intergenic	V529_RS14845(dist=1444),V529_RS14970(dist=5902)			het	32146.8	1537	0.53	-;thiT	WP_038459600.1;WP_012118271.1	MULTISPECIES: tryptophan-rich sensory protein;MULTISPECIES: energy-coupled thiamine transporter ThiT
255	BA3	SNV	NZ_CP006890.1	3128876	3128876	G	A	intergenic	V529_RS14845(dist=1952),V529_RS14970(dist=5394)			het	23192.8	1434	0.43	-;thiT	WP_038459600.1;WP_012118271.1	MULTISPECIES: tryptophan-rich sensory protein;MULTISPECIES: energy-coupled thiamine transporter ThiT
256	BA3	SNV	NZ_CP006890.1	3128881	3128881	G	A	intergenic	V529_RS14845(dist=1957),V529_RS14970(dist=5389)			het	23237.8	1434	0.43	-;thiT	WP_038459600.1;WP_012118271.1	MULTISPECIES: tryptophan-rich sensory protein;MULTISPECIES: energy-coupled thiamine transporter ThiT
257	BA4	INDEL	NZ_CP006890.1	91448	91454	GGGGGGG	-	downstream	V529_RS00480(dist=248)			hom	32577.7	711	1	lysS	WP_014416740.1	MULTISPECIES: lysine--tRNA ligase
258	BA4	INDEL	NZ_CP006890.1	91454	91454	-	AACTAAA	downstream	V529_RS00480(dist=254)			hom	32236.7	705	1	lysS	WP_014416740.1	MULTISPECIES: lysine--tRNA ligase
259	BA4	INDEL	NZ_CP006890.1	479479	479480	CT	-	upstream;downstream	V529_RS21230(dist=494);V529_RS02380(dist=594)			het	3577.73	1183	0.14	-;-	WP_038457033.1;WP_029326211.1	MULTISPECIES: hypothetical protein;MULTISPECIES: SprT family protein
260	BA4	INDEL	NZ_CP006890.1	495019	495019	T	-	exonic	V529_RS02485	stopgain	V529_RS02485:V529_RS02485.t01#NZ_CP006890.1#494416:exon1:c.427delA:p.I143X,	hom	31804.7	977	1	-	WP_038457043.1	fatty acid desaturase
261	BA4	INDEL	NZ_CP006890.1	537727	537727	-	T	upstream;downstream	V529_RS02700,V529_RS02710(dist=150);V529_RS20150(dist=150)			hom	28483.7	917	1	-;-;-	WP_007409312.1;WP_038457084.1;WP_228842189.1	MULTISPECIES: GNAT family N-acetyltransferase;MULTISPECIES: class I SAM-dependent methyltransferase;MULTISPECIES: hypothetical protein
262	BA4	INDEL	NZ_CP006890.1	561965	561965	-	T	upstream	V529_RS02840(dist=151)			hom	24088.7	848	0.99	thiL	WP_038457099.1	MULTISPECIES: thiamine-phosphate kinase
263	BA4	INDEL	NZ_CP006890.1	615285	615285	-	T	upstream;downstream	V529_RS03075,V529_RS03080(dist=88);V529_RS03070,V529_RS20160(dist=33)			hom	25719.7	861	0.99	-;-;-;-	WP_007609840.1;WP_007609843.1;WP_038457149.1;WP_012116994.1	MULTISPECIES: DUF5698 domain-containing protein;MULTISPECIES: NETI motif-containing protein;MULTISPECIES: hypothetical protein;MULTISPECIES: Fur-regulated basic protein FbpA
264	BA4	INDEL	NZ_CP006890.1	672179	672179	G	-	exonic	V529_RS03305,V529_RS03310	frameshift deletion	V529_RS03310:V529_RS03310.t01#NZ_CP006890.1#672139:exon1:c.40delG:p.G14fs,V529_RS03305:V529_RS03305.t01#NZ_CP006890.1#670224:exon1:c.1955delG:p.R652fs,	hom	34131.7	913	1	-;-	WP_038457193.1;WP_148304012.1	MULTISPECIES: polyketide synthase;MULTISPECIES: SDR family oxidoreductase
265	BA4	INDEL	NZ_CP006890.1	674511	674511	-	GCCAAATTCTTAGAATATCGAGAGATAAGCTTGATGTAGAT	exonic	V529_RS03310	stopgain	V529_RS03310:V529_RS03310.t01#NZ_CP006890.1#672139:exon1:c.2372_2373insGCCAAATTCTTAGAATATCGAGAGATAAGCTTGATGTAGAT:p.Q791_K792delinsQPNSX,	hom	32459.7	522	1	-	WP_148304012.1	MULTISPECIES: SDR family oxidoreductase
266	BA4	INDEL	NZ_CP006890.1	681667	681667	-	AGTCTTCCGACCTATCCGTTTGCGAAGGAAAAATACTGGGTGCCTTCAGAAATTAAACAGCCGTCTGCAGCATCAACGAACCAGCTC	exonic	V529_RS03320	nonframeshift insertion	V529_RS03320:V529_RS03320.t01#NZ_CP006890.1#681226:exon1:c.441_442insAGTCTTCCGACCTATCCGTTTGCGAAGGAAAAATACTGGGTGCCTTCAGAAATTAAACAGCCGTCTGCAGCATCAACGAACCAGCTC:p.I147delinsISLPTYPFAKEKYWVPSEIKQPSAASTNQL,	hom	35673.7	647	1	-	WP_158318851.1	MULTISPECIES: SDR family NAD(P)-dependent oxidoreductase
267	BA4	INDEL	NZ_CP006890.1	742345	742345	-	T	upstream;downstream	V529_RS03405,V529_RS03410(dist=65);V529_RS03390,V529_RS03395,V529_RS03400(dist=23)			hom	26289.7	853	0.99	-;-;-;-;cotJC	WP_038457218.1;WP_012117023.1;WP_003155704.1;WP_007408934.1;WP_038457215.1	MULTISPECIES: GNAT family N-acetyltransferase;MULTISPECIES: YesK-like family protein;MULTISPECIES: spore coat associated protein CotJA;MULTISPECIES: spore coat protein CotJB;MULTISPECIES: spore coat protein CotJC
268	BA4	INDEL	NZ_CP006890.1	775419	775419	-	T	upstream;downstream	V529_RS03555(dist=53);V529_RS03550,V529_RS03560(dist=53)			hom	24665.7	875	0.99	-;-;-	WP_038457250.1;WP_038457249.1;WP_038457251.1	MULTISPECIES: GNAT family N-acetyltransferase;MULTISPECIES: DEAD/DEAH box helicase;MULTISPECIES: NADP-dependent oxidoreductase
269	BA4	INDEL	NZ_CP006890.1	783467	783467	-	CGACAGGAATAACGGGATCAACTGGAGATACTGGAGCCACCGGAGTAACAGGAGCAACCGGGGTAACGGGATCAACAGGAGCAACCGGGATCACCGGAGC	downstream	V529_RS03600(dist=999)			hom	34619.7	307	1	-	WP_038457255.1	ATP-binding protein
270	BA4	INDEL	NZ_CP006890.1	879556	879556	T	-	upstream;downstream	V529_RS04010(dist=86);V529_RS04005(dist=9)			hom	24614.7	813	1	-;mprF	WP_038457354.1;WP_038457352.1	MULTISPECIES: PhzF family phenazine biosynthesis isomerase;MULTISPECIES: bifunctional lysylphosphatidylglycerol flippase/synthetase MprF
271	BA4	INDEL	NZ_CP006890.1	879576	879576	A	-	upstream;downstream	V529_RS04010(dist=66);V529_RS04005(dist=29)			hom	25326.7	798	1	-;mprF	WP_038457354.1;WP_038457352.1	MULTISPECIES: PhzF family phenazine biosynthesis isomerase;MULTISPECIES: bifunctional lysylphosphatidylglycerol flippase/synthetase MprF
272	BA4	INDEL	NZ_CP006890.1	889126	889126	-	A	upstream;downstream	V529_RS04080(dist=109);V529_RS04070,V529_RS04075(dist=101)			hom	23255.7	754	1	-;-;-	WP_032872409.1;WP_017419152.1;WP_038457364.1	MULTISPECIES: glycosyltransferase family 2 protein;MULTISPECIES: SdpI family protein;MULTISPECIES: alpha/beta hydrolase
273	BA4	INDEL	NZ_CP006890.1	952806	952806	-	A	upstream;downstream	V529_RS04475(dist=43);V529_RS04465,V529_RS04470(dist=43)			hom	24789.7	780	1	-;-;-	WP_003155362.1;WP_038457411.1;WP_038457414.1	MULTISPECIES: YhcN/YlaJ family sporulation lipoprotein;MULTISPECIES: L-cystine transporter;MULTISPECIES: hypothetical protein
274	BA4	INDEL	NZ_CP006890.1	1074870	1074870	A	-	upstream;downstream	V529_RS05060,V529_RS05075(dist=28);V529_RS05065,V529_RS05070(dist=28)			hom	24156.7	801	1	-;-;-;-	WP_038457530.1;WP_003155179.1;WP_038457531.1;WP_032874382.1	MULTISPECIES: FAD-dependent oxidoreductase;MULTISPECIES: competence protein ComK;MULTISPECIES: SDR family oxidoreductase;MULTISPECIES: IDEAL domain-containing protein
275	BA4	INDEL	NZ_CP006890.1	1164633	1164633	-	A	upstream;downstream	V529_RS05540(dist=214);V529_RS05530,V529_RS05545(dist=214)			hom	25784.7	806	1	spx;-;-	WP_003155034.1;WP_079891810.1;WP_007610610.1	MULTISPECIES: transcriptional regulator Spx;MULTISPECIES: putative glycoside hydrolase;MULTISPECIES: TerC family protein
276	BA4	INDEL	NZ_CP006890.1	1278502	1278502	T	-	exonic	V529_RS06170	stopgain	V529_RS06170:V529_RS06170.t01#NZ_CP006890.1#1277530:exon1:c.972delT:p.C324X,	hom	29803.7	741	1	-	WP_051590110.1	ATP-binding cassette domain-containing protein
277	BA4	INDEL	NZ_CP006890.1	1278523	1278523	T	-	exonic	V529_RS06170	frameshift deletion	V529_RS06170:V529_RS06170.t01#NZ_CP006890.1#1277530:exon1:c.993delT:p.S331fs,	hom	21917.7	705	1	-	WP_051590110.1	ATP-binding cassette domain-containing protein
278	BA4	INDEL	NZ_CP006890.1	1381379	1381379	-	T	upstream;downstream	V529_RS06695,V529_RS06700(dist=83);V529_RS06690(dist=29)			hom	22998.7	745	1	-;-;ccpC	WP_012117440.1;WP_038457855.1;WP_007611101.1	MULTISPECIES: flavodoxin;MULTISPECIES: glycoside hydrolase;MULTISPECIES: transcriptional regulator CcpC
279	BA4	INDEL	NZ_CP006890.1	1385597	1385597	-	A	downstream	V529_RS06715,V529_RS06720,V529_RS06725(dist=29)			hom	24750.7	784	1	-;-;-	WP_038457856.1;WP_003154596.1;WP_032874739.1	MULTISPECIES: N-acetyldiaminopimelate deacetylase;MULTISPECIES: YkuS family protein;MULTISPECIES: mechanosensitive ion channel family protein
280	BA4	INDEL	NZ_CP006890.1	1708803	1708803	A	-	downstream	V529_RS08105(dist=382)			hom	20994.7	658	1	recA	WP_003154145.1	MULTISPECIES: recombinase RecA
281	BA4	INDEL	NZ_CP006890.1	1798443	1798443	-	T	downstream	V529_RS08240,V529_RS08245,V529_RS08250,V529_RS08255(dist=10)			hom	11912.7	374	1	-;-;-;-	WP_015417516.1;WP_003154084.1;WP_007410383.1;WP_007410382.1	MULTISPECIES: NucA/NucB deoxyribonuclease domain-containing protein;MULTISPECIES: DUF1275 domain-containing protein;MULTISPECIES: hypothetical protein;MULTISPECIES: S8 family peptidase
282	BA4	INDEL	NZ_CP006890.1	1841998	1841998	G	-	exonic	V529_RS08475	frameshift deletion	V529_RS08475:V529_RS08475.t01#NZ_CP006890.1#1841866:exon1:c.132delG:p.T44fs,	hom	26729.7	663	1	-	WP_007410343.1	MULTISPECIES: DUF4944 domain-containing protein
283	BA4	INDEL	NZ_CP006890.1	1868562	1868562	T	-	downstream	V529_RS08640,V529_RS08645,V529_RS08650,V529_RS08655,V529_RS08660(dist=13)			hom	29580.7	657	1	tlp;-;-;-;plsY	WP_007410320.1;WP_003153973.1;WP_007611759.1;WP_007410318.1;WP_038458135.1	MULTISPECIES: small acid-soluble spore protein Tlp;MULTISPECIES: YbgC/FadM family acyl-CoA thioesterase;MULTISPECIES: hypothetical protein;MULTISPECIES: HesB/YadR/YfhF family protein;MULTISPECIES: glycerol-3-phosphate 1-O-acyltransferase PlsY
284	BA4	INDEL	NZ_CP006890.1	1868568	1868568	T	-	downstream	V529_RS08640,V529_RS08645,V529_RS08650,V529_RS08655,V529_RS08660(dist=7)			hom	29741.7	676	1	tlp;-;-;-;plsY	WP_007410320.1;WP_003153973.1;WP_007611759.1;WP_007410318.1;WP_038458135.1	MULTISPECIES: small acid-soluble spore protein Tlp;MULTISPECIES: YbgC/FadM family acyl-CoA thioesterase;MULTISPECIES: hypothetical protein;MULTISPECIES: HesB/YadR/YfhF family protein;MULTISPECIES: glycerol-3-phosphate 1-O-acyltransferase PlsY
285	BA4	INDEL	NZ_CP006890.1	2043597	2043597	A	-	downstream	V529_RS09215,V529_RS09225(dist=266)			hom	18821.7	602	1	-;-	WP_038458342.1;WP_003153850.1	MULTISPECIES: site-specific integrase;MULTISPECIES: site-specific integrase
286	BA4	INDEL	NZ_CP006890.1	2111389	2111389	T	-	downstream	V529_RS09545,V529_RS09550,V529_RS09555,V529_RS09560(dist=20)			hom	24867.7	619	1	-;-;bshB2;-	WP_038458453.1;WP_007611979.1;WP_007407961.1;WP_007611980.1	MULTISPECIES: MATE family efflux transporter;MULTISPECIES: STAS domain-containing protein;MULTISPECIES: bacillithiol biosynthesis deacetylase BshB2;MULTISPECIES: YojF family protein
287	BA4	INDEL	NZ_CP006890.1	2347573	2347573	-	T	exonic	V529_RS11050	frameshift insertion	V529_RS11050:V529_RS11050.t01#NZ_CP006890.1#2347526:exon1:c.661dupA:p.S221fs,	hom	18865.7	596	1	-	WP_038458916.1	hypothetical protein
288	BA4	INDEL	NZ_CP006890.1	2424552	2424552	-	A	upstream;downstream	V529_RS11480,V529_RS11485(dist=97);V529_RS11490(dist=232)			hom	21541.7	673	1	-;-;-	WP_038460829.1;WP_003153435.1;WP_038458987.1	MULTISPECIES: hypothetical protein;MULTISPECIES: DUF2768 domain-containing protein;MULTISPECIES: NAD(P)H-dependent glycerol-3-phosphate dehydrogenase
289	BA4	INDEL	NZ_CP006890.1	2475451	2475451	-	T	upstream;downstream	V529_RS11750,V529_RS11755(dist=496);V529_RS11765(dist=240)			hom	20239.7	723	0.99	spoVAC;-;sigF	WP_003153353.1;WP_029326122.1;WP_003153348.1	MULTISPECIES: stage V sporulation protein AC;MULTISPECIES: stage V sporulation protein AB;MULTISPECIES: RNA polymerase sporulation sigma factor SigF
290	BA4	INDEL	NZ_CP006890.1	2577722	2577722	A	-	exonic	V529_RS12035	frameshift deletion	V529_RS12035:V529_RS12035.t01#NZ_CP006890.1#2577055:exon1:c.213delT:p.I71fs,	hom	27579.7	743	1	-	WP_015240165.1	MULTISPECIES: LysR family transcriptional regulator
291	BA4	INDEL	NZ_CP006890.1	2579596	2579596	-	T	upstream;downstream	V529_RS12050(dist=68);V529_RS12045,V529_RS12055(dist=68)			hom	22691.7	714	1	-;namA;rpmG	WP_038459097.1;WP_038459095.1;WP_003153246.1	MULTISPECIES: alpha/beta hydrolase;NADPH dehydrogenase NamA;MULTISPECIES: 50S ribosomal protein L33
292	BA4	INDEL	NZ_CP006890.1	2618911	2618911	T	-	upstream;downstream	V529_RS12250,V529_RS12255,V529_RS12260(dist=99);V529_RS12245(dist=29)			hom	22045.7	727	1	-;-;alr;-	WP_007408362.1;WP_038459145.1;WP_038459148.1;WP_038460835.1	MULTISPECIES: spore germination protein;MULTISPECIES: spore germination protein;MULTISPECIES: alanine racemase;MULTISPECIES: NADH-dependent flavin oxidoreductase
293	BA4	INDEL	NZ_CP006890.1	2848651	2848651	-	T	upstream;downstream	V529_RS13480,V529_RS13485(dist=48);V529_RS13490(dist=7)			hom	20330.7	734	0.98	pheA;thrR;obgE	WP_038459377.1;WP_007408173.1;WP_007408172.1	MULTISPECIES: prephenate dehydratase;MULTISPECIES: transcriptional regulator ThrR;MULTISPECIES: GTPase ObgE
294	BA4	INDEL	NZ_CP006890.1	2868155	2868155	G	-	downstream	V529_RS13595(dist=867)			hom	17726.7	544	1	hemL	WP_038459388.1	MULTISPECIES: glutamate-1-semialdehyde 2,1-aminomutase
295	BA4	INDEL	NZ_CP006890.1	3040788	3040788	-	A	upstream;downstream	V529_RS14405(dist=199);V529_RS14410,V529_RS14415,V529_RS14420(dist=40)			hom	9796.73	449	0.95	-;ytxJ;-;-	WP_003152383.1;WP_038459527.1;WP_003152380.1;WP_007408777.1	MULTISPECIES: bifunctional 3-deoxy-7-phosphoheptulonate synthase/chorismate mutase;MULTISPECIES: bacillithiol system redox-active protein YtxJ;MULTISPECIES: YtxH domain-containing protein;MULTISPECIES: DUF948 domain-containing protein
296	BA4	INDEL	NZ_CP006890.1	3128193	3128193	G	-	intergenic	V529_RS14845(dist=1269),V529_RS14970(dist=6077)			het	60124.7	2263	0.64	-;thiT	WP_038459600.1;WP_012118271.1	MULTISPECIES: tryptophan-rich sensory protein;MULTISPECIES: energy-coupled thiamine transporter ThiT
297	BA4	INDEL	NZ_CP006890.1	3128272	3128272	-	AT	intergenic	V529_RS14845(dist=1348),V529_RS14970(dist=5998)			het	35732.7	1786	0.5	-;thiT	WP_038459600.1;WP_012118271.1	MULTISPECIES: tryptophan-rich sensory protein;MULTISPECIES: energy-coupled thiamine transporter ThiT
298	BA4	INDEL	NZ_CP006890.1	3128281	3128281	G	-	intergenic	V529_RS14845(dist=1357),V529_RS14970(dist=5989)			het	36538.7	1751	0.53	-;thiT	WP_038459600.1;WP_012118271.1	MULTISPECIES: tryptophan-rich sensory protein;MULTISPECIES: energy-coupled thiamine transporter ThiT
299	BA4	INDEL	NZ_CP006890.1	3128375	3128379	GTATA	-	intergenic	V529_RS14845(dist=1451),V529_RS14970(dist=5891)			het	24548.7	1524	0.42	-;thiT	WP_038459600.1;WP_012118271.1	MULTISPECIES: tryptophan-rich sensory protein;MULTISPECIES: energy-coupled thiamine transporter ThiT
300	BA4	INDEL	NZ_CP006890.1	3128647	3128647	C	-	intergenic	V529_RS14845(dist=1723),V529_RS14970(dist=5623)			het	8044.73	1115	0.23	-;thiT	WP_038459600.1;WP_012118271.1	MULTISPECIES: tryptophan-rich sensory protein;MULTISPECIES: energy-coupled thiamine transporter ThiT
301	BA4	INDEL	NZ_CP006890.1	3128650	3128650	G	-	intergenic	V529_RS14845(dist=1726),V529_RS14970(dist=5620)			het	8068.73	1106	0.23	-;thiT	WP_038459600.1;WP_012118271.1	MULTISPECIES: tryptophan-rich sensory protein;MULTISPECIES: energy-coupled thiamine transporter ThiT
302	BA4	INDEL	NZ_CP006890.1	3128661	3128662	AG	-	intergenic	V529_RS14845(dist=1737),V529_RS14970(dist=5608)			het	8065.73	1110	0.23	-;thiT	WP_038459600.1;WP_012118271.1	MULTISPECIES: tryptophan-rich sensory protein;MULTISPECIES: energy-coupled thiamine transporter ThiT
303	BA4	INDEL	NZ_CP006890.1	3128666	3128669	AACA	-	intergenic	V529_RS14845(dist=1742),V529_RS14970(dist=5601)			het	7999.73	1126	0.23	-;thiT	WP_038459600.1;WP_012118271.1	MULTISPECIES: tryptophan-rich sensory protein;MULTISPECIES: energy-coupled thiamine transporter ThiT
304	BA4	INDEL	NZ_CP006890.1	3128672	3128672	-	CTTGTCCAA	intergenic	V529_RS14845(dist=1748),V529_RS14970(dist=5598)			het	8083.73	1102	0.23	-;thiT	WP_038459600.1;WP_012118271.1	MULTISPECIES: tryptophan-rich sensory protein;MULTISPECIES: energy-coupled thiamine transporter ThiT
305	BA4	INDEL	NZ_CP006890.1	3128676	3128677	GG	-	intergenic	V529_RS14845(dist=1752),V529_RS14970(dist=5593)			het	7918.73	1114	0.22	-;thiT	WP_038459600.1;WP_012118271.1	MULTISPECIES: tryptophan-rich sensory protein;MULTISPECIES: energy-coupled thiamine transporter ThiT
306	BA4	INDEL	NZ_CP006890.1	3152930	3152930	-	A	upstream;downstream	V529_RS15065(dist=72);V529_RS15070(dist=43)			hom	25208.7	834	1	-;-	WP_038459617.1;WP_038459619.1	MULTISPECIES: methyl-accepting chemotaxis protein;MULTISPECIES: methyl-accepting chemotaxis protein
307	BA4	INDEL	NZ_CP006890.1	3245138	3245138	A	-	exonic	V529_RS15495	stoploss	V529_RS15495:V529_RS15495.t01#NZ_CP006890.1#3244662:exon1:c.476delA:p.X159,	hom	25612.7	830	1	-	WP_014418782.1	MULTISPECIES: divergent PAP2 family protein
308	BA4	INDEL	NZ_CP006890.1	3416469	3416469	-	T	exonic	V529_RS16405	frameshift insertion	V529_RS16405:V529_RS16405.t01#NZ_CP006890.1#3416460:exon1:c.648dupA:p.E217fs,	hom	28857.7	904	1	-	WP_038459870.1	ABC transporter permease
309	BA4	INDEL	NZ_CP006890.1	3464634	3464634	-	A	exonic	V529_RS16625	frameshift insertion	V529_RS16625:V529_RS16625.t01#NZ_CP006890.1#3463307:exon1:c.1328dupA:p.X443delinsX,	hom	27485.7	841	1	-	WP_007407373.1	MULTISPECIES: GntP family permease
310	BA4	INDEL	NZ_CP006890.1	3627524	3627524	T	-	downstream	V529_RS17400,V529_RS17405,V529_RS17410(dist=8)			hom	25483.7	932	0.98	-;-;-	WP_007614165.1;WP_032876089.1;WP_032876086.1	MULTISPECIES: Cof-type HAD-IIB family hydrolase;MULTISPECIES: membrane protein;MULTISPECIES: C40 family peptidase
311	BA4	INDEL	NZ_CP006890.1	3865890	3865890	-	T	upstream;downstream	V529_RS18695(dist=501);V529_RS18700,V529_RS18705(dist=6)			hom	27189.7	898	1	-;-;celB	WP_038460318.1;WP_003150894.1;WP_038460320.1	MULTISPECIES: class I SAM-dependent rRNA methyltransferase;MULTISPECIES: VOC family protein;MULTISPECIES: PTS cellobiose transporter subunit IIC
312	BA4	INDEL	NZ_CP006890.1	3923883	3923883	-	A	downstream	V529_RS18955,V529_RS18960,V529_RS18965(dist=43)			hom	32523.7	1046	1	-;-;-	WP_032875637.1;WP_038460376.1;WP_046341506.1	MULTISPECIES: NupC/NupG family nucleoside CNT transporter;MULTISPECIES: DUF3298 and DUF4163 domain-containing protein;MULTISPECIES: hypothetical protein
313	BA4	INDEL	NZ_CP006890.1	3987480	3987480	-	T	upstream;downstream	V529_RS19240(dist=104);V529_RS19235(dist=15)			hom	35491.7	1068	1	-;-	WP_038460470.1;WP_015240911.1	MULTISPECIES: sugar porter family MFS transporter;MULTISPECIES: aldo/keto reductase
314	BA4	INDEL	NZ_CP006890.1	3987487	3987487	-	G	upstream;downstream	V529_RS19240(dist=97);V529_RS19235(dist=22)			hom	35100.7	1045	1	-;-	WP_038460470.1;WP_015240911.1	MULTISPECIES: sugar porter family MFS transporter;MULTISPECIES: aldo/keto reductase
315	BA4	INDEL	NZ_CP006890.1	3987494	3987494	-	T	upstream;downstream	V529_RS19240(dist=90);V529_RS19235(dist=29)			hom	29822.7	989	1	-;-	WP_038460470.1;WP_015240911.1	MULTISPECIES: sugar porter family MFS transporter;MULTISPECIES: aldo/keto reductase
316	BA4	INDEL	NZ_CP006890.1	4091118	4091118	A	-	exonic	V529_RS19760	frameshift deletion	V529_RS19760:V529_RS19760.t01#NZ_CP006890.1#4090632:exon1:c.486delA:p.I162fs,	hom	23285.7	795	0.99	-	WP_038460599.1	Rrf2 family transcriptional regulator
317	BA4	SNV	NZ_CP006890.1	91446	91446	G	A	downstream	V529_RS00480(dist=246)			hom	31992.8	710	1	lysS	WP_014416740.1	MULTISPECIES: lysine--tRNA ligase
318	BA4	SNV	NZ_CP006890.1	156053	156053	C	T	upstream	V529_RS00870(dist=278)			het	11002.8	1476	0.29	pdaB	WP_038456740.1	MULTISPECIES: polysaccharide deacetylase family sporulation protein PdaB
319	BA4	SNV	NZ_CP006890.1	156298	156298	T	C	upstream	V529_RS00870(dist=523)			het	23493.8	2193	0.45	pdaB	WP_038456740.1	MULTISPECIES: polysaccharide deacetylase family sporulation protein PdaB
320	BA4	SNV	NZ_CP006890.1	156332	156332	C	T	upstream	V529_RS00870(dist=557)			het	17747.8	2761	0.35	pdaB	WP_038456740.1	MULTISPECIES: polysaccharide deacetylase family sporulation protein PdaB
321	BA4	SNV	NZ_CP006890.1	333962	333962	T	C	exonic	V529_RS01705	synonymous SNV	V529_RS01705:V529_RS01705.t01#NZ_CP006890.1#325670:exon1:c.T8292C:p.D2764D,	hom	24061.8	717	1	srfAA	WP_038456924.1	MULTISPECIES: surfactin non-ribosomal peptide synthetase SrfAA
322	BA4	SNV	NZ_CP006890.1	334262	334262	C	G	exonic	V529_RS01705	synonymous SNV	V529_RS01705:V529_RS01705.t01#NZ_CP006890.1#325670:exon1:c.C8592G:p.G2864G,	hom	29767.8	810	1	srfAA	WP_038456924.1	MULTISPECIES: surfactin non-ribosomal peptide synthetase SrfAA
323	BA4	SNV	NZ_CP006890.1	367544	367544	G	A	exonic	V529_RS01800	nonsynonymous SNV	V529_RS01800:V529_RS01800.t01#NZ_CP006890.1#366490:exon1:c.G1054A:p.V352I,	hom	36487.8	915	1	-	WP_038456939.1	MULTISPECIES: Ger(x)C family spore germination protein
324	BA4	SNV	NZ_CP006890.1	694317	694317	A	G	exonic	V529_RS03330	nonsynonymous SNV	V529_RS03330:V529_RS03330.t01#NZ_CP006890.1#691529:exon1:c.A2788G:p.N930D,	hom	20315.8	562	1	-	WP_158318853.1	MULTISPECIES: type I polyketide synthase
325	BA4	SNV	NZ_CP006890.1	2111374	2111374	A	G	exonic	V529_RS09550	synonymous SNV	V529_RS09550:V529_RS09550.t01#NZ_CP006890.1#2110531:exon1:c.A843G:p.K281K,	hom	17205.8	572	1	-	WP_007611979.1	MULTISPECIES: STAS domain-containing protein
326	BA4	SNV	NZ_CP006890.1	2111377	2111377	G	A	exonic	V529_RS09550	synonymous SNV	V529_RS09550:V529_RS09550.t01#NZ_CP006890.1#2110531:exon1:c.G846A:p.G282G,	hom	24817.7	623	1	-	WP_007611979.1	MULTISPECIES: STAS domain-containing protein
327	BA4	SNV	NZ_CP006890.1	2187086	2187086	T	C	exonic	V529_RS10165	nonsynonymous SNV	V529_RS10165:V529_RS10165.t01#NZ_CP006890.1#2186784:exon1:c.A683G:p.N228S,	hom	28855.8	737	1	-	WP_038458672.1	hypothetical protein
328	BA4	SNV	NZ_CP006890.1	2536111	2536111	C	T	exonic	V529_RS11985	nonsynonymous SNV	V529_RS11985:V529_RS11985.t01#NZ_CP006890.1#2529401:exon1:c.G8906A:p.G2969E,	hom	20016.8	533	1	-	WP_038459073.1	SDR family NAD(P)-dependent oxidoreductase
329	BA4	SNV	NZ_CP006890.1	2751116	2751116	G	A	exonic	V529_RS13010	stopgain	V529_RS13010:V529_RS13010.t01#NZ_CP006890.1#2750900:exon1:c.C484T:p.Q162X,	hom	19221.8	480	1	-	WP_032873937.1	MULTISPECIES: aspartate/glutamate racemase family protein
330	BA4	SNV	NZ_CP006890.1	2974498	2974498	A	T	exonic	V529_RS14090	nonsynonymous SNV	V529_RS14090:V529_RS14090.t01#NZ_CP006890.1#2973963:exon1:c.T738A:p.D246E,	hom	34246.8	862	1	icd	WP_007408075.1	MULTISPECIES: NADP-dependent isocitrate dehydrogenase
331	BA4	SNV	NZ_CP006890.1	3128098	3128098	A	G	intergenic	V529_RS14845(dist=1174),V529_RS14970(dist=6172)			het	35693.8	1749	0.53	-;thiT	WP_038459600.1;WP_012118271.1	MULTISPECIES: tryptophan-rich sensory protein;MULTISPECIES: energy-coupled thiamine transporter ThiT
332	BA4	SNV	NZ_CP006890.1	3128101	3128101	A	G	intergenic	V529_RS14845(dist=1177),V529_RS14970(dist=6169)			het	35808.8	2149	0.44	-;thiT	WP_038459600.1;WP_012118271.1	MULTISPECIES: tryptophan-rich sensory protein;MULTISPECIES: energy-coupled thiamine transporter ThiT
333	BA4	SNV	NZ_CP006890.1	3128179	3128179	T	A	intergenic	V529_RS14845(dist=1255),V529_RS14970(dist=6091)			het	62716.8	2357	0.66	-;thiT	WP_038459600.1;WP_012118271.1	MULTISPECIES: tryptophan-rich sensory protein;MULTISPECIES: energy-coupled thiamine transporter ThiT
334	BA4	SNV	NZ_CP006890.1	3128184	3128184	C	T	intergenic	V529_RS14845(dist=1260),V529_RS14970(dist=6086)			het	63169.8	2314	0.66	-;thiT	WP_038459600.1;WP_012118271.1	MULTISPECIES: tryptophan-rich sensory protein;MULTISPECIES: energy-coupled thiamine transporter ThiT
335	BA4	SNV	NZ_CP006890.1	3128189	3128189	G	A	intergenic	V529_RS14845(dist=1265),V529_RS14970(dist=6081)			het	61847.8	2288	0.65	-;thiT	WP_038459600.1;WP_012118271.1	MULTISPECIES: tryptophan-rich sensory protein;MULTISPECIES: energy-coupled thiamine transporter ThiT
336	BA4	SNV	NZ_CP006890.1	3128368	3128368	A	G	intergenic	V529_RS14845(dist=1444),V529_RS14970(dist=5902)			het	25394.8	1535	0.44	-;thiT	WP_038459600.1;WP_012118271.1	MULTISPECIES: tryptophan-rich sensory protein;MULTISPECIES: energy-coupled thiamine transporter ThiT
337	BA4	SNV	NZ_CP006890.1	3128436	3128436	A	G	intergenic	V529_RS14845(dist=1512),V529_RS14970(dist=5834)			het	7865.77	1101	0.26	-;thiT	WP_038459600.1;WP_012118271.1	MULTISPECIES: tryptophan-rich sensory protein;MULTISPECIES: energy-coupled thiamine transporter ThiT
338	BA4	SNV	NZ_CP006890.1	3128881	3128881	G	A	intergenic	V529_RS14845(dist=1957),V529_RS14970(dist=5389)			het	25907.8	1667	0.41	-;thiT	WP_038459600.1;WP_012118271.1	MULTISPECIES: tryptophan-rich sensory protein;MULTISPECIES: energy-coupled thiamine transporter ThiT
339	T18-BP1-S	INDEL	NZ_CP006890.1	91448	91454	GGGGGGG	-	downstream	V529_RS00480(dist=248)			hom	23118.7	502	1	lysS	WP_014416740.1	MULTISPECIES: lysine--tRNA ligase
340	T18-BP1-S	INDEL	NZ_CP006890.1	91454	91454	-	AACTAAA	downstream	V529_RS00480(dist=254)			hom	22977.7	502	1	lysS	WP_014416740.1	MULTISPECIES: lysine--tRNA ligase
341	T18-BP1-S	INDEL	NZ_CP006890.1	155893	155893	-	CCG	upstream;downstream	V529_RS00870(dist=118);V529_RS00865(dist=883)			het	2218.73	908	0.11	pdaB;kbaA	WP_038456740.1;WP_038456737.1	MULTISPECIES: polysaccharide deacetylase family sporulation protein PdaB;MULTISPECIES: KinB-signaling pathway activation protein
342	T18-BP1-S	INDEL	NZ_CP006890.1	479479	479480	CT	-	upstream;downstream	V529_RS21230(dist=494);V529_RS02380(dist=594)			het	2212.73	890	0.12	-;-	WP_038457033.1;WP_029326211.1	MULTISPECIES: hypothetical protein;MULTISPECIES: SprT family protein
343	T18-BP1-S	INDEL	NZ_CP006890.1	495019	495019	T	-	exonic	V529_RS02485	stopgain	V529_RS02485:V529_RS02485.t01#NZ_CP006890.1#494416:exon1:c.427delA:p.I143X,	hom	24106.7	739	1	-	WP_038457043.1	fatty acid desaturase
344	T18-BP1-S	INDEL	NZ_CP006890.1	537727	537727	-	T	upstream;downstream	V529_RS02700,V529_RS02710(dist=150);V529_RS20150(dist=150)			hom	22311.7	726	1	-;-;-	WP_007409312.1;WP_038457084.1;WP_228842189.1	MULTISPECIES: GNAT family N-acetyltransferase;MULTISPECIES: class I SAM-dependent methyltransferase;MULTISPECIES: hypothetical protein
345	T18-BP1-S	INDEL	NZ_CP006890.1	561965	561965	-	T	upstream	V529_RS02840(dist=151)			hom	20098.7	700	1	thiL	WP_038457099.1	MULTISPECIES: thiamine-phosphate kinase
346	T18-BP1-S	INDEL	NZ_CP006890.1	615285	615285	-	T	upstream;downstream	V529_RS03075,V529_RS03080(dist=88);V529_RS03070,V529_RS20160(dist=33)			hom	21093.7	693	1	-;-;-;-	WP_007609840.1;WP_007609843.1;WP_038457149.1;WP_012116994.1	MULTISPECIES: DUF5698 domain-containing protein;MULTISPECIES: NETI motif-containing protein;MULTISPECIES: hypothetical protein;MULTISPECIES: Fur-regulated basic protein FbpA
347	T18-BP1-S	INDEL	NZ_CP006890.1	672179	672179	G	-	exonic	V529_RS03305,V529_RS03310	frameshift deletion	V529_RS03310:V529_RS03310.t01#NZ_CP006890.1#672139:exon1:c.40delG:p.G14fs,V529_RS03305:V529_RS03305.t01#NZ_CP006890.1#670224:exon1:c.1955delG:p.R652fs,	hom	26442.7	712	1	-;-	WP_038457193.1;WP_148304012.1	MULTISPECIES: polyketide synthase;MULTISPECIES: SDR family oxidoreductase
348	T18-BP1-S	INDEL	NZ_CP006890.1	674511	674511	-	GCCAAATTCTTAGAATATCGAGAGATAAGCTTGATGTAGAT	exonic	V529_RS03310	stopgain	V529_RS03310:V529_RS03310.t01#NZ_CP006890.1#672139:exon1:c.2372_2373insGCCAAATTCTTAGAATATCGAGAGATAAGCTTGATGTAGAT:p.Q791_K792delinsQPNSX,	hom	21515.7	322	1	-	WP_148304012.1	MULTISPECIES: SDR family oxidoreductase
349	T18-BP1-S	INDEL	NZ_CP006890.1	681667	681667	-	AGTCTTCCGACCTATCCGTTTGCGAAGGAAAAATACTGGGTGCCTTCAGAAATTAAACAGCCGTCTGCAGCATCAACGAACCAGCTC	exonic	V529_RS03320	nonframeshift insertion	V529_RS03320:V529_RS03320.t01#NZ_CP006890.1#681226:exon1:c.441_442insAGTCTTCCGACCTATCCGTTTGCGAAGGAAAAATACTGGGTGCCTTCAGAAATTAAACAGCCGTCTGCAGCATCAACGAACCAGCTC:p.I147delinsISLPTYPFAKEKYWVPSEIKQPSAASTNQL,	hom	27156.7	524	1	-	WP_158318851.1	MULTISPECIES: SDR family NAD(P)-dependent oxidoreductase
350	T18-BP1-S	INDEL	NZ_CP006890.1	704940	704940	A	-	exonic	V529_RS19910	frameshift deletion	V529_RS19910:V529_RS19910.t01#NZ_CP006890.1#700540:exon1:c.4400delA:p.E1467fs,	hom	6998.73	205	1	-	WP_051590106.1	MULTISPECIES: type I polyketide synthase
351	T18-BP1-S	INDEL	NZ_CP006890.1	742345	742345	-	T	upstream;downstream	V529_RS03405,V529_RS03410(dist=65);V529_RS03390,V529_RS03395,V529_RS03400(dist=23)			hom	21173.7	683	1	-;-;-;-;cotJC	WP_038457218.1;WP_012117023.1;WP_003155704.1;WP_007408934.1;WP_038457215.1	MULTISPECIES: GNAT family N-acetyltransferase;MULTISPECIES: YesK-like family protein;MULTISPECIES: spore coat associated protein CotJA;MULTISPECIES: spore coat protein CotJB;MULTISPECIES: spore coat protein CotJC
352	T18-BP1-S	INDEL	NZ_CP006890.1	775419	775419	-	T	upstream;downstream	V529_RS03555(dist=53);V529_RS03550,V529_RS03560(dist=53)			hom	20266.7	714	0.99	-;-;-	WP_038457250.1;WP_038457249.1;WP_038457251.1	MULTISPECIES: GNAT family N-acetyltransferase;MULTISPECIES: DEAD/DEAH box helicase;MULTISPECIES: NADP-dependent oxidoreductase
353	T18-BP1-S	INDEL	NZ_CP006890.1	783467	783467	-	CGACAGGAATAACGGGATCAACTGGAGATACTGGAGCCACCGGAGTAACAGGAGCAACCGGGGTAACGGGATCAACAGGAGCAACCGGGATCACCGGAGC	downstream	V529_RS03600(dist=999)			hom	39055.7	356	1	-	WP_038457255.1	ATP-binding protein
354	T18-BP1-S	INDEL	NZ_CP006890.1	879556	879556	T	-	upstream;downstream	V529_RS04010(dist=86);V529_RS04005(dist=9)			hom	20396.7	671	1	-;mprF	WP_038457354.1;WP_038457352.1	MULTISPECIES: PhzF family phenazine biosynthesis isomerase;MULTISPECIES: bifunctional lysylphosphatidylglycerol flippase/synthetase MprF
355	T18-BP1-S	INDEL	NZ_CP006890.1	879576	879576	A	-	upstream;downstream	V529_RS04010(dist=66);V529_RS04005(dist=29)			hom	22168.7	699	1	-;mprF	WP_038457354.1;WP_038457352.1	MULTISPECIES: PhzF family phenazine biosynthesis isomerase;MULTISPECIES: bifunctional lysylphosphatidylglycerol flippase/synthetase MprF
356	T18-BP1-S	INDEL	NZ_CP006890.1	889126	889126	-	A	upstream;downstream	V529_RS04080(dist=109);V529_RS04070,V529_RS04075(dist=101)			hom	20867.7	672	1	-;-;-	WP_032872409.1;WP_017419152.1;WP_038457364.1	MULTISPECIES: glycosyltransferase family 2 protein;MULTISPECIES: SdpI family protein;MULTISPECIES: alpha/beta hydrolase
357	T18-BP1-S	INDEL	NZ_CP006890.1	952806	952806	-	A	upstream;downstream	V529_RS04475(dist=43);V529_RS04465,V529_RS04470(dist=43)			hom	21140.7	662	1	-;-;-	WP_003155362.1;WP_038457411.1;WP_038457414.1	MULTISPECIES: YhcN/YlaJ family sporulation lipoprotein;MULTISPECIES: L-cystine transporter;MULTISPECIES: hypothetical protein
358	T18-BP1-S	INDEL	NZ_CP006890.1	1074870	1074870	A	-	upstream;downstream	V529_RS05060,V529_RS05075(dist=28);V529_RS05065,V529_RS05070(dist=28)			hom	21158.7	696	1	-;-;-;-	WP_038457530.1;WP_003155179.1;WP_038457531.1;WP_032874382.1	MULTISPECIES: FAD-dependent oxidoreductase;MULTISPECIES: competence protein ComK;MULTISPECIES: SDR family oxidoreductase;MULTISPECIES: IDEAL domain-containing protein
359	T18-BP1-S	INDEL	NZ_CP006890.1	1164633	1164633	-	A	upstream;downstream	V529_RS05540(dist=214);V529_RS05530,V529_RS05545(dist=214)			hom	19992.7	634	1	spx;-;-	WP_003155034.1;WP_079891810.1;WP_007610610.1	MULTISPECIES: transcriptional regulator Spx;MULTISPECIES: putative glycoside hydrolase;MULTISPECIES: TerC family protein
360	T18-BP1-S	INDEL	NZ_CP006890.1	1278502	1278502	T	-	exonic	V529_RS06170	stopgain	V529_RS06170:V529_RS06170.t01#NZ_CP006890.1#1277530:exon1:c.972delT:p.C324X,	hom	25181.7	626	1	-	WP_051590110.1	ATP-binding cassette domain-containing protein
361	T18-BP1-S	INDEL	NZ_CP006890.1	1278523	1278523	T	-	exonic	V529_RS06170	frameshift deletion	V529_RS06170:V529_RS06170.t01#NZ_CP006890.1#1277530:exon1:c.993delT:p.S331fs,	hom	18918.7	610	1	-	WP_051590110.1	ATP-binding cassette domain-containing protein
362	T18-BP1-S	INDEL	NZ_CP006890.1	1381379	1381379	-	T	upstream;downstream	V529_RS06695,V529_RS06700(dist=83);V529_RS06690(dist=29)			hom	18658.7	602	1	-;-;ccpC	WP_012117440.1;WP_038457855.1;WP_007611101.1	MULTISPECIES: flavodoxin;MULTISPECIES: glycoside hydrolase;MULTISPECIES: transcriptional regulator CcpC
363	T18-BP1-S	INDEL	NZ_CP006890.1	1385597	1385597	-	A	downstream	V529_RS06715,V529_RS06720,V529_RS06725(dist=29)			hom	21200.7	672	1	-;-;-	WP_038457856.1;WP_003154596.1;WP_032874739.1	MULTISPECIES: N-acetyldiaminopimelate deacetylase;MULTISPECIES: YkuS family protein;MULTISPECIES: mechanosensitive ion channel family protein
364	T18-BP1-S	INDEL	NZ_CP006890.1	1708803	1708803	A	-	downstream	V529_RS08105(dist=382)			hom	20362.7	639	1	recA	WP_003154145.1	MULTISPECIES: recombinase RecA
365	T18-BP1-S	INDEL	NZ_CP006890.1	1798443	1798443	-	T	downstream	V529_RS08240,V529_RS08245,V529_RS08250,V529_RS08255(dist=10)			hom	14220.7	447	1	-;-;-;-	WP_015417516.1;WP_003154084.1;WP_007410383.1;WP_007410382.1	MULTISPECIES: NucA/NucB deoxyribonuclease domain-containing protein;MULTISPECIES: DUF1275 domain-containing protein;MULTISPECIES: hypothetical protein;MULTISPECIES: S8 family peptidase
366	T18-BP1-S	INDEL	NZ_CP006890.1	1841998	1841998	G	-	exonic	V529_RS08475	frameshift deletion	V529_RS08475:V529_RS08475.t01#NZ_CP006890.1#1841866:exon1:c.132delG:p.T44fs,	hom	24499.7	610	1	-	WP_007410343.1	MULTISPECIES: DUF4944 domain-containing protein
367	T18-BP1-S	INDEL	NZ_CP006890.1	1868562	1868562	T	-	downstream	V529_RS08640,V529_RS08645,V529_RS08650,V529_RS08655,V529_RS08660(dist=13)			hom	25314.7	556	1	tlp;-;-;-;plsY	WP_007410320.1;WP_003153973.1;WP_007611759.1;WP_007410318.1;WP_038458135.1	MULTISPECIES: small acid-soluble spore protein Tlp;MULTISPECIES: YbgC/FadM family acyl-CoA thioesterase;MULTISPECIES: hypothetical protein;MULTISPECIES: HesB/YadR/YfhF family protein;MULTISPECIES: glycerol-3-phosphate 1-O-acyltransferase PlsY
368	T18-BP1-S	INDEL	NZ_CP006890.1	1868568	1868568	T	-	downstream	V529_RS08640,V529_RS08645,V529_RS08650,V529_RS08655,V529_RS08660(dist=7)			hom	25339.7	566	1	tlp;-;-;-;plsY	WP_007410320.1;WP_003153973.1;WP_007611759.1;WP_007410318.1;WP_038458135.1	MULTISPECIES: small acid-soluble spore protein Tlp;MULTISPECIES: YbgC/FadM family acyl-CoA thioesterase;MULTISPECIES: hypothetical protein;MULTISPECIES: HesB/YadR/YfhF family protein;MULTISPECIES: glycerol-3-phosphate 1-O-acyltransferase PlsY
369	T18-BP1-S	INDEL	NZ_CP006890.1	2043597	2043597	A	-	downstream	V529_RS09215,V529_RS09225(dist=266)			hom	17985.7	581	1	-;-	WP_038458342.1;WP_003153850.1	MULTISPECIES: site-specific integrase;MULTISPECIES: site-specific integrase
370	T18-BP1-S	INDEL	NZ_CP006890.1	2111389	2111389	T	-	downstream	V529_RS09545,V529_RS09550,V529_RS09555,V529_RS09560(dist=20)			hom	23801.7	592	1	-;-;bshB2;-	WP_038458453.1;WP_007611979.1;WP_007407961.1;WP_007611980.1	MULTISPECIES: MATE family efflux transporter;MULTISPECIES: STAS domain-containing protein;MULTISPECIES: bacillithiol biosynthesis deacetylase BshB2;MULTISPECIES: YojF family protein
371	T18-BP1-S	INDEL	NZ_CP006890.1	2347573	2347573	-	T	exonic	V529_RS11050	frameshift insertion	V529_RS11050:V529_RS11050.t01#NZ_CP006890.1#2347526:exon1:c.661dupA:p.S221fs,	hom	19369.7	609	1	-	WP_038458916.1	hypothetical protein
372	T18-BP1-S	INDEL	NZ_CP006890.1	2424552	2424552	-	A	upstream;downstream	V529_RS11480,V529_RS11485(dist=97);V529_RS11490(dist=232)			hom	19527.7	618	1	-;-;-	WP_038460829.1;WP_003153435.1;WP_038458987.1	MULTISPECIES: hypothetical protein;MULTISPECIES: DUF2768 domain-containing protein;MULTISPECIES: NAD(P)H-dependent glycerol-3-phosphate dehydrogenase
373	T18-BP1-S	INDEL	NZ_CP006890.1	2475451	2475451	-	T	upstream;downstream	V529_RS11750,V529_RS11755(dist=496);V529_RS11765(dist=240)			hom	19510.7	682	0.99	spoVAC;-;sigF	WP_003153353.1;WP_029326122.1;WP_003153348.1	MULTISPECIES: stage V sporulation protein AC;MULTISPECIES: stage V sporulation protein AB;MULTISPECIES: RNA polymerase sporulation sigma factor SigF
374	T18-BP1-S	INDEL	NZ_CP006890.1	2577722	2577722	A	-	exonic	V529_RS12035	frameshift deletion	V529_RS12035:V529_RS12035.t01#NZ_CP006890.1#2577055:exon1:c.213delT:p.I71fs,	hom	25403.7	683	1	-	WP_015240165.1	MULTISPECIES: LysR family transcriptional regulator
375	T18-BP1-S	INDEL	NZ_CP006890.1	2579596	2579596	-	T	upstream;downstream	V529_RS12050(dist=68);V529_RS12045,V529_RS12055(dist=68)			hom	23241.7	731	1	-;namA;rpmG	WP_038459097.1;WP_038459095.1;WP_003153246.1	MULTISPECIES: alpha/beta hydrolase;NADPH dehydrogenase NamA;MULTISPECIES: 50S ribosomal protein L33
376	T18-BP1-S	INDEL	NZ_CP006890.1	2618911	2618911	T	-	upstream;downstream	V529_RS12250,V529_RS12255,V529_RS12260(dist=99);V529_RS12245(dist=29)			hom	17970.7	591	1	-;-;alr;-	WP_007408362.1;WP_038459145.1;WP_038459148.1;WP_038460835.1	MULTISPECIES: spore germination protein;MULTISPECIES: spore germination protein;MULTISPECIES: alanine racemase;MULTISPECIES: NADH-dependent flavin oxidoreductase
377	T18-BP1-S	INDEL	NZ_CP006890.1	2848651	2848651	-	T	upstream;downstream	V529_RS13480,V529_RS13485(dist=48);V529_RS13490(dist=7)			hom	17894.7	633	0.99	pheA;thrR;obgE	WP_038459377.1;WP_007408173.1;WP_007408172.1	MULTISPECIES: prephenate dehydratase;MULTISPECIES: transcriptional regulator ThrR;MULTISPECIES: GTPase ObgE
378	T18-BP1-S	INDEL	NZ_CP006890.1	2868155	2868155	G	-	downstream	V529_RS13595(dist=867)			hom	15226.7	469	1	hemL	WP_038459388.1	MULTISPECIES: glutamate-1-semialdehyde 2,1-aminomutase
379	T18-BP1-S	INDEL	NZ_CP006890.1	3040788	3040788	-	A	upstream;downstream	V529_RS14405(dist=199);V529_RS14410,V529_RS14415,V529_RS14420(dist=40)			hom	7347.73	328	0.95	-;ytxJ;-;-	WP_003152383.1;WP_038459527.1;WP_003152380.1;WP_007408777.1	MULTISPECIES: bifunctional 3-deoxy-7-phosphoheptulonate synthase/chorismate mutase;MULTISPECIES: bacillithiol system redox-active protein YtxJ;MULTISPECIES: YtxH domain-containing protein;MULTISPECIES: DUF948 domain-containing protein
380	T18-BP1-S	INDEL	NZ_CP006890.1	3128193	3128193	G	-	intergenic	V529_RS14845(dist=1269),V529_RS14970(dist=6077)			het	50612.7	1983	0.63	-;thiT	WP_038459600.1;WP_012118271.1	MULTISPECIES: tryptophan-rich sensory protein;MULTISPECIES: energy-coupled thiamine transporter ThiT
381	T18-BP1-S	INDEL	NZ_CP006890.1	3128272	3128272	-	AT	intergenic	V529_RS14845(dist=1348),V529_RS14970(dist=5998)			het	30862.7	1586	0.48	-;thiT	WP_038459600.1;WP_012118271.1	MULTISPECIES: tryptophan-rich sensory protein;MULTISPECIES: energy-coupled thiamine transporter ThiT
382	T18-BP1-S	INDEL	NZ_CP006890.1	3128281	3128281	G	-	intergenic	V529_RS14845(dist=1357),V529_RS14970(dist=5989)			het	31078.7	1582	0.5	-;thiT	WP_038459600.1;WP_012118271.1	MULTISPECIES: tryptophan-rich sensory protein;MULTISPECIES: energy-coupled thiamine transporter ThiT
383	T18-BP1-S	INDEL	NZ_CP006890.1	3128375	3128379	GTATA	-	intergenic	V529_RS14845(dist=1451),V529_RS14970(dist=5891)			het	28328.7	1631	0.45	-;thiT	WP_038459600.1;WP_012118271.1	MULTISPECIES: tryptophan-rich sensory protein;MULTISPECIES: energy-coupled thiamine transporter ThiT
384	T18-BP1-S	INDEL	NZ_CP006890.1	3128461	3128461	-	ATACAGGATAACTATCCT	intergenic	V529_RS14845(dist=1537),V529_RS14970(dist=5809)			het	8130.73	987	0.25	-;thiT	WP_038459600.1;WP_012118271.1	MULTISPECIES: tryptophan-rich sensory protein;MULTISPECIES: energy-coupled thiamine transporter ThiT
385	T18-BP1-S	INDEL	NZ_CP006890.1	3128466	3128468	GGC	-	intergenic	V529_RS14845(dist=1542),V529_RS14970(dist=5802)			het	5091.73	928	0.19	-;thiT	WP_038459600.1;WP_012118271.1	MULTISPECIES: tryptophan-rich sensory protein;MULTISPECIES: energy-coupled thiamine transporter ThiT
386	T18-BP1-S	INDEL	NZ_CP006890.1	3128647	3128647	C	-	intergenic	V529_RS14845(dist=1723),V529_RS14970(dist=5623)			het	4348.73	927	0.17	-;thiT	WP_038459600.1;WP_012118271.1	MULTISPECIES: tryptophan-rich sensory protein;MULTISPECIES: energy-coupled thiamine transporter ThiT
387	T18-BP1-S	INDEL	NZ_CP006890.1	3128650	3128650	G	-	intergenic	V529_RS14845(dist=1726),V529_RS14970(dist=5620)			het	4350.73	930	0.17	-;thiT	WP_038459600.1;WP_012118271.1	MULTISPECIES: tryptophan-rich sensory protein;MULTISPECIES: energy-coupled thiamine transporter ThiT
388	T18-BP1-S	INDEL	NZ_CP006890.1	3128661	3128662	AG	-	intergenic	V529_RS14845(dist=1737),V529_RS14970(dist=5608)			het	4347.73	927	0.17	-;thiT	WP_038459600.1;WP_012118271.1	MULTISPECIES: tryptophan-rich sensory protein;MULTISPECIES: energy-coupled thiamine transporter ThiT
389	T18-BP1-S	INDEL	NZ_CP006890.1	3128666	3128669	AACA	-	intergenic	V529_RS14845(dist=1742),V529_RS14970(dist=5601)			het	4305.73	940	0.17	-;thiT	WP_038459600.1;WP_012118271.1	MULTISPECIES: tryptophan-rich sensory protein;MULTISPECIES: energy-coupled thiamine transporter ThiT
390	T18-BP1-S	INDEL	NZ_CP006890.1	3128672	3128672	-	CTTGTCCAA	intergenic	V529_RS14845(dist=1748),V529_RS14970(dist=5598)			het	4365.73	916	0.18	-;thiT	WP_038459600.1;WP_012118271.1	MULTISPECIES: tryptophan-rich sensory protein;MULTISPECIES: energy-coupled thiamine transporter ThiT
391	T18-BP1-S	INDEL	NZ_CP006890.1	3128676	3128677	GG	-	intergenic	V529_RS14845(dist=1752),V529_RS14970(dist=5593)			het	4230.73	925	0.17	-;thiT	WP_038459600.1;WP_012118271.1	MULTISPECIES: tryptophan-rich sensory protein;MULTISPECIES: energy-coupled thiamine transporter ThiT
392	T18-BP1-S	INDEL	NZ_CP006890.1	3152930	3152930	-	A	upstream;downstream	V529_RS15065(dist=72);V529_RS15070(dist=43)			hom	20301.7	669	1	-;-	WP_038459617.1;WP_038459619.1	MULTISPECIES: methyl-accepting chemotaxis protein;MULTISPECIES: methyl-accepting chemotaxis protein
393	T18-BP1-S	INDEL	NZ_CP006890.1	3245138	3245138	A	-	exonic	V529_RS15495	stoploss	V529_RS15495:V529_RS15495.t01#NZ_CP006890.1#3244662:exon1:c.476delA:p.X159,	hom	19741.7	637	1	-	WP_014418782.1	MULTISPECIES: divergent PAP2 family protein
394	T18-BP1-S	INDEL	NZ_CP006890.1	3416469	3416469	-	T	exonic	V529_RS16405	frameshift insertion	V529_RS16405:V529_RS16405.t01#NZ_CP006890.1#3416460:exon1:c.648dupA:p.E217fs,	hom	24929.7	788	1	-	WP_038459870.1	ABC transporter permease
395	T18-BP1-S	INDEL	NZ_CP006890.1	3464634	3464634	-	A	exonic	V529_RS16625	frameshift insertion	V529_RS16625:V529_RS16625.t01#NZ_CP006890.1#3463307:exon1:c.1328dupA:p.X443delinsX,	hom	22510.7	691	1	-	WP_007407373.1	MULTISPECIES: GntP family permease
396	T18-BP1-S	INDEL	NZ_CP006890.1	3627524	3627524	T	-	downstream	V529_RS17400,V529_RS17405,V529_RS17410(dist=8)			hom	20898.7	758	0.99	-;-;-	WP_007614165.1;WP_032876089.1;WP_032876086.1	MULTISPECIES: Cof-type HAD-IIB family hydrolase;MULTISPECIES: membrane protein;MULTISPECIES: C40 family peptidase
397	T18-BP1-S	INDEL	NZ_CP006890.1	3853981	3853981	T	-	exonic	V529_RS18620	frameshift deletion	V529_RS18620:V529_RS18620.t01#NZ_CP006890.1#3853367:exon1:c.11delA:p.N4fs,	hom	20340.7	683	0.99	-	WP_007614590.1	MULTISPECIES: TetR/AcrR family transcriptional regulator
398	T18-BP1-S	INDEL	NZ_CP006890.1	3865890	3865890	-	T	upstream;downstream	V529_RS18695(dist=501);V529_RS18700,V529_RS18705(dist=6)			hom	22991.7	758	1	-;-;celB	WP_038460318.1;WP_003150894.1;WP_038460320.1	MULTISPECIES: class I SAM-dependent rRNA methyltransferase;MULTISPECIES: VOC family protein;MULTISPECIES: PTS cellobiose transporter subunit IIC
399	T18-BP1-S	INDEL	NZ_CP006890.1	3923883	3923883	-	A	downstream	V529_RS18955,V529_RS18960,V529_RS18965(dist=43)			hom	24583.7	789	1	-;-;-	WP_032875637.1;WP_038460376.1;WP_046341506.1	MULTISPECIES: NupC/NupG family nucleoside CNT transporter;MULTISPECIES: DUF3298 and DUF4163 domain-containing protein;MULTISPECIES: hypothetical protein
400	T18-BP1-S	INDEL	NZ_CP006890.1	3987480	3987480	-	T	upstream;downstream	V529_RS19240(dist=104);V529_RS19235(dist=15)			hom	25098.7	757	1	-;-	WP_038460470.1;WP_015240911.1	MULTISPECIES: sugar porter family MFS transporter;MULTISPECIES: aldo/keto reductase
401	T18-BP1-S	INDEL	NZ_CP006890.1	3987487	3987487	-	G	upstream;downstream	V529_RS19240(dist=97);V529_RS19235(dist=22)			hom	25482.7	762	1	-;-	WP_038460470.1;WP_015240911.1	MULTISPECIES: sugar porter family MFS transporter;MULTISPECIES: aldo/keto reductase
402	T18-BP1-S	INDEL	NZ_CP006890.1	3987494	3987494	-	T	upstream;downstream	V529_RS19240(dist=90);V529_RS19235(dist=29)			hom	22316.7	738	1	-;-	WP_038460470.1;WP_015240911.1	MULTISPECIES: sugar porter family MFS transporter;MULTISPECIES: aldo/keto reductase
403	T18-BP1-S	INDEL	NZ_CP006890.1	4091118	4091118	A	-	exonic	V529_RS19760	frameshift deletion	V529_RS19760:V529_RS19760.t01#NZ_CP006890.1#4090632:exon1:c.486delA:p.I162fs,	hom	20109.7	681	1	-	WP_038460599.1	Rrf2 family transcriptional regulator
404	T18-BP1-S	SNV	NZ_CP006890.1	91446	91446	G	A	downstream	V529_RS00480(dist=246)			hom	22703.8	504	1	lysS	WP_014416740.1	MULTISPECIES: lysine--tRNA ligase
405	T18-BP1-S	SNV	NZ_CP006890.1	156053	156053	C	T	upstream	V529_RS00870(dist=278)			het	9578.77	1205	0.31	pdaB	WP_038456740.1	MULTISPECIES: polysaccharide deacetylase family sporulation protein PdaB
406	T18-BP1-S	SNV	NZ_CP006890.1	156298	156298	T	C	upstream	V529_RS00870(dist=523)			het	21339.8	2087	0.46	pdaB	WP_038456740.1	MULTISPECIES: polysaccharide deacetylase family sporulation protein PdaB
407	T18-BP1-S	SNV	NZ_CP006890.1	156332	156332	C	T	upstream	V529_RS00870(dist=557)			het	17525.8	2531	0.36	pdaB	WP_038456740.1	MULTISPECIES: polysaccharide deacetylase family sporulation protein PdaB
408	T18-BP1-S	SNV	NZ_CP006890.1	333962	333962	T	C	exonic	V529_RS01705	synonymous SNV	V529_RS01705:V529_RS01705.t01#NZ_CP006890.1#325670:exon1:c.T8292C:p.D2764D,	hom	20651.8	646	1	srfAA	WP_038456924.1	MULTISPECIES: surfactin non-ribosomal peptide synthetase SrfAA
409	T18-BP1-S	SNV	NZ_CP006890.1	334262	334262	C	G	exonic	V529_RS01705	synonymous SNV	V529_RS01705:V529_RS01705.t01#NZ_CP006890.1#325670:exon1:c.C8592G:p.G2864G,	hom	25574.8	708	1	srfAA	WP_038456924.1	MULTISPECIES: surfactin non-ribosomal peptide synthetase SrfAA
410	T18-BP1-S	SNV	NZ_CP006890.1	367544	367544	G	A	exonic	V529_RS01800	nonsynonymous SNV	V529_RS01800:V529_RS01800.t01#NZ_CP006890.1#366490:exon1:c.G1054A:p.V352I,	hom	31092.8	794	1	-	WP_038456939.1	MULTISPECIES: Ger(x)C family spore germination protein
411	T18-BP1-S	SNV	NZ_CP006890.1	694317	694317	A	G	exonic	V529_RS03330	nonsynonymous SNV	V529_RS03330:V529_RS03330.t01#NZ_CP006890.1#691529:exon1:c.A2788G:p.N930D,	hom	17487.8	484	1	-	WP_158318853.1	MULTISPECIES: type I polyketide synthase
412	T18-BP1-S	SNV	NZ_CP006890.1	2111374	2111374	A	G	exonic	V529_RS09550	synonymous SNV	V529_RS09550:V529_RS09550.t01#NZ_CP006890.1#2110531:exon1:c.A843G:p.K281K,	hom	16801.8	553	1	-	WP_007611979.1	MULTISPECIES: STAS domain-containing protein
413	T18-BP1-S	SNV	NZ_CP006890.1	2111377	2111377	G	A	exonic	V529_RS09550	synonymous SNV	V529_RS09550:V529_RS09550.t01#NZ_CP006890.1#2110531:exon1:c.G846A:p.G282G,	hom	23602.7	592	1	-	WP_007611979.1	MULTISPECIES: STAS domain-containing protein
414	T18-BP1-S	SNV	NZ_CP006890.1	2536111	2536111	C	T	exonic	V529_RS11985	nonsynonymous SNV	V529_RS11985:V529_RS11985.t01#NZ_CP006890.1#2529401:exon1:c.G8906A:p.G2969E,	hom	16523.8	456	1	-	WP_038459073.1	SDR family NAD(P)-dependent oxidoreductase
415	T18-BP1-S	SNV	NZ_CP006890.1	2751116	2751116	G	A	exonic	V529_RS13010	stopgain	V529_RS13010:V529_RS13010.t01#NZ_CP006890.1#2750900:exon1:c.C484T:p.Q162X,	hom	22054.8	559	1	-	WP_032873937.1	MULTISPECIES: aspartate/glutamate racemase family protein
416	T18-BP1-S	SNV	NZ_CP006890.1	3128098	3128098	A	G	intergenic	V529_RS14845(dist=1174),V529_RS14970(dist=6172)			het	27913.8	1514	0.49	-;thiT	WP_038459600.1;WP_012118271.1	MULTISPECIES: tryptophan-rich sensory protein;MULTISPECIES: energy-coupled thiamine transporter ThiT
417	T18-BP1-S	SNV	NZ_CP006890.1	3128101	3128101	A	G	intergenic	V529_RS14845(dist=1177),V529_RS14970(dist=6169)			het	28100.8	1856	0.4	-;thiT	WP_038459600.1;WP_012118271.1	MULTISPECIES: tryptophan-rich sensory protein;MULTISPECIES: energy-coupled thiamine transporter ThiT
418	T18-BP1-S	SNV	NZ_CP006890.1	3128179	3128179	T	A	intergenic	V529_RS14845(dist=1255),V529_RS14970(dist=6091)			het	52762.8	2055	0.64	-;thiT	WP_038459600.1;WP_012118271.1	MULTISPECIES: tryptophan-rich sensory protein;MULTISPECIES: energy-coupled thiamine transporter ThiT
419	T18-BP1-S	SNV	NZ_CP006890.1	3128184	3128184	C	T	intergenic	V529_RS14845(dist=1260),V529_RS14970(dist=6086)			het	52577.8	2029	0.63	-;thiT	WP_038459600.1;WP_012118271.1	MULTISPECIES: tryptophan-rich sensory protein;MULTISPECIES: energy-coupled thiamine transporter ThiT
420	T18-BP1-S	SNV	NZ_CP006890.1	3128189	3128189	G	A	intergenic	V529_RS14845(dist=1265),V529_RS14970(dist=6081)			het	51806.8	2006	0.63	-;thiT	WP_038459600.1;WP_012118271.1	MULTISPECIES: tryptophan-rich sensory protein;MULTISPECIES: energy-coupled thiamine transporter ThiT
421	T18-BP1-S	SNV	NZ_CP006890.1	3128881	3128881	G	A	intergenic	V529_RS14845(dist=1957),V529_RS14970(dist=5389)			het	22004.8	1443	0.41	-;thiT	WP_038459600.1;WP_012118271.1	MULTISPECIES: tryptophan-rich sensory protein;MULTISPECIES: energy-coupled thiamine transporter ThiT
422	T18-BP1-S	SNV	NZ_CP006890.1	3740103	3740103	T	G	exonic	V529_RS18035	nonsynonymous SNV	V529_RS18035:V529_RS18035.t01#NZ_CP006890.1#3739971:exon1:c.A244C:p.T82P,	hom	29917.8	766	1	spo0F	WP_012118670.1	MULTISPECIES: sporulation initiation phosphotransferase Spo0F
423	T18-BP1-R	INDEL	NZ_CP006890.1	91448	91454	GGGGGGG	-	downstream	V529_RS00480(dist=248)			hom	22923.7	500	1	lysS	WP_014416740.1	MULTISPECIES: lysine--tRNA ligase
424	T18-BP1-R	INDEL	NZ_CP006890.1	91454	91454	-	AACTAAA	downstream	V529_RS00480(dist=254)			hom	22642.7	493	1	lysS	WP_014416740.1	MULTISPECIES: lysine--tRNA ligase
425	T18-BP1-R	INDEL	NZ_CP006890.1	155893	155893	-	CCG	upstream;downstream	V529_RS00870(dist=118);V529_RS00865(dist=883)			het	2405.73	736	0.13	pdaB;kbaA	WP_038456740.1;WP_038456737.1	MULTISPECIES: polysaccharide deacetylase family sporulation protein PdaB;MULTISPECIES: KinB-signaling pathway activation protein
426	T18-BP1-R	INDEL	NZ_CP006890.1	479479	479480	CT	-	upstream;downstream	V529_RS21230(dist=494);V529_RS02380(dist=594)			het	2090.73	782	0.13	-;-	WP_038457033.1;WP_029326211.1	MULTISPECIES: hypothetical protein;MULTISPECIES: SprT family protein
427	T18-BP1-R	INDEL	NZ_CP006890.1	495019	495019	T	-	exonic	V529_RS02485	stopgain	V529_RS02485:V529_RS02485.t01#NZ_CP006890.1#494416:exon1:c.427delA:p.I143X,	hom	20748.7	638	1	-	WP_038457043.1	fatty acid desaturase
428	T18-BP1-R	INDEL	NZ_CP006890.1	537727	537727	-	T	upstream;downstream	V529_RS02700,V529_RS02710(dist=150);V529_RS20150(dist=150)			hom	20659.7	669	1	-;-;-	WP_007409312.1;WP_038457084.1;WP_228842189.1	MULTISPECIES: GNAT family N-acetyltransferase;MULTISPECIES: class I SAM-dependent methyltransferase;MULTISPECIES: hypothetical protein
429	T18-BP1-R	INDEL	NZ_CP006890.1	561965	561965	-	T	upstream	V529_RS02840(dist=151)			hom	18292.7	651	0.99	thiL	WP_038457099.1	MULTISPECIES: thiamine-phosphate kinase
430	T18-BP1-R	INDEL	NZ_CP006890.1	615285	615285	-	T	upstream;downstream	V529_RS03075,V529_RS03080(dist=88);V529_RS03070,V529_RS20160(dist=33)			hom	19271.7	640	0.99	-;-;-;-	WP_007609840.1;WP_007609843.1;WP_038457149.1;WP_012116994.1	MULTISPECIES: DUF5698 domain-containing protein;MULTISPECIES: NETI motif-containing protein;MULTISPECIES: hypothetical protein;MULTISPECIES: Fur-regulated basic protein FbpA
431	T18-BP1-R	INDEL	NZ_CP006890.1	672179	672179	G	-	exonic	V529_RS03305,V529_RS03310	frameshift deletion	V529_RS03310:V529_RS03310.t01#NZ_CP006890.1#672139:exon1:c.40delG:p.G14fs,V529_RS03305:V529_RS03305.t01#NZ_CP006890.1#670224:exon1:c.1955delG:p.R652fs,	hom	23904.7	642	1	-;-	WP_038457193.1;WP_148304012.1	MULTISPECIES: polyketide synthase;MULTISPECIES: SDR family oxidoreductase
432	T18-BP1-R	INDEL	NZ_CP006890.1	674511	674511	-	GCCAAATTCTTAGAATATCGAGAGATAAGCTTGATGTAGAT	exonic	V529_RS03310	stopgain	V529_RS03310:V529_RS03310.t01#NZ_CP006890.1#672139:exon1:c.2372_2373insGCCAAATTCTTAGAATATCGAGAGATAAGCTTGATGTAGAT:p.Q791_K792delinsQPNSX,	hom	22797.7	343	1	-	WP_148304012.1	MULTISPECIES: SDR family oxidoreductase
433	T18-BP1-R	INDEL	NZ_CP006890.1	681667	681667	-	AGTCTTCCGACCTATCCGTTTGCGAAGGAAAAATACTGGGTGCCTTCAGAAATTAAACAGCCGTCTGCAGCATCAACGAACCAGCTC	exonic	V529_RS03320	nonframeshift insertion	V529_RS03320:V529_RS03320.t01#NZ_CP006890.1#681226:exon1:c.441_442insAGTCTTCCGACCTATCCGTTTGCGAAGGAAAAATACTGGGTGCCTTCAGAAATTAAACAGCCGTCTGCAGCATCAACGAACCAGCTC:p.I147delinsISLPTYPFAKEKYWVPSEIKQPSAASTNQL,	hom	27585.7	524	1	-	WP_158318851.1	MULTISPECIES: SDR family NAD(P)-dependent oxidoreductase
434	T18-BP1-R	INDEL	NZ_CP006890.1	742345	742345	-	T	upstream;downstream	V529_RS03405,V529_RS03410(dist=65);V529_RS03390,V529_RS03395,V529_RS03400(dist=23)			hom	19354.7	626	1	-;-;-;-;cotJC	WP_038457218.1;WP_012117023.1;WP_003155704.1;WP_007408934.1;WP_038457215.1	MULTISPECIES: GNAT family N-acetyltransferase;MULTISPECIES: YesK-like family protein;MULTISPECIES: spore coat associated protein CotJA;MULTISPECIES: spore coat protein CotJB;MULTISPECIES: spore coat protein CotJC
435	T18-BP1-R	INDEL	NZ_CP006890.1	775419	775419	-	T	upstream;downstream	V529_RS03555(dist=53);V529_RS03550,V529_RS03560(dist=53)			hom	19476.7	681	1	-;-;-	WP_038457250.1;WP_038457249.1;WP_038457251.1	MULTISPECIES: GNAT family N-acetyltransferase;MULTISPECIES: DEAD/DEAH box helicase;MULTISPECIES: NADP-dependent oxidoreductase
436	T18-BP1-R	INDEL	NZ_CP006890.1	783467	783467	-	CGACAGGAATAACGGGATCAACTGGAGATACTGGAGCCACCGGAGTAACAGGAGCAACCGGGGTAACGGGATCAACAGGAGCAACCGGGATCACCGGAGC	downstream	V529_RS03600(dist=999)			hom	34880.7	330	1	-	WP_038457255.1	ATP-binding protein
437	T18-BP1-R	INDEL	NZ_CP006890.1	879556	879556	T	-	upstream;downstream	V529_RS04010(dist=86);V529_RS04005(dist=9)			hom	18364.7	606	1	-;mprF	WP_038457354.1;WP_038457352.1	MULTISPECIES: PhzF family phenazine biosynthesis isomerase;MULTISPECIES: bifunctional lysylphosphatidylglycerol flippase/synthetase MprF
438	T18-BP1-R	INDEL	NZ_CP006890.1	879576	879576	A	-	upstream;downstream	V529_RS04010(dist=66);V529_RS04005(dist=29)			hom	19489.7	614	1	-;mprF	WP_038457354.1;WP_038457352.1	MULTISPECIES: PhzF family phenazine biosynthesis isomerase;MULTISPECIES: bifunctional lysylphosphatidylglycerol flippase/synthetase MprF
439	T18-BP1-R	INDEL	NZ_CP006890.1	889126	889126	-	A	upstream;downstream	V529_RS04080(dist=109);V529_RS04070,V529_RS04075(dist=101)			hom	18967.7	616	1	-;-;-	WP_032872409.1;WP_017419152.1;WP_038457364.1	MULTISPECIES: glycosyltransferase family 2 protein;MULTISPECIES: SdpI family protein;MULTISPECIES: alpha/beta hydrolase
440	T18-BP1-R	INDEL	NZ_CP006890.1	952806	952806	-	A	upstream;downstream	V529_RS04475(dist=43);V529_RS04465,V529_RS04470(dist=43)			hom	19278.7	611	1	-;-;-	WP_003155362.1;WP_038457411.1;WP_038457414.1	MULTISPECIES: YhcN/YlaJ family sporulation lipoprotein;MULTISPECIES: L-cystine transporter;MULTISPECIES: hypothetical protein
441	T18-BP1-R	INDEL	NZ_CP006890.1	1074870	1074870	A	-	upstream;downstream	V529_RS05060,V529_RS05075(dist=28);V529_RS05065,V529_RS05070(dist=28)			hom	19080.7	627	1	-;-;-;-	WP_038457530.1;WP_003155179.1;WP_038457531.1;WP_032874382.1	MULTISPECIES: FAD-dependent oxidoreductase;MULTISPECIES: competence protein ComK;MULTISPECIES: SDR family oxidoreductase;MULTISPECIES: IDEAL domain-containing protein
442	T18-BP1-R	INDEL	NZ_CP006890.1	1164633	1164633	-	A	upstream;downstream	V529_RS05540(dist=214);V529_RS05530,V529_RS05545(dist=214)			hom	17247.7	542	1	spx;-;-	WP_003155034.1;WP_079891810.1;WP_007610610.1	MULTISPECIES: transcriptional regulator Spx;MULTISPECIES: putative glycoside hydrolase;MULTISPECIES: TerC family protein
443	T18-BP1-R	INDEL	NZ_CP006890.1	1278502	1278502	T	-	exonic	V529_RS06170	stopgain	V529_RS06170:V529_RS06170.t01#NZ_CP006890.1#1277530:exon1:c.972delT:p.C324X,	hom	28862.7	717	1	-	WP_051590110.1	ATP-binding cassette domain-containing protein
444	T18-BP1-R	INDEL	NZ_CP006890.1	1278523	1278523	T	-	exonic	V529_RS06170	frameshift deletion	V529_RS06170:V529_RS06170.t01#NZ_CP006890.1#1277530:exon1:c.993delT:p.S331fs,	hom	20449.7	658	1	-	WP_051590110.1	ATP-binding cassette domain-containing protein
445	T18-BP1-R	INDEL	NZ_CP006890.1	1381379	1381379	-	T	upstream;downstream	V529_RS06695,V529_RS06700(dist=83);V529_RS06690(dist=29)			hom	17965.7	577	1	-;-;ccpC	WP_012117440.1;WP_038457855.1;WP_007611101.1	MULTISPECIES: flavodoxin;MULTISPECIES: glycoside hydrolase;MULTISPECIES: transcriptional regulator CcpC
446	T18-BP1-R	INDEL	NZ_CP006890.1	1385597	1385597	-	A	downstream	V529_RS06715,V529_RS06720,V529_RS06725(dist=29)			hom	20243.7	640	1	-;-;-	WP_038457856.1;WP_003154596.1;WP_032874739.1	MULTISPECIES: N-acetyldiaminopimelate deacetylase;MULTISPECIES: YkuS family protein;MULTISPECIES: mechanosensitive ion channel family protein
447	T18-BP1-R	INDEL	NZ_CP006890.1	1708803	1708803	A	-	downstream	V529_RS08105(dist=382)			hom	19924.7	626	1	recA	WP_003154145.1	MULTISPECIES: recombinase RecA
448	T18-BP1-R	INDEL	NZ_CP006890.1	1798443	1798443	-	T	downstream	V529_RS08240,V529_RS08245,V529_RS08250,V529_RS08255(dist=10)			hom	14961.7	473	1	-;-;-;-	WP_015417516.1;WP_003154084.1;WP_007410383.1;WP_007410382.1	MULTISPECIES: NucA/NucB deoxyribonuclease domain-containing protein;MULTISPECIES: DUF1275 domain-containing protein;MULTISPECIES: hypothetical protein;MULTISPECIES: S8 family peptidase
449	T18-BP1-R	INDEL	NZ_CP006890.1	1841998	1841998	G	-	exonic	V529_RS08475	frameshift deletion	V529_RS08475:V529_RS08475.t01#NZ_CP006890.1#1841866:exon1:c.132delG:p.T44fs,	hom	23276.7	578	1	-	WP_007410343.1	MULTISPECIES: DUF4944 domain-containing protein
450	T18-BP1-R	INDEL	NZ_CP006890.1	1868562	1868562	T	-	downstream	V529_RS08640,V529_RS08645,V529_RS08650,V529_RS08655,V529_RS08660(dist=13)			hom	29809.7	655	1	tlp;-;-;-;plsY	WP_007410320.1;WP_003153973.1;WP_007611759.1;WP_007410318.1;WP_038458135.1	MULTISPECIES: small acid-soluble spore protein Tlp;MULTISPECIES: YbgC/FadM family acyl-CoA thioesterase;MULTISPECIES: hypothetical protein;MULTISPECIES: HesB/YadR/YfhF family protein;MULTISPECIES: glycerol-3-phosphate 1-O-acyltransferase PlsY
451	T18-BP1-R	INDEL	NZ_CP006890.1	1868568	1868568	T	-	downstream	V529_RS08640,V529_RS08645,V529_RS08650,V529_RS08655,V529_RS08660(dist=7)			hom	29858.7	677	1	tlp;-;-;-;plsY	WP_007410320.1;WP_003153973.1;WP_007611759.1;WP_007410318.1;WP_038458135.1	MULTISPECIES: small acid-soluble spore protein Tlp;MULTISPECIES: YbgC/FadM family acyl-CoA thioesterase;MULTISPECIES: hypothetical protein;MULTISPECIES: HesB/YadR/YfhF family protein;MULTISPECIES: glycerol-3-phosphate 1-O-acyltransferase PlsY
452	T18-BP1-R	INDEL	NZ_CP006890.1	2043597	2043597	A	-	downstream	V529_RS09215,V529_RS09225(dist=266)			hom	16634.7	540	1	-;-	WP_038458342.1;WP_003153850.1	MULTISPECIES: site-specific integrase;MULTISPECIES: site-specific integrase
453	T18-BP1-R	INDEL	NZ_CP006890.1	2111389	2111389	T	-	downstream	V529_RS09545,V529_RS09550,V529_RS09555,V529_RS09560(dist=20)			hom	25544.7	635	1	-;-;bshB2;-	WP_038458453.1;WP_007611979.1;WP_007407961.1;WP_007611980.1	MULTISPECIES: MATE family efflux transporter;MULTISPECIES: STAS domain-containing protein;MULTISPECIES: bacillithiol biosynthesis deacetylase BshB2;MULTISPECIES: YojF family protein
454	T18-BP1-R	INDEL	NZ_CP006890.1	2347573	2347573	-	T	exonic	V529_RS11050	frameshift insertion	V529_RS11050:V529_RS11050.t01#NZ_CP006890.1#2347526:exon1:c.661dupA:p.S221fs,	hom	17791.7	560	1	-	WP_038458916.1	hypothetical protein
455	T18-BP1-R	INDEL	NZ_CP006890.1	2424552	2424552	-	A	upstream;downstream	V529_RS11480,V529_RS11485(dist=97);V529_RS11490(dist=232)			hom	17333.7	542	1	-;-;-	WP_038460829.1;WP_003153435.1;WP_038458987.1	MULTISPECIES: hypothetical protein;MULTISPECIES: DUF2768 domain-containing protein;MULTISPECIES: NAD(P)H-dependent glycerol-3-phosphate dehydrogenase
456	T18-BP1-R	INDEL	NZ_CP006890.1	2475451	2475451	-	T	upstream;downstream	V529_RS11750,V529_RS11755(dist=496);V529_RS11765(dist=240)			hom	20895.7	728	1	spoVAC;-;sigF	WP_003153353.1;WP_029326122.1;WP_003153348.1	MULTISPECIES: stage V sporulation protein AC;MULTISPECIES: stage V sporulation protein AB;MULTISPECIES: RNA polymerase sporulation sigma factor SigF
457	T18-BP1-R	INDEL	NZ_CP006890.1	2577722	2577722	A	-	exonic	V529_RS12035	frameshift deletion	V529_RS12035:V529_RS12035.t01#NZ_CP006890.1#2577055:exon1:c.213delT:p.I71fs,	hom	25760.7	693	1	-	WP_015240165.1	MULTISPECIES: LysR family transcriptional regulator
458	T18-BP1-R	INDEL	NZ_CP006890.1	2579596	2579596	-	T	upstream;downstream	V529_RS12050(dist=68);V529_RS12045,V529_RS12055(dist=68)			hom	24241.7	764	1	-;namA;rpmG	WP_038459097.1;WP_038459095.1;WP_003153246.1	MULTISPECIES: alpha/beta hydrolase;NADPH dehydrogenase NamA;MULTISPECIES: 50S ribosomal protein L33
459	T18-BP1-R	INDEL	NZ_CP006890.1	2618911	2618911	T	-	upstream;downstream	V529_RS12250,V529_RS12255,V529_RS12260(dist=99);V529_RS12245(dist=29)			hom	19576.7	648	1	-;-;alr;-	WP_007408362.1;WP_038459145.1;WP_038459148.1;WP_038460835.1	MULTISPECIES: spore germination protein;MULTISPECIES: spore germination protein;MULTISPECIES: alanine racemase;MULTISPECIES: NADH-dependent flavin oxidoreductase
460	T18-BP1-R	INDEL	NZ_CP006890.1	2848651	2848651	-	T	upstream;downstream	V529_RS13480,V529_RS13485(dist=48);V529_RS13490(dist=7)			hom	18954.7	667	0.99	pheA;thrR;obgE	WP_038459377.1;WP_007408173.1;WP_007408172.1	MULTISPECIES: prephenate dehydratase;MULTISPECIES: transcriptional regulator ThrR;MULTISPECIES: GTPase ObgE
461	T18-BP1-R	INDEL	NZ_CP006890.1	2868155	2868155	G	-	downstream	V529_RS13595(dist=867)			hom	15410.7	474	1	hemL	WP_038459388.1	MULTISPECIES: glutamate-1-semialdehyde 2,1-aminomutase
462	T18-BP1-R	INDEL	NZ_CP006890.1	3040788	3040788	-	A	upstream;downstream	V529_RS14405(dist=199);V529_RS14410,V529_RS14415,V529_RS14420(dist=40)			hom	7588.73	319	0.97	-;ytxJ;-;-	WP_003152383.1;WP_038459527.1;WP_003152380.1;WP_007408777.1	MULTISPECIES: bifunctional 3-deoxy-7-phosphoheptulonate synthase/chorismate mutase;MULTISPECIES: bacillithiol system redox-active protein YtxJ;MULTISPECIES: YtxH domain-containing protein;MULTISPECIES: DUF948 domain-containing protein
463	T18-BP1-R	INDEL	NZ_CP006890.1	3128193	3128193	G	-	intergenic	V529_RS14845(dist=1269),V529_RS14970(dist=6077)			het	46994.7	1867	0.62	-;thiT	WP_038459600.1;WP_012118271.1	MULTISPECIES: tryptophan-rich sensory protein;MULTISPECIES: energy-coupled thiamine transporter ThiT
464	T18-BP1-R	INDEL	NZ_CP006890.1	3128272	3128272	-	AT	intergenic	V529_RS14845(dist=1348),V529_RS14970(dist=5998)			het	29367.7	1561	0.47	-;thiT	WP_038459600.1;WP_012118271.1	MULTISPECIES: tryptophan-rich sensory protein;MULTISPECIES: energy-coupled thiamine transporter ThiT
465	T18-BP1-R	INDEL	NZ_CP006890.1	3128281	3128281	G	-	intergenic	V529_RS14845(dist=1357),V529_RS14970(dist=5989)			het	29933.7	1572	0.49	-;thiT	WP_038459600.1;WP_012118271.1	MULTISPECIES: tryptophan-rich sensory protein;MULTISPECIES: energy-coupled thiamine transporter ThiT
466	T18-BP1-R	INDEL	NZ_CP006890.1	3128375	3128379	GTATA	-	intergenic	V529_RS14845(dist=1451),V529_RS14970(dist=5891)			het	17937.7	1287	0.38	-;thiT	WP_038459600.1;WP_012118271.1	MULTISPECIES: tryptophan-rich sensory protein;MULTISPECIES: energy-coupled thiamine transporter ThiT
467	T18-BP1-R	INDEL	NZ_CP006890.1	3128647	3128647	C	-	intergenic	V529_RS14845(dist=1723),V529_RS14970(dist=5623)			het	3666.73	925	0.16	-;thiT	WP_038459600.1;WP_012118271.1	MULTISPECIES: tryptophan-rich sensory protein;MULTISPECIES: energy-coupled thiamine transporter ThiT
468	T18-BP1-R	INDEL	NZ_CP006890.1	3128650	3128650	G	-	intergenic	V529_RS14845(dist=1726),V529_RS14970(dist=5620)			het	3687.73	919	0.16	-;thiT	WP_038459600.1;WP_012118271.1	MULTISPECIES: tryptophan-rich sensory protein;MULTISPECIES: energy-coupled thiamine transporter ThiT
469	T18-BP1-R	INDEL	NZ_CP006890.1	3128661	3128662	AG	-	intergenic	V529_RS14845(dist=1737),V529_RS14970(dist=5608)			het	3693.73	922	0.16	-;thiT	WP_038459600.1;WP_012118271.1	MULTISPECIES: tryptophan-rich sensory protein;MULTISPECIES: energy-coupled thiamine transporter ThiT
470	T18-BP1-R	INDEL	NZ_CP006890.1	3128666	3128669	AACA	-	intergenic	V529_RS14845(dist=1742),V529_RS14970(dist=5601)			het	3618.73	942	0.15	-;thiT	WP_038459600.1;WP_012118271.1	MULTISPECIES: tryptophan-rich sensory protein;MULTISPECIES: energy-coupled thiamine transporter ThiT
471	T18-BP1-R	INDEL	NZ_CP006890.1	3128672	3128672	-	CTTGTCCAA	intergenic	V529_RS14845(dist=1748),V529_RS14970(dist=5598)			het	3672.73	924	0.16	-;thiT	WP_038459600.1;WP_012118271.1	MULTISPECIES: tryptophan-rich sensory protein;MULTISPECIES: energy-coupled thiamine transporter ThiT
472	T18-BP1-R	INDEL	NZ_CP006890.1	3128676	3128677	GG	-	intergenic	V529_RS14845(dist=1752),V529_RS14970(dist=5593)			het	3496.73	936	0.15	-;thiT	WP_038459600.1;WP_012118271.1	MULTISPECIES: tryptophan-rich sensory protein;MULTISPECIES: energy-coupled thiamine transporter ThiT
473	T18-BP1-R	INDEL	NZ_CP006890.1	3152930	3152930	-	A	upstream;downstream	V529_RS15065(dist=72);V529_RS15070(dist=43)			hom	21539.7	710	1	-;-	WP_038459617.1;WP_038459619.1	MULTISPECIES: methyl-accepting chemotaxis protein;MULTISPECIES: methyl-accepting chemotaxis protein
474	T18-BP1-R	INDEL	NZ_CP006890.1	3245138	3245138	A	-	exonic	V529_RS15495	stoploss	V529_RS15495:V529_RS15495.t01#NZ_CP006890.1#3244662:exon1:c.476delA:p.X159,	hom	20372.7	656	1	-	WP_014418782.1	MULTISPECIES: divergent PAP2 family protein
475	T18-BP1-R	INDEL	NZ_CP006890.1	3416469	3416469	-	T	exonic	V529_RS16405	frameshift insertion	V529_RS16405:V529_RS16405.t01#NZ_CP006890.1#3416460:exon1:c.648dupA:p.E217fs,	hom	23087.7	727	1	-	WP_038459870.1	ABC transporter permease
476	T18-BP1-R	INDEL	NZ_CP006890.1	3464634	3464634	-	A	exonic	V529_RS16625	frameshift insertion	V529_RS16625:V529_RS16625.t01#NZ_CP006890.1#3463307:exon1:c.1328dupA:p.X443delinsX,	hom	21813.7	668	1	-	WP_007407373.1	MULTISPECIES: GntP family permease
477	T18-BP1-R	INDEL	NZ_CP006890.1	3627524	3627524	T	-	downstream	V529_RS17400,V529_RS17405,V529_RS17410(dist=8)			hom	19129.7	691	0.99	-;-;-	WP_007614165.1;WP_032876089.1;WP_032876086.1	MULTISPECIES: Cof-type HAD-IIB family hydrolase;MULTISPECIES: membrane protein;MULTISPECIES: C40 family peptidase
478	T18-BP1-R	INDEL	NZ_CP006890.1	3865890	3865890	-	T	upstream;downstream	V529_RS18695(dist=501);V529_RS18700,V529_RS18705(dist=6)			hom	20627.7	685	1	-;-;celB	WP_038460318.1;WP_003150894.1;WP_038460320.1	MULTISPECIES: class I SAM-dependent rRNA methyltransferase;MULTISPECIES: VOC family protein;MULTISPECIES: PTS cellobiose transporter subunit IIC
479	T18-BP1-R	INDEL	NZ_CP006890.1	3923883	3923883	-	A	downstream	V529_RS18955,V529_RS18960,V529_RS18965(dist=43)			hom	23729.7	767	1	-;-;-	WP_032875637.1;WP_038460376.1;WP_046341506.1	MULTISPECIES: NupC/NupG family nucleoside CNT transporter;MULTISPECIES: DUF3298 and DUF4163 domain-containing protein;MULTISPECIES: hypothetical protein
480	T18-BP1-R	INDEL	NZ_CP006890.1	3987480	3987480	-	T	upstream;downstream	V529_RS19240(dist=104);V529_RS19235(dist=15)			hom	23058.7	694	1	-;-	WP_038460470.1;WP_015240911.1	MULTISPECIES: sugar porter family MFS transporter;MULTISPECIES: aldo/keto reductase
481	T18-BP1-R	INDEL	NZ_CP006890.1	3987487	3987487	-	G	upstream;downstream	V529_RS19240(dist=97);V529_RS19235(dist=22)			hom	23454.7	703	1	-;-	WP_038460470.1;WP_015240911.1	MULTISPECIES: sugar porter family MFS transporter;MULTISPECIES: aldo/keto reductase
482	T18-BP1-R	INDEL	NZ_CP006890.1	3987494	3987494	-	T	upstream;downstream	V529_RS19240(dist=90);V529_RS19235(dist=29)			hom	20263.7	673	1	-;-	WP_038460470.1;WP_015240911.1	MULTISPECIES: sugar porter family MFS transporter;MULTISPECIES: aldo/keto reductase
483	T18-BP1-R	INDEL	NZ_CP006890.1	4091118	4091118	A	-	exonic	V529_RS19760	frameshift deletion	V529_RS19760:V529_RS19760.t01#NZ_CP006890.1#4090632:exon1:c.486delA:p.I162fs,	hom	18038.7	605	1	-	WP_038460599.1	Rrf2 family transcriptional regulator
484	T18-BP1-R	SNV	NZ_CP006890.1	77367	77367	A	T	exonic	V529_RS00410	nonsynonymous SNV	V529_RS00410:V529_RS00410.t01#NZ_CP006890.1#77361:exon1:c.A6T:p.K2N,	hom	26688.8	705	0.99	hpt	WP_004264611.1	MULTISPECIES: hypoxanthine phosphoribosyltransferase
485	T18-BP1-R	SNV	NZ_CP006890.1	91446	91446	G	A	downstream	V529_RS00480(dist=246)			hom	22437.8	500	1	lysS	WP_014416740.1	MULTISPECIES: lysine--tRNA ligase
486	T18-BP1-R	SNV	NZ_CP006890.1	156053	156053	C	T	upstream	V529_RS00870(dist=278)			het	9503.77	1065	0.34	pdaB	WP_038456740.1	MULTISPECIES: polysaccharide deacetylase family sporulation protein PdaB
487	T18-BP1-R	SNV	NZ_CP006890.1	156298	156298	T	C	upstream	V529_RS00870(dist=523)			het	18552.8	1819	0.45	pdaB	WP_038456740.1	MULTISPECIES: polysaccharide deacetylase family sporulation protein PdaB
488	T18-BP1-R	SNV	NZ_CP006890.1	156332	156332	C	T	upstream	V529_RS00870(dist=557)			het	16483.8	2214	0.38	pdaB	WP_038456740.1	MULTISPECIES: polysaccharide deacetylase family sporulation protein PdaB
489	T18-BP1-R	SNV	NZ_CP006890.1	333962	333962	T	C	exonic	V529_RS01705	synonymous SNV	V529_RS01705:V529_RS01705.t01#NZ_CP006890.1#325670:exon1:c.T8292C:p.D2764D,	hom	18975.8	592	1	srfAA	WP_038456924.1	MULTISPECIES: surfactin non-ribosomal peptide synthetase SrfAA
490	T18-BP1-R	SNV	NZ_CP006890.1	334262	334262	C	G	exonic	V529_RS01705	synonymous SNV	V529_RS01705:V529_RS01705.t01#NZ_CP006890.1#325670:exon1:c.C8592G:p.G2864G,	hom	24565.8	685	1	srfAA	WP_038456924.1	MULTISPECIES: surfactin non-ribosomal peptide synthetase SrfAA
491	T18-BP1-R	SNV	NZ_CP006890.1	367544	367544	G	A	exonic	V529_RS01800	nonsynonymous SNV	V529_RS01800:V529_RS01800.t01#NZ_CP006890.1#366490:exon1:c.G1054A:p.V352I,	hom	28134.8	722	1	-	WP_038456939.1	MULTISPECIES: Ger(x)C family spore germination protein
492	T18-BP1-R	SNV	NZ_CP006890.1	694317	694317	A	G	exonic	V529_RS03330	nonsynonymous SNV	V529_RS03330:V529_RS03330.t01#NZ_CP006890.1#691529:exon1:c.A2788G:p.N930D,	hom	16295.8	440	1	-	WP_158318853.1	MULTISPECIES: type I polyketide synthase
493	T18-BP1-R	SNV	NZ_CP006890.1	2111374	2111374	A	G	exonic	V529_RS09550	synonymous SNV	V529_RS09550:V529_RS09550.t01#NZ_CP006890.1#2110531:exon1:c.A843G:p.K281K,	hom	18153.8	599	1	-	WP_007611979.1	MULTISPECIES: STAS domain-containing protein
494	T18-BP1-R	SNV	NZ_CP006890.1	2111377	2111377	G	A	exonic	V529_RS09550	synonymous SNV	V529_RS09550:V529_RS09550.t01#NZ_CP006890.1#2110531:exon1:c.G846A:p.G282G,	hom	25377.7	635	1	-	WP_007611979.1	MULTISPECIES: STAS domain-containing protein
495	T18-BP1-R	SNV	NZ_CP006890.1	2536111	2536111	C	T	exonic	V529_RS11985	nonsynonymous SNV	V529_RS11985:V529_RS11985.t01#NZ_CP006890.1#2529401:exon1:c.G8906A:p.G2969E,	hom	19708.8	531	1	-	WP_038459073.1	SDR family NAD(P)-dependent oxidoreductase
496	T18-BP1-R	SNV	NZ_CP006890.1	2575698	2575698	T	C	upstream	V529_RS12025,V529_RS12030(dist=508)			hom	26120.8	670	1	fabD;loaP	WP_038459091.1;WP_007612427.1	MULTISPECIES: ACP S-malonyltransferase;MULTISPECIES: antiterminator LoaP
497	T18-BP1-R	SNV	NZ_CP006890.1	2751116	2751116	G	A	exonic	V529_RS13010	stopgain	V529_RS13010:V529_RS13010.t01#NZ_CP006890.1#2750900:exon1:c.C484T:p.Q162X,	hom	22692.8	586	1	-	WP_032873937.1	MULTISPECIES: aspartate/glutamate racemase family protein
498	T18-BP1-R	SNV	NZ_CP006890.1	3128098	3128098	A	G	intergenic	V529_RS14845(dist=1174),V529_RS14970(dist=6172)			het	29493.8	1526	0.51	-;thiT	WP_038459600.1;WP_012118271.1	MULTISPECIES: tryptophan-rich sensory protein;MULTISPECIES: energy-coupled thiamine transporter ThiT
499	T18-BP1-R	SNV	NZ_CP006890.1	3128101	3128101	A	G	intergenic	V529_RS14845(dist=1177),V529_RS14970(dist=6169)			het	29479.8	1851	0.42	-;thiT	WP_038459600.1;WP_012118271.1	MULTISPECIES: tryptophan-rich sensory protein;MULTISPECIES: energy-coupled thiamine transporter ThiT
500	T18-BP1-R	SNV	NZ_CP006890.1	3128179	3128179	T	A	intergenic	V529_RS14845(dist=1255),V529_RS14970(dist=6091)			het	49231.8	1934	0.64	-;thiT	WP_038459600.1;WP_012118271.1	MULTISPECIES: tryptophan-rich sensory protein;MULTISPECIES: energy-coupled thiamine transporter ThiT
501	T18-BP1-R	SNV	NZ_CP006890.1	3128184	3128184	C	T	intergenic	V529_RS14845(dist=1260),V529_RS14970(dist=6086)			het	48885.8	1917	0.63	-;thiT	WP_038459600.1;WP_012118271.1	MULTISPECIES: tryptophan-rich sensory protein;MULTISPECIES: energy-coupled thiamine transporter ThiT
502	T18-BP1-R	SNV	NZ_CP006890.1	3128189	3128189	G	A	intergenic	V529_RS14845(dist=1265),V529_RS14970(dist=6081)			het	47848.8	1876	0.62	-;thiT	WP_038459600.1;WP_012118271.1	MULTISPECIES: tryptophan-rich sensory protein;MULTISPECIES: energy-coupled thiamine transporter ThiT
503	T18-BP1-R	SNV	NZ_CP006890.1	3128368	3128368	A	G	intergenic	V529_RS14845(dist=1444),V529_RS14970(dist=5902)			het	18634.8	1280	0.4	-;thiT	WP_038459600.1;WP_012118271.1	MULTISPECIES: tryptophan-rich sensory protein;MULTISPECIES: energy-coupled thiamine transporter ThiT
504	T18-BP1-R	SNV	NZ_CP006890.1	3128881	3128881	G	A	intergenic	V529_RS14845(dist=1957),V529_RS14970(dist=5389)			het	17451.8	1254	0.38	-;thiT	WP_038459600.1;WP_012118271.1	MULTISPECIES: tryptophan-rich sensory protein;MULTISPECIES: energy-coupled thiamine transporter ThiT
505	T18-BP1-R	SNV	NZ_CP006890.1	3201790	3201790	G	A	exonic	V529_RS15320	stopgain	V529_RS15320:V529_RS15320.t01#NZ_CP006890.1#3201292:exon1:c.C1795T:p.Q599X,	hom	27548.8	747	0.99	-	WP_038459663.1	MULTISPECIES: histidine kinase
506	T18-BP1-R	SNV	NZ_CP006890.1	3207008	3207008	C	T	upstream;downstream	V529_RS15345(dist=8);V529_RS15350(dist=122)			hom	28816.8	747	1	-;-	WP_032876792.1;WP_014418767.1	MULTISPECIES: HDOD domain-containing protein;MULTISPECIES: nicotinate phosphoribosyltransferase
507	T18-BP1-R	SNV	NZ_CP006890.1	3740103	3740103	T	G	exonic	V529_RS18035	nonsynonymous SNV	V529_RS18035:V529_RS18035.t01#NZ_CP006890.1#3739971:exon1:c.A244C:p.T82P,	hom	28049.8	720	1	spo0F	WP_012118670.1	MULTISPECIES: sporulation initiation phosphotransferase Spo0F
508	T18-BP2-R	INDEL	NZ_CP006890.1	91448	91454	GGGGGGG	-	downstream	V529_RS00480(dist=248)			hom	28305.7	613	1	lysS	WP_014416740.1	MULTISPECIES: lysine--tRNA ligase
509	T18-BP2-R	INDEL	NZ_CP006890.1	91454	91454	-	AACTAAA	downstream	V529_RS00480(dist=254)			hom	28071.7	610	1	lysS	WP_014416740.1	MULTISPECIES: lysine--tRNA ligase
510	T18-BP2-R	INDEL	NZ_CP006890.1	479479	479480	CT	-	upstream;downstream	V529_RS21230(dist=494);V529_RS02380(dist=594)			het	3064.73	1171	0.13	-;-	WP_038457033.1;WP_029326211.1	MULTISPECIES: hypothetical protein;MULTISPECIES: SprT family protein
511	T18-BP2-R	INDEL	NZ_CP006890.1	495019	495019	T	-	exonic	V529_RS02485	stopgain	V529_RS02485:V529_RS02485.t01#NZ_CP006890.1#494416:exon1:c.427delA:p.I143X,	hom	28598.7	879	1	-	WP_038457043.1	fatty acid desaturase
512	T18-BP2-R	INDEL	NZ_CP006890.1	537727	537727	-	T	upstream;downstream	V529_RS02700,V529_RS02710(dist=150);V529_RS20150(dist=150)			hom	26614.7	869	1	-;-;-	WP_007409312.1;WP_038457084.1;WP_228842189.1	MULTISPECIES: GNAT family N-acetyltransferase;MULTISPECIES: class I SAM-dependent methyltransferase;MULTISPECIES: hypothetical protein
513	T18-BP2-R	INDEL	NZ_CP006890.1	561965	561965	-	T	upstream	V529_RS02840(dist=151)			hom	22686.7	811	0.99	thiL	WP_038457099.1	MULTISPECIES: thiamine-phosphate kinase
514	T18-BP2-R	INDEL	NZ_CP006890.1	615285	615285	-	T	upstream;downstream	V529_RS03075,V529_RS03080(dist=88);V529_RS03070,V529_RS20160(dist=33)			hom	21689.7	715	1	-;-;-;-	WP_007609840.1;WP_007609843.1;WP_038457149.1;WP_012116994.1	MULTISPECIES: DUF5698 domain-containing protein;MULTISPECIES: NETI motif-containing protein;MULTISPECIES: hypothetical protein;MULTISPECIES: Fur-regulated basic protein FbpA
515	T18-BP2-R	INDEL	NZ_CP006890.1	672179	672179	G	-	exonic	V529_RS03305,V529_RS03310	frameshift deletion	V529_RS03305:V529_RS03305.t01#NZ_CP006890.1#670224:exon1:c.1955delG:p.R652fs,V529_RS03310:V529_RS03310.t01#NZ_CP006890.1#672139:exon1:c.40delG:p.G14fs,	hom	29292.7	786	1	-;-	WP_038457193.1;WP_148304012.1	MULTISPECIES: polyketide synthase;MULTISPECIES: SDR family oxidoreductase
516	T18-BP2-R	INDEL	NZ_CP006890.1	674511	674511	-	GCCAAATTCTTAGAATATCGAGAGATAAGCTTGATGTAGAT	exonic	V529_RS03310	stopgain	V529_RS03310:V529_RS03310.t01#NZ_CP006890.1#672139:exon1:c.2372_2373insGCCAAATTCTTAGAATATCGAGAGATAAGCTTGATGTAGAT:p.Q791_K792delinsQPNSX,	hom	28111.7	429	1	-	WP_148304012.1	MULTISPECIES: SDR family oxidoreductase
517	T18-BP2-R	INDEL	NZ_CP006890.1	681667	681667	-	AGTCTTCCGACCTATCCGTTTGCGAAGGAAAAATACTGGGTGCCTTCAGAAATTAAACAGCCGTCTGCAGCATCAACGAACCAGCTC	exonic	V529_RS03320	nonframeshift insertion	V529_RS03320:V529_RS03320.t01#NZ_CP006890.1#681226:exon1:c.441_442insAGTCTTCCGACCTATCCGTTTGCGAAGGAAAAATACTGGGTGCCTTCAGAAATTAAACAGCCGTCTGCAGCATCAACGAACCAGCTC:p.I147delinsISLPTYPFAKEKYWVPSEIKQPSAASTNQL,	hom	31729.7	553	1	-	WP_158318851.1	MULTISPECIES: SDR family NAD(P)-dependent oxidoreductase
518	T18-BP2-R	INDEL	NZ_CP006890.1	742345	742345	-	T	upstream;downstream	V529_RS03405,V529_RS03410(dist=65);V529_RS03390,V529_RS03395,V529_RS03400(dist=23)			hom	24237.7	786	0.99	-;-;-;-;cotJC	WP_038457218.1;WP_012117023.1;WP_003155704.1;WP_007408934.1;WP_038457215.1	MULTISPECIES: GNAT family N-acetyltransferase;MULTISPECIES: YesK-like family protein;MULTISPECIES: spore coat associated protein CotJA;MULTISPECIES: spore coat protein CotJB;MULTISPECIES: spore coat protein CotJC
519	T18-BP2-R	INDEL	NZ_CP006890.1	775419	775419	-	T	upstream;downstream	V529_RS03555(dist=53);V529_RS03550,V529_RS03560(dist=53)			hom	21867.7	775	0.98	-;-;-	WP_038457250.1;WP_038457249.1;WP_038457251.1	MULTISPECIES: GNAT family N-acetyltransferase;MULTISPECIES: DEAD/DEAH box helicase;MULTISPECIES: NADP-dependent oxidoreductase
520	T18-BP2-R	INDEL	NZ_CP006890.1	783467	783467	-	CGACAGGAATAACGGGATCAACTGGAGATACTGGAGCCACCGGAGTAACAGGAGCAACCGGGGTAACGGGATCAACAGGAGCAACCGGGATCACCGGAGC	downstream	V529_RS03600(dist=999)			hom	41062.7	373	1	-	WP_038457255.1	ATP-binding protein
521	T18-BP2-R	INDEL	NZ_CP006890.1	879556	879556	T	-	upstream;downstream	V529_RS04010(dist=86);V529_RS04005(dist=9)			hom	23251.7	766	1	-;mprF	WP_038457354.1;WP_038457352.1	MULTISPECIES: PhzF family phenazine biosynthesis isomerase;MULTISPECIES: bifunctional lysylphosphatidylglycerol flippase/synthetase MprF
522	T18-BP2-R	INDEL	NZ_CP006890.1	879576	879576	A	-	upstream;downstream	V529_RS04010(dist=66);V529_RS04005(dist=29)			hom	24559.7	774	1	-;mprF	WP_038457354.1;WP_038457352.1	MULTISPECIES: PhzF family phenazine biosynthesis isomerase;MULTISPECIES: bifunctional lysylphosphatidylglycerol flippase/synthetase MprF
523	T18-BP2-R	INDEL	NZ_CP006890.1	889126	889126	-	A	upstream;downstream	V529_RS04080(dist=109);V529_RS04070,V529_RS04075(dist=101)			hom	20658.7	675	1	-;-;-	WP_032872409.1;WP_017419152.1;WP_038457364.1	MULTISPECIES: glycosyltransferase family 2 protein;MULTISPECIES: SdpI family protein;MULTISPECIES: alpha/beta hydrolase
524	T18-BP2-R	INDEL	NZ_CP006890.1	952806	952806	-	A	upstream;downstream	V529_RS04475(dist=43);V529_RS04465,V529_RS04470(dist=43)			hom	22569.7	702	1	-;-;-	WP_003155362.1;WP_038457411.1;WP_038457414.1	MULTISPECIES: YhcN/YlaJ family sporulation lipoprotein;MULTISPECIES: L-cystine transporter;MULTISPECIES: hypothetical protein
525	T18-BP2-R	INDEL	NZ_CP006890.1	1074870	1074870	A	-	upstream;downstream	V529_RS05060,V529_RS05075(dist=28);V529_RS05065,V529_RS05070(dist=28)			hom	23151.7	764	1	-;-;-;-	WP_038457530.1;WP_003155179.1;WP_038457531.1;WP_032874382.1	MULTISPECIES: FAD-dependent oxidoreductase;MULTISPECIES: competence protein ComK;MULTISPECIES: SDR family oxidoreductase;MULTISPECIES: IDEAL domain-containing protein
526	T18-BP2-R	INDEL	NZ_CP006890.1	1164633	1164633	-	A	upstream;downstream	V529_RS05540(dist=214);V529_RS05530,V529_RS05545(dist=214)			hom	22265.7	698	1	spx;-;-	WP_003155034.1;WP_079891810.1;WP_007610610.1	MULTISPECIES: transcriptional regulator Spx;MULTISPECIES: putative glycoside hydrolase;MULTISPECIES: TerC family protein
527	T18-BP2-R	INDEL	NZ_CP006890.1	1278502	1278502	T	-	exonic	V529_RS06170	stopgain	V529_RS06170:V529_RS06170.t01#NZ_CP006890.1#1277530:exon1:c.972delT:p.C324X,	hom	33523.7	832	1	-	WP_051590110.1	ATP-binding cassette domain-containing protein
528	T18-BP2-R	INDEL	NZ_CP006890.1	1278523	1278523	T	-	exonic	V529_RS06170	frameshift deletion	V529_RS06170:V529_RS06170.t01#NZ_CP006890.1#1277530:exon1:c.993delT:p.S331fs,	hom	25098.7	810	1	-	WP_051590110.1	ATP-binding cassette domain-containing protein
529	T18-BP2-R	INDEL	NZ_CP006890.1	1381379	1381379	-	T	upstream;downstream	V529_RS06695,V529_RS06700(dist=83);V529_RS06690(dist=29)			hom	20095.7	646	1	-;-;ccpC	WP_012117440.1;WP_038457855.1;WP_007611101.1	MULTISPECIES: flavodoxin;MULTISPECIES: glycoside hydrolase;MULTISPECIES: transcriptional regulator CcpC
530	T18-BP2-R	INDEL	NZ_CP006890.1	1385597	1385597	-	A	downstream	V529_RS06715,V529_RS06720,V529_RS06725(dist=29)			hom	23544.7	738	1	-;-;-	WP_038457856.1;WP_003154596.1;WP_032874739.1	MULTISPECIES: N-acetyldiaminopimelate deacetylase;MULTISPECIES: YkuS family protein;MULTISPECIES: mechanosensitive ion channel family protein
531	T18-BP2-R	INDEL	NZ_CP006890.1	1708803	1708803	A	-	downstream	V529_RS08105(dist=382)			hom	21067.7	661	1	recA	WP_003154145.1	MULTISPECIES: recombinase RecA
532	T18-BP2-R	INDEL	NZ_CP006890.1	1798443	1798443	-	T	downstream	V529_RS08240,V529_RS08245,V529_RS08250,V529_RS08255(dist=10)			hom	10862.7	344	1	-;-;-;-	WP_015417516.1;WP_003154084.1;WP_007410383.1;WP_007410382.1	MULTISPECIES: NucA/NucB deoxyribonuclease domain-containing protein;MULTISPECIES: DUF1275 domain-containing protein;MULTISPECIES: hypothetical protein;MULTISPECIES: S8 family peptidase
533	T18-BP2-R	INDEL	NZ_CP006890.1	1841998	1841998	G	-	exonic	V529_RS08475	frameshift deletion	V529_RS08475:V529_RS08475.t01#NZ_CP006890.1#1841866:exon1:c.132delG:p.T44fs,	hom	22775.7	566	1	-	WP_007410343.1	MULTISPECIES: DUF4944 domain-containing protein
534	T18-BP2-R	INDEL	NZ_CP006890.1	1868562	1868562	T	-	downstream	V529_RS08640,V529_RS08645,V529_RS08650,V529_RS08655,V529_RS08660(dist=13)			hom	29413.7	660	1	tlp;-;-;-;plsY	WP_007410320.1;WP_003153973.1;WP_007611759.1;WP_007410318.1;WP_038458135.1	MULTISPECIES: small acid-soluble spore protein Tlp;MULTISPECIES: YbgC/FadM family acyl-CoA thioesterase;MULTISPECIES: hypothetical protein;MULTISPECIES: HesB/YadR/YfhF family protein;MULTISPECIES: glycerol-3-phosphate 1-O-acyltransferase PlsY
535	T18-BP2-R	INDEL	NZ_CP006890.1	1868568	1868568	T	-	downstream	V529_RS08640,V529_RS08645,V529_RS08650,V529_RS08655,V529_RS08660(dist=7)			hom	29509.7	665	1	tlp;-;-;-;plsY	WP_007410320.1;WP_003153973.1;WP_007611759.1;WP_007410318.1;WP_038458135.1	MULTISPECIES: small acid-soluble spore protein Tlp;MULTISPECIES: YbgC/FadM family acyl-CoA thioesterase;MULTISPECIES: hypothetical protein;MULTISPECIES: HesB/YadR/YfhF family protein;MULTISPECIES: glycerol-3-phosphate 1-O-acyltransferase PlsY
536	T18-BP2-R	INDEL	NZ_CP006890.1	2043597	2043597	A	-	downstream	V529_RS09215,V529_RS09225(dist=266)			hom	16788.7	534	1	-;-	WP_038458342.1;WP_003153850.1	MULTISPECIES: site-specific integrase;MULTISPECIES: site-specific integrase
537	T18-BP2-R	INDEL	NZ_CP006890.1	2111389	2111389	T	-	downstream	V529_RS09545,V529_RS09550,V529_RS09555,V529_RS09560(dist=20)			hom	26350.7	655	1	-;-;bshB2;-	WP_038458453.1;WP_007611979.1;WP_007407961.1;WP_007611980.1	MULTISPECIES: MATE family efflux transporter;MULTISPECIES: STAS domain-containing protein;MULTISPECIES: bacillithiol biosynthesis deacetylase BshB2;MULTISPECIES: YojF family protein
538	T18-BP2-R	INDEL	NZ_CP006890.1	2347573	2347573	-	T	exonic	V529_RS11050	frameshift insertion	V529_RS11050:V529_RS11050.t01#NZ_CP006890.1#2347526:exon1:c.661dupA:p.S221fs,	hom	13344.7	425	1	-	WP_038458916.1	hypothetical protein
539	T18-BP2-R	INDEL	NZ_CP006890.1	2424552	2424552	-	A	upstream;downstream	V529_RS11480,V529_RS11485(dist=97);V529_RS11490(dist=232)			hom	19119.7	592	1	-;-;-	WP_038460829.1;WP_003153435.1;WP_038458987.1	MULTISPECIES: hypothetical protein;MULTISPECIES: DUF2768 domain-containing protein;MULTISPECIES: NAD(P)H-dependent glycerol-3-phosphate dehydrogenase
540	T18-BP2-R	INDEL	NZ_CP006890.1	2475451	2475451	-	T	upstream;downstream	V529_RS11750,V529_RS11755(dist=496);V529_RS11765(dist=240)			hom	22287.7	780	1	spoVAC;-;sigF	WP_003153353.1;WP_029326122.1;WP_003153348.1	MULTISPECIES: stage V sporulation protein AC;MULTISPECIES: stage V sporulation protein AB;MULTISPECIES: RNA polymerase sporulation sigma factor SigF
541	T18-BP2-R	INDEL	NZ_CP006890.1	2577722	2577722	A	-	exonic	V529_RS12035	frameshift deletion	V529_RS12035:V529_RS12035.t01#NZ_CP006890.1#2577055:exon1:c.213delT:p.I71fs,	hom	25293.7	683	1	-	WP_015240165.1	MULTISPECIES: LysR family transcriptional regulator
542	T18-BP2-R	INDEL	NZ_CP006890.1	2579596	2579596	-	T	upstream;downstream	V529_RS12050(dist=68);V529_RS12045,V529_RS12055(dist=68)			hom	24226.7	766	1	-;namA;rpmG	WP_038459097.1;WP_038459095.1;WP_003153246.1	MULTISPECIES: alpha/beta hydrolase;NADPH dehydrogenase NamA;MULTISPECIES: 50S ribosomal protein L33
543	T18-BP2-R	INDEL	NZ_CP006890.1	2618911	2618911	T	-	upstream;downstream	V529_RS12250,V529_RS12255,V529_RS12260(dist=99);V529_RS12245(dist=29)			hom	22775.7	751	1	-;-;alr;-	WP_007408362.1;WP_038459145.1;WP_038459148.1;WP_038460835.1	MULTISPECIES: spore germination protein;MULTISPECIES: spore germination protein;MULTISPECIES: alanine racemase;MULTISPECIES: NADH-dependent flavin oxidoreductase
544	T18-BP2-R	INDEL	NZ_CP006890.1	2848651	2848651	-	T	upstream;downstream	V529_RS13480,V529_RS13485(dist=48);V529_RS13490(dist=7)			hom	17931.7	651	0.98	pheA;thrR;obgE	WP_038459377.1;WP_007408173.1;WP_007408172.1	MULTISPECIES: prephenate dehydratase;MULTISPECIES: transcriptional regulator ThrR;MULTISPECIES: GTPase ObgE
545	T18-BP2-R	INDEL	NZ_CP006890.1	2868155	2868155	G	-	downstream	V529_RS13595(dist=867)			hom	19510.7	600	1	hemL	WP_038459388.1	MULTISPECIES: glutamate-1-semialdehyde 2,1-aminomutase
546	T18-BP2-R	INDEL	NZ_CP006890.1	3040788	3040788	-	A	upstream;downstream	V529_RS14405(dist=199);V529_RS14410,V529_RS14415,V529_RS14420(dist=40)			hom	7795.73	342	0.96	-;ytxJ;-;-	WP_003152383.1;WP_038459527.1;WP_003152380.1;WP_007408777.1	MULTISPECIES: bifunctional 3-deoxy-7-phosphoheptulonate synthase/chorismate mutase;MULTISPECIES: bacillithiol system redox-active protein YtxJ;MULTISPECIES: YtxH domain-containing protein;MULTISPECIES: DUF948 domain-containing protein
547	T18-BP2-R	INDEL	NZ_CP006890.1	3128193	3128193	G	-	intergenic	V529_RS14845(dist=1269),V529_RS14970(dist=6077)			het	56804.7	2194	0.63	-;thiT	WP_038459600.1;WP_012118271.1	MULTISPECIES: tryptophan-rich sensory protein;MULTISPECIES: energy-coupled thiamine transporter ThiT
548	T18-BP2-R	INDEL	NZ_CP006890.1	3128272	3128272	-	AT	intergenic	V529_RS14845(dist=1348),V529_RS14970(dist=5998)			het	37318.7	1860	0.5	-;thiT	WP_038459600.1;WP_012118271.1	MULTISPECIES: tryptophan-rich sensory protein;MULTISPECIES: energy-coupled thiamine transporter ThiT
549	T18-BP2-R	INDEL	NZ_CP006890.1	3128281	3128281	G	-	intergenic	V529_RS14845(dist=1357),V529_RS14970(dist=5989)			het	37987.7	1875	0.52	-;thiT	WP_038459600.1;WP_012118271.1	MULTISPECIES: tryptophan-rich sensory protein;MULTISPECIES: energy-coupled thiamine transporter ThiT
550	T18-BP2-R	INDEL	NZ_CP006890.1	3128375	3128379	GTATA	-	intergenic	V529_RS14845(dist=1451),V529_RS14970(dist=5891)			het	34973.7	1860	0.48	-;thiT	WP_038459600.1;WP_012118271.1	MULTISPECIES: tryptophan-rich sensory protein;MULTISPECIES: energy-coupled thiamine transporter ThiT
551	T18-BP2-R	INDEL	NZ_CP006890.1	3128461	3128461	-	ATACAGGATAACTATCCT	intergenic	V529_RS14845(dist=1537),V529_RS14970(dist=5809)			het	10073.7	1112	0.27	-;thiT	WP_038459600.1;WP_012118271.1	MULTISPECIES: tryptophan-rich sensory protein;MULTISPECIES: energy-coupled thiamine transporter ThiT
552	T18-BP2-R	INDEL	NZ_CP006890.1	3128466	3128468	GGC	-	intergenic	V529_RS14845(dist=1542),V529_RS14970(dist=5802)			het	6498.73	1042	0.2	-;thiT	WP_038459600.1;WP_012118271.1	MULTISPECIES: tryptophan-rich sensory protein;MULTISPECIES: energy-coupled thiamine transporter ThiT
553	T18-BP2-R	INDEL	NZ_CP006890.1	3128647	3128647	C	-	intergenic	V529_RS14845(dist=1723),V529_RS14970(dist=5623)			het	9973.73	1170	0.26	-;thiT	WP_038459600.1;WP_012118271.1	MULTISPECIES: tryptophan-rich sensory protein;MULTISPECIES: energy-coupled thiamine transporter ThiT
554	T18-BP2-R	INDEL	NZ_CP006890.1	3128650	3128650	G	-	intergenic	V529_RS14845(dist=1726),V529_RS14970(dist=5620)			het	9988.73	1167	0.26	-;thiT	WP_038459600.1;WP_012118271.1	MULTISPECIES: tryptophan-rich sensory protein;MULTISPECIES: energy-coupled thiamine transporter ThiT
555	T18-BP2-R	INDEL	NZ_CP006890.1	3128661	3128662	AG	-	intergenic	V529_RS14845(dist=1737),V529_RS14970(dist=5608)			het	10003.7	1164	0.26	-;thiT	WP_038459600.1;WP_012118271.1	MULTISPECIES: tryptophan-rich sensory protein;MULTISPECIES: energy-coupled thiamine transporter ThiT
556	T18-BP2-R	INDEL	NZ_CP006890.1	3128666	3128669	AACA	-	intergenic	V529_RS14845(dist=1742),V529_RS14970(dist=5601)			het	9922.73	1185	0.26	-;thiT	WP_038459600.1;WP_012118271.1	MULTISPECIES: tryptophan-rich sensory protein;MULTISPECIES: energy-coupled thiamine transporter ThiT
557	T18-BP2-R	INDEL	NZ_CP006890.1	3128672	3128672	-	CTTGTCCAA	intergenic	V529_RS14845(dist=1748),V529_RS14970(dist=5598)			het	10033.7	1159	0.26	-;thiT	WP_038459600.1;WP_012118271.1	MULTISPECIES: tryptophan-rich sensory protein;MULTISPECIES: energy-coupled thiamine transporter ThiT
558	T18-BP2-R	INDEL	NZ_CP006890.1	3128676	3128677	GG	-	intergenic	V529_RS14845(dist=1752),V529_RS14970(dist=5593)			het	9955.73	1151	0.25	-;thiT	WP_038459600.1;WP_012118271.1	MULTISPECIES: tryptophan-rich sensory protein;MULTISPECIES: energy-coupled thiamine transporter ThiT
559	T18-BP2-R	INDEL	NZ_CP006890.1	3152930	3152930	-	A	upstream;downstream	V529_RS15065(dist=72);V529_RS15070(dist=43)			hom	23722.7	788	0.99	-;-	WP_038459617.1;WP_038459619.1	MULTISPECIES: methyl-accepting chemotaxis protein;MULTISPECIES: methyl-accepting chemotaxis protein
560	T18-BP2-R	INDEL	NZ_CP006890.1	3245138	3245138	A	-	exonic	V529_RS15495	stoploss	V529_RS15495:V529_RS15495.t01#NZ_CP006890.1#3244662:exon1:c.476delA:p.X159,	hom	24451.7	788	1	-	WP_014418782.1	MULTISPECIES: divergent PAP2 family protein
561	T18-BP2-R	INDEL	NZ_CP006890.1	3416469	3416469	-	T	exonic	V529_RS16405	frameshift insertion	V529_RS16405:V529_RS16405.t01#NZ_CP006890.1#3416460:exon1:c.648dupA:p.E217fs,	hom	27071.7	856	1	-	WP_038459870.1	ABC transporter permease
562	T18-BP2-R	INDEL	NZ_CP006890.1	3464634	3464634	-	A	exonic	V529_RS16625	frameshift insertion	V529_RS16625:V529_RS16625.t01#NZ_CP006890.1#3463307:exon1:c.1328dupA:p.X443delinsX,	hom	25562.7	785	1	-	WP_007407373.1	MULTISPECIES: GntP family permease
563	T18-BP2-R	INDEL	NZ_CP006890.1	3627524	3627524	T	-	downstream	V529_RS17400,V529_RS17405,V529_RS17410(dist=8)			hom	23542.7	882	0.97	-;-;-	WP_007614165.1;WP_032876089.1;WP_032876086.1	MULTISPECIES: Cof-type HAD-IIB family hydrolase;MULTISPECIES: membrane protein;MULTISPECIES: C40 family peptidase
564	T18-BP2-R	INDEL	NZ_CP006890.1	3853778	3853778	T	-	exonic	V529_RS18620	frameshift deletion	V529_RS18620:V529_RS18620.t01#NZ_CP006890.1#3853367:exon1:c.214delA:p.R72fs,	hom	23982.7	796	0.99	-	WP_007614590.1	MULTISPECIES: TetR/AcrR family transcriptional regulator
565	T18-BP2-R	INDEL	NZ_CP006890.1	3865890	3865890	-	T	upstream;downstream	V529_RS18695(dist=501);V529_RS18700,V529_RS18705(dist=6)			hom	26145.7	869	1	-;-;celB	WP_038460318.1;WP_003150894.1;WP_038460320.1	MULTISPECIES: class I SAM-dependent rRNA methyltransferase;MULTISPECIES: VOC family protein;MULTISPECIES: PTS cellobiose transporter subunit IIC
566	T18-BP2-R	INDEL	NZ_CP006890.1	3923883	3923883	-	A	downstream	V529_RS18955,V529_RS18960,V529_RS18965(dist=43)			hom	31033.7	999	1	-;-;-	WP_032875637.1;WP_038460376.1;WP_046341506.1	MULTISPECIES: NupC/NupG family nucleoside CNT transporter;MULTISPECIES: DUF3298 and DUF4163 domain-containing protein;MULTISPECIES: hypothetical protein
567	T18-BP2-R	INDEL	NZ_CP006890.1	3987480	3987480	-	T	upstream;downstream	V529_RS19240(dist=104);V529_RS19235(dist=15)			hom	31816.7	955	1	-;-	WP_038460470.1;WP_015240911.1	MULTISPECIES: sugar porter family MFS transporter;MULTISPECIES: aldo/keto reductase
568	T18-BP2-R	INDEL	NZ_CP006890.1	3987487	3987487	-	G	upstream;downstream	V529_RS19240(dist=97);V529_RS19235(dist=22)			hom	31018.7	926	1	-;-	WP_038460470.1;WP_015240911.1	MULTISPECIES: sugar porter family MFS transporter;MULTISPECIES: aldo/keto reductase
569	T18-BP2-R	INDEL	NZ_CP006890.1	3987494	3987494	-	T	upstream;downstream	V529_RS19240(dist=90);V529_RS19235(dist=29)			hom	25831.7	860	0.99	-;-	WP_038460470.1;WP_015240911.1	MULTISPECIES: sugar porter family MFS transporter;MULTISPECIES: aldo/keto reductase
570	T18-BP2-R	INDEL	NZ_CP006890.1	4091118	4091118	A	-	exonic	V529_RS19760	frameshift deletion	V529_RS19760:V529_RS19760.t01#NZ_CP006890.1#4090632:exon1:c.486delA:p.I162fs,	hom	17822.7	607	0.99	-	WP_038460599.1	Rrf2 family transcriptional regulator
571	T18-BP2-R	SNV	NZ_CP006890.1	1810	1810	T	C	upstream;downstream	V529_RS00010(dist=127);V529_RS00005(dist=58)			hom	29585.8	658	1	dnaN;dnaA	WP_014416704.1;WP_007409908.1	MULTISPECIES: DNA polymerase III subunit beta;MULTISPECIES: chromosomal replication initiator protein DnaA
572	T18-BP2-R	SNV	NZ_CP006890.1	1813	1813	G	A	upstream;downstream	V529_RS00010(dist=124);V529_RS00005(dist=61)			hom	29405.8	645	1	dnaN;dnaA	WP_014416704.1;WP_007409908.1	MULTISPECIES: DNA polymerase III subunit beta;MULTISPECIES: chromosomal replication initiator protein DnaA
573	T18-BP2-R	SNV	NZ_CP006890.1	91446	91446	G	A	downstream	V529_RS00480(dist=246)			hom	27654.8	617	1	lysS	WP_014416740.1	MULTISPECIES: lysine--tRNA ligase
574	T18-BP2-R	SNV	NZ_CP006890.1	156053	156053	C	T	upstream	V529_RS00870(dist=278)			het	10349.8	1380	0.29	pdaB	WP_038456740.1	MULTISPECIES: polysaccharide deacetylase family sporulation protein PdaB
575	T18-BP2-R	SNV	NZ_CP006890.1	156298	156298	T	C	upstream	V529_RS00870(dist=523)			het	24679.8	2308	0.46	pdaB	WP_038456740.1	MULTISPECIES: polysaccharide deacetylase family sporulation protein PdaB
576	T18-BP2-R	SNV	NZ_CP006890.1	156332	156332	C	T	upstream	V529_RS00870(dist=557)			het	17955.8	2850	0.34	pdaB	WP_038456740.1	MULTISPECIES: polysaccharide deacetylase family sporulation protein PdaB
577	T18-BP2-R	SNV	NZ_CP006890.1	333962	333962	T	C	exonic	V529_RS01705	synonymous SNV	V529_RS01705:V529_RS01705.t01#NZ_CP006890.1#325670:exon1:c.T8292C:p.D2764D,	hom	24922.8	750	1	srfAA	WP_038456924.1	MULTISPECIES: surfactin non-ribosomal peptide synthetase SrfAA
578	T18-BP2-R	SNV	NZ_CP006890.1	334262	334262	C	G	exonic	V529_RS01705	synonymous SNV	V529_RS01705:V529_RS01705.t01#NZ_CP006890.1#325670:exon1:c.C8592G:p.G2864G,	hom	33611.8	921	1	srfAA	WP_038456924.1	MULTISPECIES: surfactin non-ribosomal peptide synthetase SrfAA
579	T18-BP2-R	SNV	NZ_CP006890.1	367544	367544	G	A	exonic	V529_RS01800	nonsynonymous SNV	V529_RS01800:V529_RS01800.t01#NZ_CP006890.1#366490:exon1:c.G1054A:p.V352I,	hom	35061.8	883	1	-	WP_038456939.1	MULTISPECIES: Ger(x)C family spore germination protein
580	T18-BP2-R	SNV	NZ_CP006890.1	694317	694317	A	G	exonic	V529_RS03330	nonsynonymous SNV	V529_RS03330:V529_RS03330.t01#NZ_CP006890.1#691529:exon1:c.A2788G:p.N930D,	hom	18682.8	526	1	-	WP_158318853.1	MULTISPECIES: type I polyketide synthase
581	T18-BP2-R	SNV	NZ_CP006890.1	1190430	1190430	A	G	exonic	V529_RS05705	nonsynonymous SNV	V529_RS05705:V529_RS05705.t01#NZ_CP006890.1#1190378:exon1:c.A52G:p.K18E,	het	4875.77	705	0.25	-	WP_003154986.1	MULTISPECIES: stage VI sporulation protein F
582	T18-BP2-R	SNV	NZ_CP006890.1	2111374	2111374	A	G	exonic	V529_RS09550	synonymous SNV	V529_RS09550:V529_RS09550.t01#NZ_CP006890.1#2110531:exon1:c.A843G:p.K281K,	hom	18488.8	607	1	-	WP_007611979.1	MULTISPECIES: STAS domain-containing protein
583	T18-BP2-R	SNV	NZ_CP006890.1	2111377	2111377	G	A	exonic	V529_RS09550	synonymous SNV	V529_RS09550:V529_RS09550.t01#NZ_CP006890.1#2110531:exon1:c.G846A:p.G282G,	hom	26061.7	649	1	-	WP_007611979.1	MULTISPECIES: STAS domain-containing protein
584	T18-BP2-R	SNV	NZ_CP006890.1	2536111	2536111	C	T	exonic	V529_RS11985	nonsynonymous SNV	V529_RS11985:V529_RS11985.t01#NZ_CP006890.1#2529401:exon1:c.G8906A:p.G2969E,	hom	19661.8	516	1	-	WP_038459073.1	SDR family NAD(P)-dependent oxidoreductase
585	T18-BP2-R	SNV	NZ_CP006890.1	2751116	2751116	G	A	exonic	V529_RS13010	stopgain	V529_RS13010:V529_RS13010.t01#NZ_CP006890.1#2750900:exon1:c.C484T:p.Q162X,	hom	13437.8	334	1	-	WP_032873937.1	MULTISPECIES: aspartate/glutamate racemase family protein
586	T18-BP2-R	SNV	NZ_CP006890.1	3128098	3128098	A	G	intergenic	V529_RS14845(dist=1174),V529_RS14970(dist=6172)			het	35159.8	1822	0.51	-;thiT	WP_038459600.1;WP_012118271.1	MULTISPECIES: tryptophan-rich sensory protein;MULTISPECIES: energy-coupled thiamine transporter ThiT
587	T18-BP2-R	SNV	NZ_CP006890.1	3128101	3128101	A	G	intergenic	V529_RS14845(dist=1177),V529_RS14970(dist=6169)			het	35292.8	2177	0.43	-;thiT	WP_038459600.1;WP_012118271.1	MULTISPECIES: tryptophan-rich sensory protein;MULTISPECIES: energy-coupled thiamine transporter ThiT
588	T18-BP2-R	SNV	NZ_CP006890.1	3128179	3128179	T	A	intergenic	V529_RS14845(dist=1255),V529_RS14970(dist=6091)			het	59714.8	2298	0.64	-;thiT	WP_038459600.1;WP_012118271.1	MULTISPECIES: tryptophan-rich sensory protein;MULTISPECIES: energy-coupled thiamine transporter ThiT
589	T18-BP2-R	SNV	NZ_CP006890.1	3128184	3128184	C	T	intergenic	V529_RS14845(dist=1260),V529_RS14970(dist=6086)			het	59493.8	2254	0.64	-;thiT	WP_038459600.1;WP_012118271.1	MULTISPECIES: tryptophan-rich sensory protein;MULTISPECIES: energy-coupled thiamine transporter ThiT
590	T18-BP2-R	SNV	NZ_CP006890.1	3128189	3128189	G	A	intergenic	V529_RS14845(dist=1265),V529_RS14970(dist=6081)			het	58123.8	2207	0.64	-;thiT	WP_038459600.1;WP_012118271.1	MULTISPECIES: tryptophan-rich sensory protein;MULTISPECIES: energy-coupled thiamine transporter ThiT
591	T18-BP2-R	SNV	NZ_CP006890.1	3128881	3128881	G	A	intergenic	V529_RS14845(dist=1957),V529_RS14970(dist=5389)			het	27171.8	1640	0.44	-;thiT	WP_038459600.1;WP_012118271.1	MULTISPECIES: tryptophan-rich sensory protein;MULTISPECIES: energy-coupled thiamine transporter ThiT
592	T18-BP2-R	SNV	NZ_CP006890.1	3584295	3584295	C	A	exonic	V529_RS17235	nonsynonymous SNV	V529_RS17235:V529_RS17235.t01#NZ_CP006890.1#3583474:exon1:c.G344T:p.R115L,	hom	35993.8	922	0.99	degS	WP_007407484.1	MULTISPECIES: two-component sensor histidine kinase DegS
593	T18-BP2-R	SNV	NZ_CP006890.1	3740103	3740103	T	G	exonic	V529_RS18035	nonsynonymous SNV	V529_RS18035:V529_RS18035.t01#NZ_CP006890.1#3739971:exon1:c.A244C:p.T82P,	hom	34661.8	873	1	spo0F	WP_012118670.1	MULTISPECIES: sporulation initiation phosphotransferase Spo0F
594	T18-BP3-S	INDEL	NZ_CP006890.1	91448	91454	GGGGGGG	-	downstream	V529_RS00480(dist=248)			hom	33288.7	730	1	lysS	WP_014416740.1	MULTISPECIES: lysine--tRNA ligase
595	T18-BP3-S	INDEL	NZ_CP006890.1	91454	91454	-	AACTAAA	downstream	V529_RS00480(dist=254)			hom	33170.7	728	1	lysS	WP_014416740.1	MULTISPECIES: lysine--tRNA ligase
596	T18-BP3-S	INDEL	NZ_CP006890.1	479479	479480	CT	-	upstream;downstream	V529_RS21230(dist=494);V529_RS02380(dist=594)			het	4108.73	1274	0.14	-;-	WP_038457033.1;WP_029326211.1	MULTISPECIES: hypothetical protein;MULTISPECIES: SprT family protein
597	T18-BP3-S	INDEL	NZ_CP006890.1	495019	495019	T	-	exonic	V529_RS02485	stopgain	V529_RS02485:V529_RS02485.t01#NZ_CP006890.1#494416:exon1:c.427delA:p.I143X,	hom	33157.7	1017	1	-	WP_038457043.1	fatty acid desaturase
598	T18-BP3-S	INDEL	NZ_CP006890.1	537727	537727	-	T	upstream;downstream	V529_RS02700,V529_RS02710(dist=150);V529_RS20150(dist=150)			hom	28372.7	931	0.99	-;-;-	WP_007409312.1;WP_038457084.1;WP_228842189.1	MULTISPECIES: GNAT family N-acetyltransferase;MULTISPECIES: class I SAM-dependent methyltransferase;MULTISPECIES: hypothetical protein
599	T18-BP3-S	INDEL	NZ_CP006890.1	561965	561965	-	T	upstream	V529_RS02840(dist=151)			hom	23664.7	847	0.99	thiL	WP_038457099.1	MULTISPECIES: thiamine-phosphate kinase
600	T18-BP3-S	INDEL	NZ_CP006890.1	615285	615285	-	T	upstream;downstream	V529_RS03075,V529_RS03080(dist=88);V529_RS03070,V529_RS20160(dist=33)			hom	26631.7	876	1	-;-;-;-	WP_007609840.1;WP_007609843.1;WP_038457149.1;WP_012116994.1	MULTISPECIES: DUF5698 domain-containing protein;MULTISPECIES: NETI motif-containing protein;MULTISPECIES: hypothetical protein;MULTISPECIES: Fur-regulated basic protein FbpA
601	T18-BP3-S	INDEL	NZ_CP006890.1	672179	672179	G	-	exonic	V529_RS03305,V529_RS03310	frameshift deletion	V529_RS03305:V529_RS03305.t01#NZ_CP006890.1#670224:exon1:c.1955delG:p.R652fs,V529_RS03310:V529_RS03310.t01#NZ_CP006890.1#672139:exon1:c.40delG:p.G14fs,	hom	34156.7	916	1	-;-	WP_038457193.1;WP_148304012.1	MULTISPECIES: polyketide synthase;MULTISPECIES: SDR family oxidoreductase
602	T18-BP3-S	INDEL	NZ_CP006890.1	674511	674511	-	GCCAAATTCTTAGAATATCGAGAGATAAGCTTGATGTAGAT	exonic	V529_RS03310	stopgain	V529_RS03310:V529_RS03310.t01#NZ_CP006890.1#672139:exon1:c.2372_2373insGCCAAATTCTTAGAATATCGAGAGATAAGCTTGATGTAGAT:p.Q791_K792delinsQPNSX,	hom	31316.7	501	1	-	WP_148304012.1	MULTISPECIES: SDR family oxidoreductase
603	T18-BP3-S	INDEL	NZ_CP006890.1	681667	681667	-	AGTCTTCCGACCTATCCGTTTGCGAAGGAAAAATACTGGGTGCCTTCAGAAATTAAACAGCCGTCTGCAGCATCAACGAACCAGCTC	exonic	V529_RS03320	nonframeshift insertion	V529_RS03320:V529_RS03320.t01#NZ_CP006890.1#681226:exon1:c.441_442insAGTCTTCCGACCTATCCGTTTGCGAAGGAAAAATACTGGGTGCCTTCAGAAATTAAACAGCCGTCTGCAGCATCAACGAACCAGCTC:p.I147delinsISLPTYPFAKEKYWVPSEIKQPSAASTNQL,	hom	34681.7	624	1	-	WP_158318851.1	MULTISPECIES: SDR family NAD(P)-dependent oxidoreductase
604	T18-BP3-S	INDEL	NZ_CP006890.1	742345	742345	-	T	upstream;downstream	V529_RS03405,V529_RS03410(dist=65);V529_RS03390,V529_RS03395,V529_RS03400(dist=23)			hom	29483.7	958	0.99	-;-;-;-;cotJC	WP_038457218.1;WP_012117023.1;WP_003155704.1;WP_007408934.1;WP_038457215.1	MULTISPECIES: GNAT family N-acetyltransferase;MULTISPECIES: YesK-like family protein;MULTISPECIES: spore coat associated protein CotJA;MULTISPECIES: spore coat protein CotJB;MULTISPECIES: spore coat protein CotJC
605	T18-BP3-S	INDEL	NZ_CP006890.1	775419	775419	-	T	upstream;downstream	V529_RS03555(dist=53);V529_RS03550,V529_RS03560(dist=53)			hom	27458.7	982	0.99	-;-;-	WP_038457250.1;WP_038457249.1;WP_038457251.1	MULTISPECIES: GNAT family N-acetyltransferase;MULTISPECIES: DEAD/DEAH box helicase;MULTISPECIES: NADP-dependent oxidoreductase
606	T18-BP3-S	INDEL	NZ_CP006890.1	783467	783467	-	CGACAGGAATAACGGGATCAACTGGAGATACTGGAGCCACCGGAGTAACAGGAGCAACCGGGGTAACGGGATCAACAGGAGCAACCGGGATCACCGGAGC	downstream	V529_RS03600(dist=999)			hom	44937.7	446	1	-	WP_038457255.1	ATP-binding protein
607	T18-BP3-S	INDEL	NZ_CP006890.1	879556	879556	T	-	upstream;downstream	V529_RS04010(dist=86);V529_RS04005(dist=9)			hom	24556.7	812	1	-;mprF	WP_038457354.1;WP_038457352.1	MULTISPECIES: PhzF family phenazine biosynthesis isomerase;MULTISPECIES: bifunctional lysylphosphatidylglycerol flippase/synthetase MprF
608	T18-BP3-S	INDEL	NZ_CP006890.1	879576	879576	A	-	upstream;downstream	V529_RS04010(dist=66);V529_RS04005(dist=29)			hom	26061.7	821	1	-;mprF	WP_038457354.1;WP_038457352.1	MULTISPECIES: PhzF family phenazine biosynthesis isomerase;MULTISPECIES: bifunctional lysylphosphatidylglycerol flippase/synthetase MprF
609	T18-BP3-S	INDEL	NZ_CP006890.1	889126	889126	-	A	upstream;downstream	V529_RS04080(dist=109);V529_RS04070,V529_RS04075(dist=101)			hom	26737.7	864	1	-;-;-	WP_032872409.1;WP_017419152.1;WP_038457364.1	MULTISPECIES: glycosyltransferase family 2 protein;MULTISPECIES: SdpI family protein;MULTISPECIES: alpha/beta hydrolase
610	T18-BP3-S	INDEL	NZ_CP006890.1	952806	952806	-	A	upstream;downstream	V529_RS04475(dist=43);V529_RS04465,V529_RS04470(dist=43)			hom	27236.7	857	1	-;-;-	WP_003155362.1;WP_038457411.1;WP_038457414.1	MULTISPECIES: YhcN/YlaJ family sporulation lipoprotein;MULTISPECIES: L-cystine transporter;MULTISPECIES: hypothetical protein
611	T18-BP3-S	INDEL	NZ_CP006890.1	1074870	1074870	A	-	upstream;downstream	V529_RS05060,V529_RS05075(dist=28);V529_RS05065,V529_RS05070(dist=28)			hom	25937.7	857	1	-;-;-;-	WP_038457530.1;WP_003155179.1;WP_038457531.1;WP_032874382.1	MULTISPECIES: FAD-dependent oxidoreductase;MULTISPECIES: competence protein ComK;MULTISPECIES: SDR family oxidoreductase;MULTISPECIES: IDEAL domain-containing protein
612	T18-BP3-S	INDEL	NZ_CP006890.1	1164633	1164633	-	A	upstream;downstream	V529_RS05540(dist=214);V529_RS05530,V529_RS05545(dist=214)			hom	25718.7	809	1	spx;-;-	WP_003155034.1;WP_079891810.1;WP_007610610.1	MULTISPECIES: transcriptional regulator Spx;MULTISPECIES: putative glycoside hydrolase;MULTISPECIES: TerC family protein
613	T18-BP3-S	INDEL	NZ_CP006890.1	1278502	1278502	T	-	exonic	V529_RS06170	stopgain	V529_RS06170:V529_RS06170.t01#NZ_CP006890.1#1277530:exon1:c.972delT:p.C324X,	hom	36568.7	909	1	-	WP_051590110.1	ATP-binding cassette domain-containing protein
614	T18-BP3-S	INDEL	NZ_CP006890.1	1278523	1278523	T	-	exonic	V529_RS06170	frameshift deletion	V529_RS06170:V529_RS06170.t01#NZ_CP006890.1#1277530:exon1:c.993delT:p.S331fs,	hom	25939.7	838	1	-	WP_051590110.1	ATP-binding cassette domain-containing protein
615	T18-BP3-S	INDEL	NZ_CP006890.1	1381379	1381379	-	T	upstream;downstream	V529_RS06695,V529_RS06700(dist=83);V529_RS06690(dist=29)			hom	22349.7	721	1	-;-;ccpC	WP_012117440.1;WP_038457855.1;WP_007611101.1	MULTISPECIES: flavodoxin;MULTISPECIES: glycoside hydrolase;MULTISPECIES: transcriptional regulator CcpC
616	T18-BP3-S	INDEL	NZ_CP006890.1	1385597	1385597	-	A	downstream	V529_RS06715,V529_RS06720,V529_RS06725(dist=29)			hom	25700.7	813	1	-;-;-	WP_038457856.1;WP_003154596.1;WP_032874739.1	MULTISPECIES: N-acetyldiaminopimelate deacetylase;MULTISPECIES: YkuS family protein;MULTISPECIES: mechanosensitive ion channel family protein
617	T18-BP3-S	INDEL	NZ_CP006890.1	1708803	1708803	A	-	downstream	V529_RS08105(dist=382)			hom	23687.7	743	1	recA	WP_003154145.1	MULTISPECIES: recombinase RecA
618	T18-BP3-S	INDEL	NZ_CP006890.1	1798443	1798443	-	T	downstream	V529_RS08240,V529_RS08245,V529_RS08250,V529_RS08255(dist=10)			hom	12837.7	406	1	-;-;-;-	WP_015417516.1;WP_003154084.1;WP_007410383.1;WP_007410382.1	MULTISPECIES: NucA/NucB deoxyribonuclease domain-containing protein;MULTISPECIES: DUF1275 domain-containing protein;MULTISPECIES: hypothetical protein;MULTISPECIES: S8 family peptidase
619	T18-BP3-S	INDEL	NZ_CP006890.1	1841998	1841998	G	-	exonic	V529_RS08475	frameshift deletion	V529_RS08475:V529_RS08475.t01#NZ_CP006890.1#1841866:exon1:c.132delG:p.T44fs,	hom	28629.7	712	1	-	WP_007410343.1	MULTISPECIES: DUF4944 domain-containing protein
620	T18-BP3-S	INDEL	NZ_CP006890.1	1868562	1868562	T	-	downstream	V529_RS08640,V529_RS08645,V529_RS08650,V529_RS08655,V529_RS08660(dist=13)			hom	33225.7	740	1	tlp;-;-;-;plsY	WP_007410320.1;WP_003153973.1;WP_007611759.1;WP_007410318.1;WP_038458135.1	MULTISPECIES: small acid-soluble spore protein Tlp;MULTISPECIES: YbgC/FadM family acyl-CoA thioesterase;MULTISPECIES: hypothetical protein;MULTISPECIES: HesB/YadR/YfhF family protein;MULTISPECIES: glycerol-3-phosphate 1-O-acyltransferase PlsY
621	T18-BP3-S	INDEL	NZ_CP006890.1	1868568	1868568	T	-	downstream	V529_RS08640,V529_RS08645,V529_RS08650,V529_RS08655,V529_RS08660(dist=7)			hom	33204.7	759	1	tlp;-;-;-;plsY	WP_007410320.1;WP_003153973.1;WP_007611759.1;WP_007410318.1;WP_038458135.1	MULTISPECIES: small acid-soluble spore protein Tlp;MULTISPECIES: YbgC/FadM family acyl-CoA thioesterase;MULTISPECIES: hypothetical protein;MULTISPECIES: HesB/YadR/YfhF family protein;MULTISPECIES: glycerol-3-phosphate 1-O-acyltransferase PlsY
622	T18-BP3-S	INDEL	NZ_CP006890.1	2043597	2043597	A	-	downstream	V529_RS09215,V529_RS09225(dist=266)			hom	19675.7	629	1	-;-	WP_038458342.1;WP_003153850.1	MULTISPECIES: site-specific integrase;MULTISPECIES: site-specific integrase
623	T18-BP3-S	INDEL	NZ_CP006890.1	2111389	2111389	T	-	downstream	V529_RS09545,V529_RS09550,V529_RS09555,V529_RS09560(dist=20)			hom	29125.7	726	1	-;-;bshB2;-	WP_038458453.1;WP_007611979.1;WP_007407961.1;WP_007611980.1	MULTISPECIES: MATE family efflux transporter;MULTISPECIES: STAS domain-containing protein;MULTISPECIES: bacillithiol biosynthesis deacetylase BshB2;MULTISPECIES: YojF family protein
624	T18-BP3-S	INDEL	NZ_CP006890.1	2347573	2347573	-	T	exonic	V529_RS11050	frameshift insertion	V529_RS11050:V529_RS11050.t01#NZ_CP006890.1#2347526:exon1:c.661dupA:p.S221fs,	hom	16209.7	509	1	-	WP_038458916.1	hypothetical protein
625	T18-BP3-S	INDEL	NZ_CP006890.1	2424552	2424552	-	A	upstream;downstream	V529_RS11480,V529_RS11485(dist=97);V529_RS11490(dist=232)			hom	17842.7	634	0.98	-;-;-	WP_038460829.1;WP_003153435.1;WP_038458987.1	MULTISPECIES: hypothetical protein;MULTISPECIES: DUF2768 domain-containing protein;MULTISPECIES: NAD(P)H-dependent glycerol-3-phosphate dehydrogenase
626	T18-BP3-S	INDEL	NZ_CP006890.1	2475451	2475451	-	T	upstream;downstream	V529_RS11750,V529_RS11755(dist=496);V529_RS11765(dist=240)			hom	24247.7	857	0.99	spoVAC;-;sigF	WP_003153353.1;WP_029326122.1;WP_003153348.1	MULTISPECIES: stage V sporulation protein AC;MULTISPECIES: stage V sporulation protein AB;MULTISPECIES: RNA polymerase sporulation sigma factor SigF
627	T18-BP3-S	INDEL	NZ_CP006890.1	2577722	2577722	A	-	exonic	V529_RS12035	frameshift deletion	V529_RS12035:V529_RS12035.t01#NZ_CP006890.1#2577055:exon1:c.213delT:p.I71fs,	hom	29199.7	784	1	-	WP_015240165.1	MULTISPECIES: LysR family transcriptional regulator
628	T18-BP3-S	INDEL	NZ_CP006890.1	2579596	2579596	-	T	upstream;downstream	V529_RS12050(dist=68);V529_RS12045,V529_RS12055(dist=68)			hom	26424.7	827	1	-;namA;rpmG	WP_038459097.1;WP_038459095.1;WP_003153246.1	MULTISPECIES: alpha/beta hydrolase;NADPH dehydrogenase NamA;MULTISPECIES: 50S ribosomal protein L33
629	T18-BP3-S	INDEL	NZ_CP006890.1	2618911	2618911	T	-	upstream;downstream	V529_RS12250,V529_RS12255,V529_RS12260(dist=99);V529_RS12245(dist=29)			hom	22239.7	734	1	-;-;alr;-	WP_007408362.1;WP_038459145.1;WP_038459148.1;WP_038460835.1	MULTISPECIES: spore germination protein;MULTISPECIES: spore germination protein;MULTISPECIES: alanine racemase;MULTISPECIES: NADH-dependent flavin oxidoreductase
630	T18-BP3-S	INDEL	NZ_CP006890.1	2848651	2848651	-	T	upstream;downstream	V529_RS13480,V529_RS13485(dist=48);V529_RS13490(dist=7)			hom	20208.7	724	0.99	pheA;thrR;obgE	WP_038459377.1;WP_007408173.1;WP_007408172.1	MULTISPECIES: prephenate dehydratase;MULTISPECIES: transcriptional regulator ThrR;MULTISPECIES: GTPase ObgE
631	T18-BP3-S	INDEL	NZ_CP006890.1	2868155	2868155	G	-	downstream	V529_RS13595(dist=867)			hom	20021.7	616	1	hemL	WP_038459388.1	MULTISPECIES: glutamate-1-semialdehyde 2,1-aminomutase
632	T18-BP3-S	INDEL	NZ_CP006890.1	3040788	3040788	-	A	upstream;downstream	V529_RS14405(dist=199);V529_RS14410,V529_RS14415,V529_RS14420(dist=40)			hom	9950.73	438	0.97	-;ytxJ;-;-	WP_003152383.1;WP_038459527.1;WP_003152380.1;WP_007408777.1	MULTISPECIES: bifunctional 3-deoxy-7-phosphoheptulonate synthase/chorismate mutase;MULTISPECIES: bacillithiol system redox-active protein YtxJ;MULTISPECIES: YtxH domain-containing protein;MULTISPECIES: DUF948 domain-containing protein
633	T18-BP3-S	INDEL	NZ_CP006890.1	3128193	3128193	G	-	intergenic	V529_RS14845(dist=1269),V529_RS14970(dist=6077)			het	64025.7	2449	0.64	-;thiT	WP_038459600.1;WP_012118271.1	MULTISPECIES: tryptophan-rich sensory protein;MULTISPECIES: energy-coupled thiamine transporter ThiT
634	T18-BP3-S	INDEL	NZ_CP006890.1	3128272	3128272	-	AT	intergenic	V529_RS14845(dist=1348),V529_RS14970(dist=5998)			het	41445.7	2074	0.49	-;thiT	WP_038459600.1;WP_012118271.1	MULTISPECIES: tryptophan-rich sensory protein;MULTISPECIES: energy-coupled thiamine transporter ThiT
635	T18-BP3-S	INDEL	NZ_CP006890.1	3128281	3128281	G	-	intergenic	V529_RS14845(dist=1357),V529_RS14970(dist=5989)			het	42338.7	2080	0.52	-;thiT	WP_038459600.1;WP_012118271.1	MULTISPECIES: tryptophan-rich sensory protein;MULTISPECIES: energy-coupled thiamine transporter ThiT
636	T18-BP3-S	INDEL	NZ_CP006890.1	3128375	3128379	GTATA	-	intergenic	V529_RS14845(dist=1451),V529_RS14970(dist=5891)			het	26302.7	1741	0.4	-;thiT	WP_038459600.1;WP_012118271.1	MULTISPECIES: tryptophan-rich sensory protein;MULTISPECIES: energy-coupled thiamine transporter ThiT
637	T18-BP3-S	INDEL	NZ_CP006890.1	3128647	3128647	C	-	intergenic	V529_RS14845(dist=1723),V529_RS14970(dist=5623)			het	8358.73	1284	0.21	-;thiT	WP_038459600.1;WP_012118271.1	MULTISPECIES: tryptophan-rich sensory protein;MULTISPECIES: energy-coupled thiamine transporter ThiT
638	T18-BP3-S	INDEL	NZ_CP006890.1	3128650	3128650	G	-	intergenic	V529_RS14845(dist=1726),V529_RS14970(dist=5620)			het	8379.73	1285	0.21	-;thiT	WP_038459600.1;WP_012118271.1	MULTISPECIES: tryptophan-rich sensory protein;MULTISPECIES: energy-coupled thiamine transporter ThiT
639	T18-BP3-S	INDEL	NZ_CP006890.1	3128661	3128662	AG	-	intergenic	V529_RS14845(dist=1737),V529_RS14970(dist=5608)			het	8373.73	1289	0.21	-;thiT	WP_038459600.1;WP_012118271.1	MULTISPECIES: tryptophan-rich sensory protein;MULTISPECIES: energy-coupled thiamine transporter ThiT
640	T18-BP3-S	INDEL	NZ_CP006890.1	3128666	3128669	AACA	-	intergenic	V529_RS14845(dist=1742),V529_RS14970(dist=5601)			het	8303.73	1292	0.21	-;thiT	WP_038459600.1;WP_012118271.1	MULTISPECIES: tryptophan-rich sensory protein;MULTISPECIES: energy-coupled thiamine transporter ThiT
641	T18-BP3-S	INDEL	NZ_CP006890.1	3128672	3128672	-	CTTGTCCAA	intergenic	V529_RS14845(dist=1748),V529_RS14970(dist=5598)			het	8436.73	1262	0.22	-;thiT	WP_038459600.1;WP_012118271.1	MULTISPECIES: tryptophan-rich sensory protein;MULTISPECIES: energy-coupled thiamine transporter ThiT
642	T18-BP3-S	INDEL	NZ_CP006890.1	3128676	3128677	GG	-	intergenic	V529_RS14845(dist=1752),V529_RS14970(dist=5593)			het	8355.73	1281	0.21	-;thiT	WP_038459600.1;WP_012118271.1	MULTISPECIES: tryptophan-rich sensory protein;MULTISPECIES: energy-coupled thiamine transporter ThiT
643	T18-BP3-S	INDEL	NZ_CP006890.1	3152930	3152930	-	A	upstream;downstream	V529_RS15065(dist=72);V529_RS15070(dist=43)			hom	28095.7	929	0.99	-;-	WP_038459617.1;WP_038459619.1	MULTISPECIES: methyl-accepting chemotaxis protein;MULTISPECIES: methyl-accepting chemotaxis protein
644	T18-BP3-S	INDEL	NZ_CP006890.1	3245138	3245138	A	-	exonic	V529_RS15495	stoploss	V529_RS15495:V529_RS15495.t01#NZ_CP006890.1#3244662:exon1:c.476delA:p.X159,	hom	22708.7	736	1	-	WP_014418782.1	MULTISPECIES: divergent PAP2 family protein
645	T18-BP3-S	INDEL	NZ_CP006890.1	3416469	3416469	-	T	exonic	V529_RS16405	frameshift insertion	V529_RS16405:V529_RS16405.t01#NZ_CP006890.1#3416460:exon1:c.648dupA:p.E217fs,	hom	31673.7	1003	1	-	WP_038459870.1	ABC transporter permease
646	T18-BP3-S	INDEL	NZ_CP006890.1	3464634	3464634	-	A	exonic	V529_RS16625	frameshift insertion	V529_RS16625:V529_RS16625.t01#NZ_CP006890.1#3463307:exon1:c.1328dupA:p.X443delinsX,	hom	31112.7	952	1	-	WP_007407373.1	MULTISPECIES: GntP family permease
647	T18-BP3-S	INDEL	NZ_CP006890.1	3627524	3627524	T	-	downstream	V529_RS17400,V529_RS17405,V529_RS17410(dist=8)			hom	26699.7	987	0.98	-;-;-	WP_007614165.1;WP_032876089.1;WP_032876086.1	MULTISPECIES: Cof-type HAD-IIB family hydrolase;MULTISPECIES: membrane protein;MULTISPECIES: C40 family peptidase
648	T18-BP3-S	INDEL	NZ_CP006890.1	3865890	3865890	-	T	upstream;downstream	V529_RS18695(dist=501);V529_RS18700,V529_RS18705(dist=6)			hom	30807.7	1028	0.99	-;-;celB	WP_038460318.1;WP_003150894.1;WP_038460320.1	MULTISPECIES: class I SAM-dependent rRNA methyltransferase;MULTISPECIES: VOC family protein;MULTISPECIES: PTS cellobiose transporter subunit IIC
649	T18-BP3-S	INDEL	NZ_CP006890.1	3923883	3923883	-	A	downstream	V529_RS18955,V529_RS18960,V529_RS18965(dist=43)			hom	34658.7	1115	1	-;-;-	WP_032875637.1;WP_038460376.1;WP_046341506.1	MULTISPECIES: NupC/NupG family nucleoside CNT transporter;MULTISPECIES: DUF3298 and DUF4163 domain-containing protein;MULTISPECIES: hypothetical protein
650	T18-BP3-S	INDEL	NZ_CP006890.1	3987480	3987480	-	T	upstream;downstream	V529_RS19240(dist=104);V529_RS19235(dist=15)			hom	35627.7	1071	1	-;-	WP_038460470.1;WP_015240911.1	MULTISPECIES: sugar porter family MFS transporter;MULTISPECIES: aldo/keto reductase
651	T18-BP3-S	INDEL	NZ_CP006890.1	3987487	3987487	-	G	upstream;downstream	V529_RS19240(dist=97);V529_RS19235(dist=22)			hom	35312.7	1052	1	-;-	WP_038460470.1;WP_015240911.1	MULTISPECIES: sugar porter family MFS transporter;MULTISPECIES: aldo/keto reductase
652	T18-BP3-S	INDEL	NZ_CP006890.1	3987494	3987494	-	T	upstream;downstream	V529_RS19240(dist=90);V529_RS19235(dist=29)			hom	29486.7	988	0.99	-;-	WP_038460470.1;WP_015240911.1	MULTISPECIES: sugar porter family MFS transporter;MULTISPECIES: aldo/keto reductase
653	T18-BP3-S	INDEL	NZ_CP006890.1	4091118	4091118	A	-	exonic	V529_RS19760	frameshift deletion	V529_RS19760:V529_RS19760.t01#NZ_CP006890.1#4090632:exon1:c.486delA:p.I162fs,	hom	25068.7	854	0.99	-	WP_038460599.1	Rrf2 family transcriptional regulator
654	T18-BP3-S	SNV	NZ_CP006890.1	91446	91446	G	A	downstream	V529_RS00480(dist=246)			hom	32849.8	731	1	lysS	WP_014416740.1	MULTISPECIES: lysine--tRNA ligase
655	T18-BP3-S	SNV	NZ_CP006890.1	156053	156053	C	T	upstream	V529_RS00870(dist=278)			het	11330.8	1601	0.28	pdaB	WP_038456740.1	MULTISPECIES: polysaccharide deacetylase family sporulation protein PdaB
656	T18-BP3-S	SNV	NZ_CP006890.1	156298	156298	T	C	upstream	V529_RS00870(dist=523)			het	29876.8	2732	0.47	pdaB	WP_038456740.1	MULTISPECIES: polysaccharide deacetylase family sporulation protein PdaB
657	T18-BP3-S	SNV	NZ_CP006890.1	156332	156332	C	T	upstream	V529_RS00870(dist=557)			het	20542.8	3326	0.34	pdaB	WP_038456740.1	MULTISPECIES: polysaccharide deacetylase family sporulation protein PdaB
658	T18-BP3-S	SNV	NZ_CP006890.1	333962	333962	T	C	exonic	V529_RS01705	synonymous SNV	V529_RS01705:V529_RS01705.t01#NZ_CP006890.1#325670:exon1:c.T8292C:p.D2764D,	hom	30594.8	915	1	srfAA	WP_038456924.1	MULTISPECIES: surfactin non-ribosomal peptide synthetase SrfAA
659	T18-BP3-S	SNV	NZ_CP006890.1	334262	334262	C	G	exonic	V529_RS01705	synonymous SNV	V529_RS01705:V529_RS01705.t01#NZ_CP006890.1#325670:exon1:c.C8592G:p.G2864G,	hom	36870.8	996	1	srfAA	WP_038456924.1	MULTISPECIES: surfactin non-ribosomal peptide synthetase SrfAA
660	T18-BP3-S	SNV	NZ_CP006890.1	367544	367544	G	A	exonic	V529_RS01800	nonsynonymous SNV	V529_RS01800:V529_RS01800.t01#NZ_CP006890.1#366490:exon1:c.G1054A:p.V352I,	hom	43661.8	1090	1	-	WP_038456939.1	MULTISPECIES: Ger(x)C family spore germination protein
661	T18-BP3-S	SNV	NZ_CP006890.1	694317	694317	A	G	exonic	V529_RS03330	nonsynonymous SNV	V529_RS03330:V529_RS03330.t01#NZ_CP006890.1#691529:exon1:c.A2788G:p.N930D,	hom	22711.8	631	1	-	WP_158318853.1	MULTISPECIES: type I polyketide synthase
662	T18-BP3-S	SNV	NZ_CP006890.1	1071754	1071754	G	T	exonic	V529_RS05055	nonsynonymous SNV	V529_RS05055:V529_RS05055.t01#NZ_CP006890.1#1070945:exon1:c.C485A:p.A162E,	hom	34642.8	889	1	-	WP_038457527.1	MULTISPECIES: globin-coupled sensor protein
663	T18-BP3-S	SNV	NZ_CP006890.1	1122910	1122910	A	C	exonic	V529_RS05320	stoploss	V529_RS05320:V529_RS05320.t01#NZ_CP006890.1#1121260:exon1:c.A1650C:p.X550Y,	hom	36370.8	911	1	-	WP_038457574.1	MULTISPECIES: methyl-accepting chemotaxis protein
664	T18-BP3-S	SNV	NZ_CP006890.1	2111374	2111374	A	G	exonic	V529_RS09550	synonymous SNV	V529_RS09550:V529_RS09550.t01#NZ_CP006890.1#2110531:exon1:c.A843G:p.K281K,	hom	20779.8	686	1	-	WP_007611979.1	MULTISPECIES: STAS domain-containing protein
665	T18-BP3-S	SNV	NZ_CP006890.1	2111377	2111377	G	A	exonic	V529_RS09550	synonymous SNV	V529_RS09550:V529_RS09550.t01#NZ_CP006890.1#2110531:exon1:c.G846A:p.G282G,	hom	30302.7	760	1	-	WP_007611979.1	MULTISPECIES: STAS domain-containing protein
666	T18-BP3-S	SNV	NZ_CP006890.1	2536111	2536111	C	T	exonic	V529_RS11985	nonsynonymous SNV	V529_RS11985:V529_RS11985.t01#NZ_CP006890.1#2529401:exon1:c.G8906A:p.G2969E,	hom	20566.8	553	1	-	WP_038459073.1	SDR family NAD(P)-dependent oxidoreductase
667	T18-BP3-S	SNV	NZ_CP006890.1	2751116	2751116	G	A	exonic	V529_RS13010	stopgain	V529_RS13010:V529_RS13010.t01#NZ_CP006890.1#2750900:exon1:c.C484T:p.Q162X,	hom	17502.8	443	1	-	WP_032873937.1	MULTISPECIES: aspartate/glutamate racemase family protein
668	T18-BP3-S	SNV	NZ_CP006890.1	2834331	2834331	G	A	exonic	V529_RS13400	nonsynonymous SNV	V529_RS13400:V529_RS13400.t01#NZ_CP006890.1#2834108:exon1:c.G223A:p.A75T,	het	9307.77	849	0.35	-	WP_003152697.1	MULTISPECIES: TIGR04086 family membrane protein
669	T18-BP3-S	SNV	NZ_CP006890.1	3128098	3128098	A	G	intergenic	V529_RS14845(dist=1174),V529_RS14970(dist=6172)			het	37227.8	1914	0.51	-;thiT	WP_038459600.1;WP_012118271.1	MULTISPECIES: tryptophan-rich sensory protein;MULTISPECIES: energy-coupled thiamine transporter ThiT
670	T18-BP3-S	SNV	NZ_CP006890.1	3128101	3128101	A	G	intergenic	V529_RS14845(dist=1177),V529_RS14970(dist=6169)			het	37421.8	2356	0.42	-;thiT	WP_038459600.1;WP_012118271.1	MULTISPECIES: tryptophan-rich sensory protein;MULTISPECIES: energy-coupled thiamine transporter ThiT
671	T18-BP3-S	SNV	NZ_CP006890.1	3128179	3128179	T	A	intergenic	V529_RS14845(dist=1255),V529_RS14970(dist=6091)			het	67200.8	2561	0.65	-;thiT	WP_038459600.1;WP_012118271.1	MULTISPECIES: tryptophan-rich sensory protein;MULTISPECIES: energy-coupled thiamine transporter ThiT
672	T18-BP3-S	SNV	NZ_CP006890.1	3128184	3128184	C	T	intergenic	V529_RS14845(dist=1260),V529_RS14970(dist=6086)			het	66642.8	2497	0.65	-;thiT	WP_038459600.1;WP_012118271.1	MULTISPECIES: tryptophan-rich sensory protein;MULTISPECIES: energy-coupled thiamine transporter ThiT
673	T18-BP3-S	SNV	NZ_CP006890.1	3128189	3128189	G	A	intergenic	V529_RS14845(dist=1265),V529_RS14970(dist=6081)			het	65578.8	2464	0.64	-;thiT	WP_038459600.1;WP_012118271.1	MULTISPECIES: tryptophan-rich sensory protein;MULTISPECIES: energy-coupled thiamine transporter ThiT
674	T18-BP3-S	SNV	NZ_CP006890.1	3128881	3128881	G	A	intergenic	V529_RS14845(dist=1957),V529_RS14970(dist=5389)			het	29490.8	1878	0.42	-;thiT	WP_038459600.1;WP_012118271.1	MULTISPECIES: tryptophan-rich sensory protein;MULTISPECIES: energy-coupled thiamine transporter ThiT
675	T18-BP3-S	SNV	NZ_CP006890.1	3740100	3740100	C	T	exonic	V529_RS18035	nonsynonymous SNV	V529_RS18035:V529_RS18035.t01#NZ_CP006890.1#3739971:exon1:c.G247A:p.A83T,	hom	42134.8	1077	1	spo0F	WP_012118670.1	MULTISPECIES: sporulation initiation phosphotransferase Spo0F
676	T18-BP3-R	INDEL	NZ_CP006890.1	91448	91454	GGGGGGG	-	downstream	V529_RS00480(dist=248)			hom	20807.7	446	1	lysS	WP_014416740.1	MULTISPECIES: lysine--tRNA ligase
677	T18-BP3-R	INDEL	NZ_CP006890.1	91454	91454	-	AACTAAA	downstream	V529_RS00480(dist=254)			hom	20660.7	445	1	lysS	WP_014416740.1	MULTISPECIES: lysine--tRNA ligase
678	T18-BP3-R	INDEL	NZ_CP006890.1	479479	479480	CT	-	upstream;downstream	V529_RS21230(dist=494);V529_RS02380(dist=594)			het	2387.73	784	0.14	-;-	WP_038457033.1;WP_029326211.1	MULTISPECIES: hypothetical protein;MULTISPECIES: SprT family protein
679	T18-BP3-R	INDEL	NZ_CP006890.1	495019	495019	T	-	exonic	V529_RS02485	stopgain	V529_RS02485:V529_RS02485.t01#NZ_CP006890.1#494416:exon1:c.427delA:p.I143X,	hom	20977.7	645	1	-	WP_038457043.1	fatty acid desaturase
680	T18-BP3-R	INDEL	NZ_CP006890.1	537727	537727	-	T	upstream;downstream	V529_RS02700,V529_RS02710(dist=150);V529_RS20150(dist=150)			hom	19916.7	645	1	-;-;-	WP_007409312.1;WP_038457084.1;WP_228842189.1	MULTISPECIES: GNAT family N-acetyltransferase;MULTISPECIES: class I SAM-dependent methyltransferase;MULTISPECIES: hypothetical protein
681	T18-BP3-R	INDEL	NZ_CP006890.1	561965	561965	-	T	upstream	V529_RS02840(dist=151)			hom	16063.7	567	0.99	thiL	WP_038457099.1	MULTISPECIES: thiamine-phosphate kinase
682	T18-BP3-R	INDEL	NZ_CP006890.1	615285	615285	-	T	upstream;downstream	V529_RS03075,V529_RS03080(dist=88);V529_RS03070,V529_RS20160(dist=33)			hom	14514.7	486	0.99	-;-;-;-	WP_007609840.1;WP_007609843.1;WP_038457149.1;WP_012116994.1	MULTISPECIES: DUF5698 domain-containing protein;MULTISPECIES: NETI motif-containing protein;MULTISPECIES: hypothetical protein;MULTISPECIES: Fur-regulated basic protein FbpA
683	T18-BP3-R	INDEL	NZ_CP006890.1	672179	672179	G	-	exonic	V529_RS03305,V529_RS03310	frameshift deletion	V529_RS03310:V529_RS03310.t01#NZ_CP006890.1#672139:exon1:c.40delG:p.G14fs,V529_RS03305:V529_RS03305.t01#NZ_CP006890.1#670224:exon1:c.1955delG:p.R652fs,	hom	21272.7	570	1	-;-	WP_038457193.1;WP_148304012.1	MULTISPECIES: polyketide synthase;MULTISPECIES: SDR family oxidoreductase
684	T18-BP3-R	INDEL	NZ_CP006890.1	674511	674511	-	GCCAAATTCTTAGAATATCGAGAGATAAGCTTGATGTAGAT	exonic	V529_RS03310	stopgain	V529_RS03310:V529_RS03310.t01#NZ_CP006890.1#672139:exon1:c.2372_2373insGCCAAATTCTTAGAATATCGAGAGATAAGCTTGATGTAGAT:p.Q791_K792delinsQPNSX,	hom	19294.7	304	1	-	WP_148304012.1	MULTISPECIES: SDR family oxidoreductase
685	T18-BP3-R	INDEL	NZ_CP006890.1	681667	681667	-	AGTCTTCCGACCTATCCGTTTGCGAAGGAAAAATACTGGGTGCCTTCAGAAATTAAACAGCCGTCTGCAGCATCAACGAACCAGCTC	exonic	V529_RS03320	nonframeshift insertion	V529_RS03320:V529_RS03320.t01#NZ_CP006890.1#681226:exon1:c.441_442insAGTCTTCCGACCTATCCGTTTGCGAAGGAAAAATACTGGGTGCCTTCAGAAATTAAACAGCCGTCTGCAGCATCAACGAACCAGCTC:p.I147delinsISLPTYPFAKEKYWVPSEIKQPSAASTNQL,	hom	22618.7	413	1	-	WP_158318851.1	MULTISPECIES: SDR family NAD(P)-dependent oxidoreductase
686	T18-BP3-R	INDEL	NZ_CP006890.1	702662	702662	-	TCAGTCTTCCGACCTATCCGTTTGCGAAGGAAAAATACTGGGTGCCTTCAGAAATTAAACAGCCGTCTGCAGCATCAACGAACCAGC	exonic	V529_RS19910	nonframeshift insertion	V529_RS19910:V529_RS19910.t01#NZ_CP006890.1#700540:exon1:c.2122_2123insTCAGTCTTCCGACCTATCCGTTTGCGAAGGAAAAATACTGGGTGCCTTCAGAAATTAAACAGCCGTCTGCAGCATCAACGAACCAGC:p.V708delinsVSLPTYPFAKEKYWVPSEIKQPSAASTNQL,	hom	6967.73	125	1	-	WP_051590106.1	MULTISPECIES: type I polyketide synthase
687	T18-BP3-R	INDEL	NZ_CP006890.1	742345	742345	-	T	upstream;downstream	V529_RS03405,V529_RS03410(dist=65);V529_RS03390,V529_RS03395,V529_RS03400(dist=23)			hom	18213.7	591	0.99	-;-;-;-;cotJC	WP_038457218.1;WP_012117023.1;WP_003155704.1;WP_007408934.1;WP_038457215.1	MULTISPECIES: GNAT family N-acetyltransferase;MULTISPECIES: YesK-like family protein;MULTISPECIES: spore coat associated protein CotJA;MULTISPECIES: spore coat protein CotJB;MULTISPECIES: spore coat protein CotJC
688	T18-BP3-R	INDEL	NZ_CP006890.1	775419	775419	-	T	upstream;downstream	V529_RS03555(dist=53);V529_RS03550,V529_RS03560(dist=53)			hom	16367.7	592	0.98	-;-;-	WP_038457250.1;WP_038457249.1;WP_038457251.1	MULTISPECIES: GNAT family N-acetyltransferase;MULTISPECIES: DEAD/DEAH box helicase;MULTISPECIES: NADP-dependent oxidoreductase
689	T18-BP3-R	INDEL	NZ_CP006890.1	783467	783467	-	CGACAGGAATAACGGGATCAACTGGAGATACTGGAGCCACCGGAGTAACAGGAGCAACCGGGGTAACGGGATCAACAGGAGCAACCGGGATCACCGGAGC	downstream	V529_RS03600(dist=999)			hom	25758.7	254	1	-	WP_038457255.1	ATP-binding protein
690	T18-BP3-R	INDEL	NZ_CP006890.1	879556	879556	T	-	upstream;downstream	V529_RS04010(dist=86);V529_RS04005(dist=9)			hom	15361.7	507	1	-;mprF	WP_038457354.1;WP_038457352.1	MULTISPECIES: PhzF family phenazine biosynthesis isomerase;MULTISPECIES: bifunctional lysylphosphatidylglycerol flippase/synthetase MprF
691	T18-BP3-R	INDEL	NZ_CP006890.1	879576	879576	A	-	upstream;downstream	V529_RS04010(dist=66);V529_RS04005(dist=29)			hom	16426.7	519	1	-;mprF	WP_038457354.1;WP_038457352.1	MULTISPECIES: PhzF family phenazine biosynthesis isomerase;MULTISPECIES: bifunctional lysylphosphatidylglycerol flippase/synthetase MprF
692	T18-BP3-R	INDEL	NZ_CP006890.1	889126	889126	-	A	upstream;downstream	V529_RS04080(dist=109);V529_RS04070,V529_RS04075(dist=101)			hom	14954.7	486	1	-;-;-	WP_032872409.1;WP_017419152.1;WP_038457364.1	MULTISPECIES: glycosyltransferase family 2 protein;MULTISPECIES: SdpI family protein;MULTISPECIES: alpha/beta hydrolase
693	T18-BP3-R	INDEL	NZ_CP006890.1	952806	952806	-	A	upstream;downstream	V529_RS04475(dist=43);V529_RS04465,V529_RS04470(dist=43)			hom	15102.7	473	1	-;-;-	WP_003155362.1;WP_038457411.1;WP_038457414.1	MULTISPECIES: YhcN/YlaJ family sporulation lipoprotein;MULTISPECIES: L-cystine transporter;MULTISPECIES: hypothetical protein
694	T18-BP3-R	INDEL	NZ_CP006890.1	975083	975083	-	C	exonic	V529_RS04580	frameshift insertion	V529_RS04580:V529_RS04580.t01#NZ_CP006890.1#974600:exon1:c.972dupG:p.I325fs,	hom	23266.7	625	1	-	WP_007610305.1	MULTISPECIES: peptidoglycan endopeptidase
695	T18-BP3-R	INDEL	NZ_CP006890.1	1074870	1074870	A	-	upstream;downstream	V529_RS05060,V529_RS05075(dist=28);V529_RS05065,V529_RS05070(dist=28)			hom	16765.7	551	1	-;-;-;-	WP_038457530.1;WP_003155179.1;WP_038457531.1;WP_032874382.1	MULTISPECIES: FAD-dependent oxidoreductase;MULTISPECIES: competence protein ComK;MULTISPECIES: SDR family oxidoreductase;MULTISPECIES: IDEAL domain-containing protein
696	T18-BP3-R	INDEL	NZ_CP006890.1	1164633	1164633	-	A	upstream;downstream	V529_RS05540(dist=214);V529_RS05530,V529_RS05545(dist=214)			hom	16351.7	512	1	spx;-;-	WP_003155034.1;WP_079891810.1;WP_007610610.1	MULTISPECIES: transcriptional regulator Spx;MULTISPECIES: putative glycoside hydrolase;MULTISPECIES: TerC family protein
697	T18-BP3-R	INDEL	NZ_CP006890.1	1278502	1278502	T	-	exonic	V529_RS06170	stopgain	V529_RS06170:V529_RS06170.t01#NZ_CP006890.1#1277530:exon1:c.972delT:p.C324X,	hom	22873.7	567	1	-	WP_051590110.1	ATP-binding cassette domain-containing protein
698	T18-BP3-R	INDEL	NZ_CP006890.1	1278523	1278523	T	-	exonic	V529_RS06170	frameshift deletion	V529_RS06170:V529_RS06170.t01#NZ_CP006890.1#1277530:exon1:c.993delT:p.S331fs,	hom	16616.7	535	1	-	WP_051590110.1	ATP-binding cassette domain-containing protein
699	T18-BP3-R	INDEL	NZ_CP006890.1	1381379	1381379	-	T	upstream;downstream	V529_RS06695,V529_RS06700(dist=83);V529_RS06690(dist=29)			hom	13643.7	440	1	-;-;ccpC	WP_012117440.1;WP_038457855.1;WP_007611101.1	MULTISPECIES: flavodoxin;MULTISPECIES: glycoside hydrolase;MULTISPECIES: transcriptional regulator CcpC
700	T18-BP3-R	INDEL	NZ_CP006890.1	1385597	1385597	-	A	downstream	V529_RS06715,V529_RS06720,V529_RS06725(dist=29)			hom	16654.7	523	1	-;-;-	WP_038457856.1;WP_003154596.1;WP_032874739.1	MULTISPECIES: N-acetyldiaminopimelate deacetylase;MULTISPECIES: YkuS family protein;MULTISPECIES: mechanosensitive ion channel family protein
701	T18-BP3-R	INDEL	NZ_CP006890.1	1708803	1708803	A	-	downstream	V529_RS08105(dist=382)			hom	14520.7	457	1	recA	WP_003154145.1	MULTISPECIES: recombinase RecA
702	T18-BP3-R	INDEL	NZ_CP006890.1	1798443	1798443	-	T	downstream	V529_RS08240,V529_RS08245,V529_RS08250,V529_RS08255(dist=10)			hom	8915.73	280	1	-;-;-;-	WP_015417516.1;WP_003154084.1;WP_007410383.1;WP_007410382.1	MULTISPECIES: NucA/NucB deoxyribonuclease domain-containing protein;MULTISPECIES: DUF1275 domain-containing protein;MULTISPECIES: hypothetical protein;MULTISPECIES: S8 family peptidase
703	T18-BP3-R	INDEL	NZ_CP006890.1	1841998	1841998	G	-	exonic	V529_RS08475	frameshift deletion	V529_RS08475:V529_RS08475.t01#NZ_CP006890.1#1841866:exon1:c.132delG:p.T44fs,	hom	19230.7	477	1	-	WP_007410343.1	MULTISPECIES: DUF4944 domain-containing protein
704	T18-BP3-R	INDEL	NZ_CP006890.1	1868562	1868562	T	-	downstream	V529_RS08640,V529_RS08645,V529_RS08650,V529_RS08655,V529_RS08660(dist=13)			hom	20202.7	446	1	tlp;-;-;-;plsY	WP_007410320.1;WP_003153973.1;WP_007611759.1;WP_007410318.1;WP_038458135.1	MULTISPECIES: small acid-soluble spore protein Tlp;MULTISPECIES: YbgC/FadM family acyl-CoA thioesterase;MULTISPECIES: hypothetical protein;MULTISPECIES: HesB/YadR/YfhF family protein;MULTISPECIES: glycerol-3-phosphate 1-O-acyltransferase PlsY
705	T18-BP3-R	INDEL	NZ_CP006890.1	1868568	1868568	T	-	downstream	V529_RS08640,V529_RS08645,V529_RS08650,V529_RS08655,V529_RS08660(dist=7)			hom	20305.7	461	1	tlp;-;-;-;plsY	WP_007410320.1;WP_003153973.1;WP_007611759.1;WP_007410318.1;WP_038458135.1	MULTISPECIES: small acid-soluble spore protein Tlp;MULTISPECIES: YbgC/FadM family acyl-CoA thioesterase;MULTISPECIES: hypothetical protein;MULTISPECIES: HesB/YadR/YfhF family protein;MULTISPECIES: glycerol-3-phosphate 1-O-acyltransferase PlsY
706	T18-BP3-R	INDEL	NZ_CP006890.1	2043597	2043597	A	-	downstream	V529_RS09215,V529_RS09225(dist=266)			hom	13668.7	435	1	-;-	WP_038458342.1;WP_003153850.1	MULTISPECIES: site-specific integrase;MULTISPECIES: site-specific integrase
707	T18-BP3-R	INDEL	NZ_CP006890.1	2111389	2111389	T	-	downstream	V529_RS09545,V529_RS09550,V529_RS09555,V529_RS09560(dist=20)			hom	17216.7	428	1	-;-;bshB2;-	WP_038458453.1;WP_007611979.1;WP_007407961.1;WP_007611980.1	MULTISPECIES: MATE family efflux transporter;MULTISPECIES: STAS domain-containing protein;MULTISPECIES: bacillithiol biosynthesis deacetylase BshB2;MULTISPECIES: YojF family protein
708	T18-BP3-R	INDEL	NZ_CP006890.1	2347573	2347573	-	T	exonic	V529_RS11050	frameshift insertion	V529_RS11050:V529_RS11050.t01#NZ_CP006890.1#2347526:exon1:c.661dupA:p.S221fs,	hom	11438.7	363	1	-	WP_038458916.1	hypothetical protein
709	T18-BP3-R	INDEL	NZ_CP006890.1	2424552	2424552	-	A	upstream;downstream	V529_RS11480,V529_RS11485(dist=97);V529_RS11490(dist=232)			hom	10811.7	386	0.99	-;-;-	WP_038460829.1;WP_003153435.1;WP_038458987.1	MULTISPECIES: hypothetical protein;MULTISPECIES: DUF2768 domain-containing protein;MULTISPECIES: NAD(P)H-dependent glycerol-3-phosphate dehydrogenase
710	T18-BP3-R	INDEL	NZ_CP006890.1	2475451	2475451	-	T	upstream;downstream	V529_RS11750,V529_RS11755(dist=496);V529_RS11765(dist=240)			hom	14337.7	511	0.99	spoVAC;-;sigF	WP_003153353.1;WP_029326122.1;WP_003153348.1	MULTISPECIES: stage V sporulation protein AC;MULTISPECIES: stage V sporulation protein AB;MULTISPECIES: RNA polymerase sporulation sigma factor SigF
711	T18-BP3-R	INDEL	NZ_CP006890.1	2577722	2577722	A	-	exonic	V529_RS12035	frameshift deletion	V529_RS12035:V529_RS12035.t01#NZ_CP006890.1#2577055:exon1:c.213delT:p.I71fs,	hom	18242.7	490	1	-	WP_015240165.1	MULTISPECIES: LysR family transcriptional regulator
712	T18-BP3-R	INDEL	NZ_CP006890.1	2579596	2579596	-	T	upstream;downstream	V529_RS12050(dist=68);V529_RS12045,V529_RS12055(dist=68)			hom	16129.7	508	1	-;namA;rpmG	WP_038459097.1;WP_038459095.1;WP_003153246.1	MULTISPECIES: alpha/beta hydrolase;NADPH dehydrogenase NamA;MULTISPECIES: 50S ribosomal protein L33
713	T18-BP3-R	INDEL	NZ_CP006890.1	2618911	2618911	T	-	upstream;downstream	V529_RS12250,V529_RS12255,V529_RS12260(dist=99);V529_RS12245(dist=29)			hom	14040.7	463	1	-;-;alr;-	WP_007408362.1;WP_038459145.1;WP_038459148.1;WP_038460835.1	MULTISPECIES: spore germination protein;MULTISPECIES: spore germination protein;MULTISPECIES: alanine racemase;MULTISPECIES: NADH-dependent flavin oxidoreductase
714	T18-BP3-R	INDEL	NZ_CP006890.1	2848651	2848651	-	T	upstream;downstream	V529_RS13480,V529_RS13485(dist=48);V529_RS13490(dist=7)			hom	12495.7	453	0.98	pheA;thrR;obgE	WP_038459377.1;WP_007408173.1;WP_007408172.1	MULTISPECIES: prephenate dehydratase;MULTISPECIES: transcriptional regulator ThrR;MULTISPECIES: GTPase ObgE
715	T18-BP3-R	INDEL	NZ_CP006890.1	2868155	2868155	G	-	downstream	V529_RS13595(dist=867)			hom	12426.7	382	1	hemL	WP_038459388.1	MULTISPECIES: glutamate-1-semialdehyde 2,1-aminomutase
716	T18-BP3-R	INDEL	NZ_CP006890.1	3040788	3040788	-	A	upstream;downstream	V529_RS14405(dist=199);V529_RS14410,V529_RS14415,V529_RS14420(dist=40)			hom	6078.73	268	0.96	-;ytxJ;-;-	WP_003152383.1;WP_038459527.1;WP_003152380.1;WP_007408777.1	MULTISPECIES: bifunctional 3-deoxy-7-phosphoheptulonate synthase/chorismate mutase;MULTISPECIES: bacillithiol system redox-active protein YtxJ;MULTISPECIES: YtxH domain-containing protein;MULTISPECIES: DUF948 domain-containing protein
717	T18-BP3-R	INDEL	NZ_CP006890.1	3128193	3128193	G	-	intergenic	V529_RS14845(dist=1269),V529_RS14970(dist=6077)			het	41089.7	1584	0.63	-;thiT	WP_038459600.1;WP_012118271.1	MULTISPECIES: tryptophan-rich sensory protein;MULTISPECIES: energy-coupled thiamine transporter ThiT
718	T18-BP3-R	INDEL	NZ_CP006890.1	3128272	3128272	-	AT	intergenic	V529_RS14845(dist=1348),V529_RS14970(dist=5998)			het	26808.7	1302	0.51	-;thiT	WP_038459600.1;WP_012118271.1	MULTISPECIES: tryptophan-rich sensory protein;MULTISPECIES: energy-coupled thiamine transporter ThiT
719	T18-BP3-R	INDEL	NZ_CP006890.1	3128281	3128281	G	-	intergenic	V529_RS14845(dist=1357),V529_RS14970(dist=5989)			het	27555.7	1313	0.53	-;thiT	WP_038459600.1;WP_012118271.1	MULTISPECIES: tryptophan-rich sensory protein;MULTISPECIES: energy-coupled thiamine transporter ThiT
720	T18-BP3-R	INDEL	NZ_CP006890.1	3128375	3128379	GTATA	-	intergenic	V529_RS14845(dist=1451),V529_RS14970(dist=5891)			het	25661.7	1319	0.5	-;thiT	WP_038459600.1;WP_012118271.1	MULTISPECIES: tryptophan-rich sensory protein;MULTISPECIES: energy-coupled thiamine transporter ThiT
721	T18-BP3-R	INDEL	NZ_CP006890.1	3128461	3128461	-	ATACAGGATAACTATCCT	intergenic	V529_RS14845(dist=1537),V529_RS14970(dist=5809)			het	7638.73	792	0.29	-;thiT	WP_038459600.1;WP_012118271.1	MULTISPECIES: tryptophan-rich sensory protein;MULTISPECIES: energy-coupled thiamine transporter ThiT
722	T18-BP3-R	INDEL	NZ_CP006890.1	3128466	3128468	GGC	-	intergenic	V529_RS14845(dist=1542),V529_RS14970(dist=5802)			het	4699.73	739	0.2	-;thiT	WP_038459600.1;WP_012118271.1	MULTISPECIES: tryptophan-rich sensory protein;MULTISPECIES: energy-coupled thiamine transporter ThiT
723	T18-BP3-R	INDEL	NZ_CP006890.1	3128647	3128647	C	-	intergenic	V529_RS14845(dist=1723),V529_RS14970(dist=5623)			het	6042.73	738	0.25	-;thiT	WP_038459600.1;WP_012118271.1	MULTISPECIES: tryptophan-rich sensory protein;MULTISPECIES: energy-coupled thiamine transporter ThiT
724	T18-BP3-R	INDEL	NZ_CP006890.1	3128650	3128650	G	-	intergenic	V529_RS14845(dist=1726),V529_RS14970(dist=5620)			het	6059.73	733	0.25	-;thiT	WP_038459600.1;WP_012118271.1	MULTISPECIES: tryptophan-rich sensory protein;MULTISPECIES: energy-coupled thiamine transporter ThiT
725	T18-BP3-R	INDEL	NZ_CP006890.1	3128661	3128662	AG	-	intergenic	V529_RS14845(dist=1737),V529_RS14970(dist=5608)			het	6041.73	740	0.25	-;thiT	WP_038459600.1;WP_012118271.1	MULTISPECIES: tryptophan-rich sensory protein;MULTISPECIES: energy-coupled thiamine transporter ThiT
726	T18-BP3-R	INDEL	NZ_CP006890.1	3128666	3128669	AACA	-	intergenic	V529_RS14845(dist=1742),V529_RS14970(dist=5601)			het	6008.73	754	0.25	-;thiT	WP_038459600.1;WP_012118271.1	MULTISPECIES: tryptophan-rich sensory protein;MULTISPECIES: energy-coupled thiamine transporter ThiT
727	T18-BP3-R	INDEL	NZ_CP006890.1	3128672	3128672	-	CTTGTCCAA	intergenic	V529_RS14845(dist=1748),V529_RS14970(dist=5598)			het	6035.73	740	0.25	-;thiT	WP_038459600.1;WP_012118271.1	MULTISPECIES: tryptophan-rich sensory protein;MULTISPECIES: energy-coupled thiamine transporter ThiT
728	T18-BP3-R	INDEL	NZ_CP006890.1	3128676	3128677	GG	-	intergenic	V529_RS14845(dist=1752),V529_RS14970(dist=5593)			het	5891.73	745	0.24	-;thiT	WP_038459600.1;WP_012118271.1	MULTISPECIES: tryptophan-rich sensory protein;MULTISPECIES: energy-coupled thiamine transporter ThiT
729	T18-BP3-R	INDEL	NZ_CP006890.1	3152930	3152930	-	A	upstream;downstream	V529_RS15065(dist=72);V529_RS15070(dist=43)			hom	17456.7	583	0.99	-;-	WP_038459617.1;WP_038459619.1	MULTISPECIES: methyl-accepting chemotaxis protein;MULTISPECIES: methyl-accepting chemotaxis protein
730	T18-BP3-R	INDEL	NZ_CP006890.1	3245138	3245138	A	-	exonic	V529_RS15495	stoploss	V529_RS15495:V529_RS15495.t01#NZ_CP006890.1#3244662:exon1:c.476delA:p.X159,	hom	15924.7	513	1	-	WP_014418782.1	MULTISPECIES: divergent PAP2 family protein
731	T18-BP3-R	INDEL	NZ_CP006890.1	3416469	3416469	-	T	exonic	V529_RS16405	frameshift insertion	V529_RS16405:V529_RS16405.t01#NZ_CP006890.1#3416460:exon1:c.648dupA:p.E217fs,	hom	19849.7	622	1	-	WP_038459870.1	ABC transporter permease
732	T18-BP3-R	INDEL	NZ_CP006890.1	3464634	3464634	-	A	exonic	V529_RS16625	frameshift insertion	V529_RS16625:V529_RS16625.t01#NZ_CP006890.1#3463307:exon1:c.1328dupA:p.X443delinsX,	hom	18879.7	578	1	-	WP_007407373.1	MULTISPECIES: GntP family permease
733	T18-BP3-R	INDEL	NZ_CP006890.1	3627524	3627524	T	-	downstream	V529_RS17400,V529_RS17405,V529_RS17410(dist=8)			hom	16775.7	606	0.99	-;-;-	WP_007614165.1;WP_032876089.1;WP_032876086.1	MULTISPECIES: Cof-type HAD-IIB family hydrolase;MULTISPECIES: membrane protein;MULTISPECIES: C40 family peptidase
734	T18-BP3-R	INDEL	NZ_CP006890.1	3865890	3865890	-	T	upstream;downstream	V529_RS18695(dist=501);V529_RS18700,V529_RS18705(dist=6)			hom	19300.7	648	1	-;-;celB	WP_038460318.1;WP_003150894.1;WP_038460320.1	MULTISPECIES: class I SAM-dependent rRNA methyltransferase;MULTISPECIES: VOC family protein;MULTISPECIES: PTS cellobiose transporter subunit IIC
735	T18-BP3-R	INDEL	NZ_CP006890.1	3923883	3923883	-	A	downstream	V529_RS18955,V529_RS18960,V529_RS18965(dist=43)			hom	21839.7	701	1	-;-;-	WP_032875637.1;WP_038460376.1;WP_046341506.1	MULTISPECIES: NupC/NupG family nucleoside CNT transporter;MULTISPECIES: DUF3298 and DUF4163 domain-containing protein;MULTISPECIES: hypothetical protein
736	T18-BP3-R	INDEL	NZ_CP006890.1	3987480	3987480	-	T	upstream;downstream	V529_RS19240(dist=104);V529_RS19235(dist=15)			hom	23371.7	698	1	-;-	WP_038460470.1;WP_015240911.1	MULTISPECIES: sugar porter family MFS transporter;MULTISPECIES: aldo/keto reductase
737	T18-BP3-R	INDEL	NZ_CP006890.1	3987487	3987487	-	G	upstream;downstream	V529_RS19240(dist=97);V529_RS19235(dist=22)			hom	23210.7	692	1	-;-	WP_038460470.1;WP_015240911.1	MULTISPECIES: sugar porter family MFS transporter;MULTISPECIES: aldo/keto reductase
738	T18-BP3-R	INDEL	NZ_CP006890.1	3987494	3987494	-	T	upstream;downstream	V529_RS19240(dist=90);V529_RS19235(dist=29)			hom	19334.7	653	0.99	-;-	WP_038460470.1;WP_015240911.1	MULTISPECIES: sugar porter family MFS transporter;MULTISPECIES: aldo/keto reductase
739	T18-BP3-R	INDEL	NZ_CP006890.1	4091118	4091118	A	-	exonic	V529_RS19760	frameshift deletion	V529_RS19760:V529_RS19760.t01#NZ_CP006890.1#4090632:exon1:c.486delA:p.I162fs,	hom	15744.7	532	0.99	-	WP_038460599.1	Rrf2 family transcriptional regulator
740	T18-BP3-R	SNV	NZ_CP006890.1	91446	91446	G	A	downstream	V529_RS00480(dist=246)			hom	20143.8	449	1	lysS	WP_014416740.1	MULTISPECIES: lysine--tRNA ligase
741	T18-BP3-R	SNV	NZ_CP006890.1	156053	156053	C	T	upstream	V529_RS00870(dist=278)			het	5837.77	1096	0.24	pdaB	WP_038456740.1	MULTISPECIES: polysaccharide deacetylase family sporulation protein PdaB
742	T18-BP3-R	SNV	NZ_CP006890.1	156298	156298	T	C	upstream	V529_RS00870(dist=523)			het	16595.8	1704	0.42	pdaB	WP_038456740.1	MULTISPECIES: polysaccharide deacetylase family sporulation protein PdaB
743	T18-BP3-R	SNV	NZ_CP006890.1	156332	156332	C	T	upstream	V529_RS00870(dist=557)			het	13401.8	2139	0.34	pdaB	WP_038456740.1	MULTISPECIES: polysaccharide deacetylase family sporulation protein PdaB
744	T18-BP3-R	SNV	NZ_CP006890.1	333962	333962	T	C	exonic	V529_RS01705	synonymous SNV	V529_RS01705:V529_RS01705.t01#NZ_CP006890.1#325670:exon1:c.T8292C:p.D2764D,	hom	17370.8	525	1	srfAA	WP_038456924.1	MULTISPECIES: surfactin non-ribosomal peptide synthetase SrfAA
745	T18-BP3-R	SNV	NZ_CP006890.1	334262	334262	C	G	exonic	V529_RS01705	synonymous SNV	V529_RS01705:V529_RS01705.t01#NZ_CP006890.1#325670:exon1:c.C8592G:p.G2864G,	hom	22861.8	634	1	srfAA	WP_038456924.1	MULTISPECIES: surfactin non-ribosomal peptide synthetase SrfAA
746	T18-BP3-R	SNV	NZ_CP006890.1	367544	367544	G	A	exonic	V529_RS01800	nonsynonymous SNV	V529_RS01800:V529_RS01800.t01#NZ_CP006890.1#366490:exon1:c.G1054A:p.V352I,	hom	30990.8	778	1	-	WP_038456939.1	MULTISPECIES: Ger(x)C family spore germination protein
747	T18-BP3-R	SNV	NZ_CP006890.1	694317	694317	A	G	exonic	V529_RS03330	nonsynonymous SNV	V529_RS03330:V529_RS03330.t01#NZ_CP006890.1#691529:exon1:c.A2788G:p.N930D,	hom	13397.8	381	1	-	WP_158318853.1	MULTISPECIES: type I polyketide synthase
748	T18-BP3-R	SNV	NZ_CP006890.1	1758755	1758755	G	T	exonic	V529_RS08215	nonsynonymous SNV	V529_RS08215:V529_RS08215.t01#NZ_CP006890.1#1747815:exon1:c.G10940T:p.G3647V,	hom	21021.8	545	0.99	-	WP_195155832.1	type I polyketide synthase
749	T18-BP3-R	SNV	NZ_CP006890.1	1855693	1855693	A	G	exonic	V529_RS08550	synonymous SNV	V529_RS08550:V529_RS08550.t01#NZ_CP006890.1#1855507:exon1:c.A186G:p.E62E,	hom	17859.8	466	1	yneA	WP_003154001.1	MULTISPECIES: cell division suppressor protein YneA
750	T18-BP3-R	SNV	NZ_CP006890.1	1898605	1898605	C	G	exonic	V529_RS08785	synonymous SNV	V529_RS08785:V529_RS08785.t01#NZ_CP006890.1#1898028:exon1:c.G7284C:p.R2428R,	hom	22529.8	570	1	bamC	WP_038458177.1	bacillomycin D non-ribosomal peptide synthetase BamC
751	T18-BP3-R	SNV	NZ_CP006890.1	2111374	2111374	A	G	exonic	V529_RS09550	synonymous SNV	V529_RS09550:V529_RS09550.t01#NZ_CP006890.1#2110531:exon1:c.A843G:p.K281K,	hom	12187.8	406	0.99	-	WP_007611979.1	MULTISPECIES: STAS domain-containing protein
752	T18-BP3-R	SNV	NZ_CP006890.1	2111377	2111377	G	A	exonic	V529_RS09550	synonymous SNV	V529_RS09550:V529_RS09550.t01#NZ_CP006890.1#2110531:exon1:c.G846A:p.G282G,	hom	17390.7	435	1	-	WP_007611979.1	MULTISPECIES: STAS domain-containing protein
753	T18-BP3-R	SNV	NZ_CP006890.1	2536111	2536111	C	T	exonic	V529_RS11985	nonsynonymous SNV	V529_RS11985:V529_RS11985.t01#NZ_CP006890.1#2529401:exon1:c.G8906A:p.G2969E,	hom	14073.8	372	1	-	WP_038459073.1	SDR family NAD(P)-dependent oxidoreductase
754	T18-BP3-R	SNV	NZ_CP006890.1	2735655	2735655	A	G	exonic	V529_RS12910	nonsynonymous SNV	V529_RS12910:V529_RS12910.t01#NZ_CP006890.1#2734938:exon1:c.T1636C:p.Y546H,	hom	20134.8	515	1	-	WP_038459264.1	MULTISPECIES: DNA internalization-related competence protein ComEC/Rec2
755	T18-BP3-R	SNV	NZ_CP006890.1	2751116	2751116	G	A	exonic	V529_RS13010	stopgain	V529_RS13010:V529_RS13010.t01#NZ_CP006890.1#2750900:exon1:c.C484T:p.Q162X,	hom	9453.77	243	1	-	WP_032873937.1	MULTISPECIES: aspartate/glutamate racemase family protein
756	T18-BP3-R	SNV	NZ_CP006890.1	3128098	3128098	A	G	intergenic	V529_RS14845(dist=1174),V529_RS14970(dist=6172)			het	16778.8	1026	0.45	-;thiT	WP_038459600.1;WP_012118271.1	MULTISPECIES: tryptophan-rich sensory protein;MULTISPECIES: energy-coupled thiamine transporter ThiT
757	T18-BP3-R	SNV	NZ_CP006890.1	3128101	3128101	A	G	intergenic	V529_RS14845(dist=1177),V529_RS14970(dist=6169)			het	16895.8	1314	0.36	-;thiT	WP_038459600.1;WP_012118271.1	MULTISPECIES: tryptophan-rich sensory protein;MULTISPECIES: energy-coupled thiamine transporter ThiT
758	T18-BP3-R	SNV	NZ_CP006890.1	3128179	3128179	T	A	intergenic	V529_RS14845(dist=1255),V529_RS14970(dist=6091)			het	42817.8	1642	0.65	-;thiT	WP_038459600.1;WP_012118271.1	MULTISPECIES: tryptophan-rich sensory protein;MULTISPECIES: energy-coupled thiamine transporter ThiT
759	T18-BP3-R	SNV	NZ_CP006890.1	3128184	3128184	C	T	intergenic	V529_RS14845(dist=1260),V529_RS14970(dist=6086)			het	42442.8	1611	0.64	-;thiT	WP_038459600.1;WP_012118271.1	MULTISPECIES: tryptophan-rich sensory protein;MULTISPECIES: energy-coupled thiamine transporter ThiT
760	T18-BP3-R	SNV	NZ_CP006890.1	3128189	3128189	G	A	intergenic	V529_RS14845(dist=1265),V529_RS14970(dist=6081)			het	42242.8	1596	0.64	-;thiT	WP_038459600.1;WP_012118271.1	MULTISPECIES: tryptophan-rich sensory protein;MULTISPECIES: energy-coupled thiamine transporter ThiT
761	T18-BP3-R	SNV	NZ_CP006890.1	3128368	3128368	A	G	intergenic	V529_RS14845(dist=1444),V529_RS14970(dist=5902)			het	26078.8	1254	0.53	-;thiT	WP_038459600.1;WP_012118271.1	MULTISPECIES: tryptophan-rich sensory protein;MULTISPECIES: energy-coupled thiamine transporter ThiT
762	T18-BP3-R	SNV	NZ_CP006890.1	3128876	3128876	G	A	intergenic	V529_RS14845(dist=1952),V529_RS14970(dist=5394)			het	19148.8	1103	0.45	-;thiT	WP_038459600.1;WP_012118271.1	MULTISPECIES: tryptophan-rich sensory protein;MULTISPECIES: energy-coupled thiamine transporter ThiT
763	T18-BP3-R	SNV	NZ_CP006890.1	3128881	3128881	G	A	intergenic	V529_RS14845(dist=1957),V529_RS14970(dist=5389)			het	19205.8	1116	0.45	-;thiT	WP_038459600.1;WP_012118271.1	MULTISPECIES: tryptophan-rich sensory protein;MULTISPECIES: energy-coupled thiamine transporter ThiT
764	T18-BP3-R	SNV	NZ_CP006890.1	3200740	3200740	T	G	exonic	V529_RS15315	nonsynonymous SNV	V529_RS15315:V529_RS15315.t01#NZ_CP006890.1#3200567:exon1:c.A473C:p.E158A,	hom	25151.8	662	0.99	-	WP_003152052.1	MULTISPECIES: response regulator transcription factor
765	T18-BP3-R	SNV	NZ_CP006890.1	3308930	3308930	C	T	upstream;downstream	V529_RS15840,V529_RS15845(dist=13);V529_RS15850,V529_RS15855,V529_RS15860(dist=84)			hom	21520.8	550	1	metN;-;-;-;-	WP_003151850.1;WP_007410085.1;WP_003151847.1;WP_038459761.1;WP_003151845.1	MULTISPECIES: methionine ABC transporter ATP-binding protein MetN;MULTISPECIES: SCP2 sterol-binding domain-containing protein;MULTISPECIES: thioredoxin family protein;MULTISPECIES: toprim domain-containing protein;MULTISPECIES: YusG family protein
766	T18-BP3-R	SNV	NZ_CP006890.1	3584295	3584295	C	A	exonic	V529_RS17235	nonsynonymous SNV	V529_RS17235:V529_RS17235.t01#NZ_CP006890.1#3583474:exon1:c.G344T:p.R115L,	hom	24615.8	631	1	degS	WP_007407484.1	MULTISPECIES: two-component sensor histidine kinase DegS
767	T18-BP3-R	SNV	NZ_CP006890.1	3867297	3867297	G	A	upstream	V529_RS18705,V529_RS18710(dist=95)			hom	28354.8	713	1	celB;-	WP_038460320.1;WP_234419707.1	MULTISPECIES: PTS cellobiose transporter subunit IIC;MULTISPECIES: S8 family serine peptidase
768	T18-BP4-S	INDEL	NZ_CP006890.1	91448	91454	GGGGGGG	-	downstream	V529_RS00480(dist=248)			hom	25435.7	552	1	lysS	WP_014416740.1	MULTISPECIES: lysine--tRNA ligase
769	T18-BP4-S	INDEL	NZ_CP006890.1	91454	91454	-	AACTAAA	downstream	V529_RS00480(dist=254)			hom	25240.7	549	1	lysS	WP_014416740.1	MULTISPECIES: lysine--tRNA ligase
770	T18-BP4-S	INDEL	NZ_CP006890.1	479479	479480	CT	-	upstream;downstream	V529_RS21230(dist=494);V529_RS02380(dist=594)			het	2386.73	842	0.13	-;-	WP_038457033.1;WP_029326211.1	MULTISPECIES: hypothetical protein;MULTISPECIES: SprT family protein
771	T18-BP4-S	INDEL	NZ_CP006890.1	480227	480227	A	-	exonic	V529_RS21230	frameshift deletion	V529_RS21230:V529_RS21230.t01#NZ_CP006890.1#479973:exon1:c.254delA:p.E85fs,	hom	17327.7	586	0.99	-	WP_038457033.1	MULTISPECIES: hypothetical protein
772	T18-BP4-S	INDEL	NZ_CP006890.1	495019	495019	T	-	exonic	V529_RS02485	stopgain	V529_RS02485:V529_RS02485.t01#NZ_CP006890.1#494416:exon1:c.427delA:p.I143X,	hom	22464.7	689	1	-	WP_038457043.1	fatty acid desaturase
773	T18-BP4-S	INDEL	NZ_CP006890.1	537727	537727	-	T	upstream;downstream	V529_RS02700,V529_RS02710(dist=150);V529_RS20150(dist=150)			hom	22055.7	713	1	-;-;-	WP_007409312.1;WP_038457084.1;WP_228842189.1	MULTISPECIES: GNAT family N-acetyltransferase;MULTISPECIES: class I SAM-dependent methyltransferase;MULTISPECIES: hypothetical protein
774	T18-BP4-S	INDEL	NZ_CP006890.1	561965	561965	-	T	upstream	V529_RS02840(dist=151)			hom	18330.7	633	1	thiL	WP_038457099.1	MULTISPECIES: thiamine-phosphate kinase
775	T18-BP4-S	INDEL	NZ_CP006890.1	615285	615285	-	T	upstream;downstream	V529_RS03075,V529_RS03080(dist=88);V529_RS03070,V529_RS20160(dist=33)			hom	19838.7	652	1	-;-;-;-	WP_007609840.1;WP_007609843.1;WP_038457149.1;WP_012116994.1	MULTISPECIES: DUF5698 domain-containing protein;MULTISPECIES: NETI motif-containing protein;MULTISPECIES: hypothetical protein;MULTISPECIES: Fur-regulated basic protein FbpA
776	T18-BP4-S	INDEL	NZ_CP006890.1	672179	672179	G	-	exonic	V529_RS03305,V529_RS03310	frameshift deletion	V529_RS03305:V529_RS03305.t01#NZ_CP006890.1#670224:exon1:c.1955delG:p.R652fs,V529_RS03310:V529_RS03310.t01#NZ_CP006890.1#672139:exon1:c.40delG:p.G14fs,	hom	25321.7	679	1	-;-	WP_038457193.1;WP_148304012.1	MULTISPECIES: polyketide synthase;MULTISPECIES: SDR family oxidoreductase
777	T18-BP4-S	INDEL	NZ_CP006890.1	674511	674511	-	GCCAAATTCTTAGAATATCGAGAGATAAGCTTGATGTAGAT	exonic	V529_RS03310	stopgain	V529_RS03310:V529_RS03310.t01#NZ_CP006890.1#672139:exon1:c.2372_2373insGCCAAATTCTTAGAATATCGAGAGATAAGCTTGATGTAGAT:p.Q791_K792delinsQPNSX,	hom	23012.7	356	1	-	WP_148304012.1	MULTISPECIES: SDR family oxidoreductase
778	T18-BP4-S	INDEL	NZ_CP006890.1	681667	681667	-	AGTCTTCCGACCTATCCGTTTGCGAAGGAAAAATACTGGGTGCCTTCAGAAATTAAACAGCCGTCTGCAGCATCAACGAACCAGCTC	exonic	V529_RS03320	nonframeshift insertion	V529_RS03320:V529_RS03320.t01#NZ_CP006890.1#681226:exon1:c.441_442insAGTCTTCCGACCTATCCGTTTGCGAAGGAAAAATACTGGGTGCCTTCAGAAATTAAACAGCCGTCTGCAGCATCAACGAACCAGCTC:p.I147delinsISLPTYPFAKEKYWVPSEIKQPSAASTNQL,	hom	25758.7	490	1	-	WP_158318851.1	MULTISPECIES: SDR family NAD(P)-dependent oxidoreductase
779	T18-BP4-S	INDEL	NZ_CP006890.1	700536	700536	G	-	exonic	V529_RS19905	frameshift deletion	V529_RS19905:V529_RS19905.t01#NZ_CP006890.1#698187:exon1:c.2349delG:p.A783fs,	hom	6907.73	191	0.99	-	WP_148304013.1	MULTISPECIES: SDR family oxidoreductase
780	T18-BP4-S	INDEL	NZ_CP006890.1	742345	742345	-	T	upstream;downstream	V529_RS03405,V529_RS03410(dist=65);V529_RS03390,V529_RS03395,V529_RS03400(dist=23)			hom	20180.7	653	1	-;-;-;-;cotJC	WP_038457218.1;WP_012117023.1;WP_003155704.1;WP_007408934.1;WP_038457215.1	MULTISPECIES: GNAT family N-acetyltransferase;MULTISPECIES: YesK-like family protein;MULTISPECIES: spore coat associated protein CotJA;MULTISPECIES: spore coat protein CotJB;MULTISPECIES: spore coat protein CotJC
781	T18-BP4-S	INDEL	NZ_CP006890.1	775419	775419	-	T	upstream;downstream	V529_RS03555(dist=53);V529_RS03550,V529_RS03560(dist=53)			hom	18762.7	657	0.99	-;-;-	WP_038457250.1;WP_038457249.1;WP_038457251.1	MULTISPECIES: GNAT family N-acetyltransferase;MULTISPECIES: DEAD/DEAH box helicase;MULTISPECIES: NADP-dependent oxidoreductase
782	T18-BP4-S	INDEL	NZ_CP006890.1	783467	783467	-	CGACAGGAATAACGGGATCAACTGGAGATACTGGAGCCACCGGAGTAACAGGAGCAACCGGGGTAACGGGATCAACAGGAGCAACCGGGATCACCGGAGC	downstream	V529_RS03600(dist=999)			hom	35615.7	351	1	-	WP_038457255.1	ATP-binding protein
783	T18-BP4-S	INDEL	NZ_CP006890.1	879556	879556	T	-	upstream;downstream	V529_RS04010(dist=86);V529_RS04005(dist=9)			hom	20315.7	669	1	-;mprF	WP_038457354.1;WP_038457352.1	MULTISPECIES: PhzF family phenazine biosynthesis isomerase;MULTISPECIES: bifunctional lysylphosphatidylglycerol flippase/synthetase MprF
784	T18-BP4-S	INDEL	NZ_CP006890.1	879576	879576	A	-	upstream;downstream	V529_RS04010(dist=66);V529_RS04005(dist=29)			hom	21043.7	662	1	-;mprF	WP_038457354.1;WP_038457352.1	MULTISPECIES: PhzF family phenazine biosynthesis isomerase;MULTISPECIES: bifunctional lysylphosphatidylglycerol flippase/synthetase MprF
785	T18-BP4-S	INDEL	NZ_CP006890.1	889126	889126	-	A	upstream;downstream	V529_RS04080(dist=109);V529_RS04070,V529_RS04075(dist=101)			hom	18873.7	613	1	-;-;-	WP_032872409.1;WP_017419152.1;WP_038457364.1	MULTISPECIES: glycosyltransferase family 2 protein;MULTISPECIES: SdpI family protein;MULTISPECIES: alpha/beta hydrolase
786	T18-BP4-S	INDEL	NZ_CP006890.1	952806	952806	-	A	upstream;downstream	V529_RS04475(dist=43);V529_RS04465,V529_RS04470(dist=43)			hom	21077.7	662	1	-;-;-	WP_003155362.1;WP_038457411.1;WP_038457414.1	MULTISPECIES: YhcN/YlaJ family sporulation lipoprotein;MULTISPECIES: L-cystine transporter;MULTISPECIES: hypothetical protein
787	T18-BP4-S	INDEL	NZ_CP006890.1	1074870	1074870	A	-	upstream;downstream	V529_RS05060,V529_RS05075(dist=28);V529_RS05065,V529_RS05070(dist=28)			hom	18231.7	601	1	-;-;-;-	WP_038457530.1;WP_003155179.1;WP_038457531.1;WP_032874382.1	MULTISPECIES: FAD-dependent oxidoreductase;MULTISPECIES: competence protein ComK;MULTISPECIES: SDR family oxidoreductase;MULTISPECIES: IDEAL domain-containing protein
788	T18-BP4-S	INDEL	NZ_CP006890.1	1164633	1164633	-	A	upstream;downstream	V529_RS05540(dist=214);V529_RS05530,V529_RS05545(dist=214)			hom	20520.7	648	1	spx;-;-	WP_003155034.1;WP_079891810.1;WP_007610610.1	MULTISPECIES: transcriptional regulator Spx;MULTISPECIES: putative glycoside hydrolase;MULTISPECIES: TerC family protein
789	T18-BP4-S	INDEL	NZ_CP006890.1	1278502	1278502	T	-	exonic	V529_RS06170	stopgain	V529_RS06170:V529_RS06170.t01#NZ_CP006890.1#1277530:exon1:c.972delT:p.C324X,	hom	26559.7	660	1	-	WP_051590110.1	ATP-binding cassette domain-containing protein
790	T18-BP4-S	INDEL	NZ_CP006890.1	1278523	1278523	T	-	exonic	V529_RS06170	frameshift deletion	V529_RS06170:V529_RS06170.t01#NZ_CP006890.1#1277530:exon1:c.993delT:p.S331fs,	hom	19809.7	638	1	-	WP_051590110.1	ATP-binding cassette domain-containing protein
791	T18-BP4-S	INDEL	NZ_CP006890.1	1381379	1381379	-	T	upstream;downstream	V529_RS06695,V529_RS06700(dist=83);V529_RS06690(dist=29)			hom	17812.7	573	1	-;-;ccpC	WP_012117440.1;WP_038457855.1;WP_007611101.1	MULTISPECIES: flavodoxin;MULTISPECIES: glycoside hydrolase;MULTISPECIES: transcriptional regulator CcpC
792	T18-BP4-S	INDEL	NZ_CP006890.1	1385597	1385597	-	A	downstream	V529_RS06715,V529_RS06720,V529_RS06725(dist=29)			hom	20323.7	642	1	-;-;-	WP_038457856.1;WP_003154596.1;WP_032874739.1	MULTISPECIES: N-acetyldiaminopimelate deacetylase;MULTISPECIES: YkuS family protein;MULTISPECIES: mechanosensitive ion channel family protein
793	T18-BP4-S	INDEL	NZ_CP006890.1	1708803	1708803	A	-	downstream	V529_RS08105(dist=382)			hom	20222.7	635	1	recA	WP_003154145.1	MULTISPECIES: recombinase RecA
794	T18-BP4-S	INDEL	NZ_CP006890.1	1798443	1798443	-	T	downstream	V529_RS08240,V529_RS08245,V529_RS08250,V529_RS08255(dist=10)			hom	14079.7	446	1	-;-;-;-	WP_015417516.1;WP_003154084.1;WP_007410383.1;WP_007410382.1	MULTISPECIES: NucA/NucB deoxyribonuclease domain-containing protein;MULTISPECIES: DUF1275 domain-containing protein;MULTISPECIES: hypothetical protein;MULTISPECIES: S8 family peptidase
795	T18-BP4-S	INDEL	NZ_CP006890.1	1841998	1841998	G	-	exonic	V529_RS08475	frameshift deletion	V529_RS08475:V529_RS08475.t01#NZ_CP006890.1#1841866:exon1:c.132delG:p.T44fs,	hom	26447.7	656	1	-	WP_007410343.1	MULTISPECIES: DUF4944 domain-containing protein
796	T18-BP4-S	INDEL	NZ_CP006890.1	1868562	1868562	T	-	downstream	V529_RS08640,V529_RS08645,V529_RS08650,V529_RS08655,V529_RS08660(dist=13)			hom	27708.7	613	1	tlp;-;-;-;plsY	WP_007410320.1;WP_003153973.1;WP_007611759.1;WP_007410318.1;WP_038458135.1	MULTISPECIES: small acid-soluble spore protein Tlp;MULTISPECIES: YbgC/FadM family acyl-CoA thioesterase;MULTISPECIES: hypothetical protein;MULTISPECIES: HesB/YadR/YfhF family protein;MULTISPECIES: glycerol-3-phosphate 1-O-acyltransferase PlsY
797	T18-BP4-S	INDEL	NZ_CP006890.1	1868568	1868568	T	-	downstream	V529_RS08640,V529_RS08645,V529_RS08650,V529_RS08655,V529_RS08660(dist=7)			hom	27682.7	618	1	tlp;-;-;-;plsY	WP_007410320.1;WP_003153973.1;WP_007611759.1;WP_007410318.1;WP_038458135.1	MULTISPECIES: small acid-soluble spore protein Tlp;MULTISPECIES: YbgC/FadM family acyl-CoA thioesterase;MULTISPECIES: hypothetical protein;MULTISPECIES: HesB/YadR/YfhF family protein;MULTISPECIES: glycerol-3-phosphate 1-O-acyltransferase PlsY
798	T18-BP4-S	INDEL	NZ_CP006890.1	2043597	2043597	A	-	downstream	V529_RS09215,V529_RS09225(dist=266)			hom	17663.7	566	1	-;-	WP_038458342.1;WP_003153850.1	MULTISPECIES: site-specific integrase;MULTISPECIES: site-specific integrase
799	T18-BP4-S	INDEL	NZ_CP006890.1	2111389	2111389	T	-	downstream	V529_RS09545,V529_RS09550,V529_RS09555,V529_RS09560(dist=20)			hom	26368.7	656	1	-;-;bshB2;-	WP_038458453.1;WP_007611979.1;WP_007407961.1;WP_007611980.1	MULTISPECIES: MATE family efflux transporter;MULTISPECIES: STAS domain-containing protein;MULTISPECIES: bacillithiol biosynthesis deacetylase BshB2;MULTISPECIES: YojF family protein
800	T18-BP4-S	INDEL	NZ_CP006890.1	2347573	2347573	-	T	exonic	V529_RS11050	frameshift insertion	V529_RS11050:V529_RS11050.t01#NZ_CP006890.1#2347526:exon1:c.661dupA:p.S221fs,	hom	19857.7	630	1	-	WP_038458916.1	hypothetical protein
801	T18-BP4-S	INDEL	NZ_CP006890.1	2424552	2424552	-	A	upstream;downstream	V529_RS11480,V529_RS11485(dist=97);V529_RS11490(dist=232)			hom	19786.7	626	1	-;-;-	WP_038460829.1;WP_003153435.1;WP_038458987.1	MULTISPECIES: hypothetical protein;MULTISPECIES: DUF2768 domain-containing protein;MULTISPECIES: NAD(P)H-dependent glycerol-3-phosphate dehydrogenase
802	T18-BP4-S	INDEL	NZ_CP006890.1	2475451	2475451	-	T	upstream;downstream	V529_RS11750,V529_RS11755(dist=496);V529_RS11765(dist=240)			hom	20419.7	709	1	spoVAC;-;sigF	WP_003153353.1;WP_029326122.1;WP_003153348.1	MULTISPECIES: stage V sporulation protein AC;MULTISPECIES: stage V sporulation protein AB;MULTISPECIES: RNA polymerase sporulation sigma factor SigF
803	T18-BP4-S	INDEL	NZ_CP006890.1	2577722	2577722	A	-	exonic	V529_RS12035	frameshift deletion	V529_RS12035:V529_RS12035.t01#NZ_CP006890.1#2577055:exon1:c.213delT:p.I71fs,	hom	26250.7	707	1	-	WP_015240165.1	MULTISPECIES: LysR family transcriptional regulator
804	T18-BP4-S	INDEL	NZ_CP006890.1	2579596	2579596	-	T	upstream;downstream	V529_RS12050(dist=68);V529_RS12045,V529_RS12055(dist=68)			hom	22974.7	727	1	-;namA;rpmG	WP_038459097.1;WP_038459095.1;WP_003153246.1	MULTISPECIES: alpha/beta hydrolase;NADPH dehydrogenase NamA;MULTISPECIES: 50S ribosomal protein L33
805	T18-BP4-S	INDEL	NZ_CP006890.1	2618911	2618911	T	-	upstream;downstream	V529_RS12250,V529_RS12255,V529_RS12260(dist=99);V529_RS12245(dist=29)			hom	19551.7	644	1	-;-;alr;-	WP_007408362.1;WP_038459145.1;WP_038459148.1;WP_038460835.1	MULTISPECIES: spore germination protein;MULTISPECIES: spore germination protein;MULTISPECIES: alanine racemase;MULTISPECIES: NADH-dependent flavin oxidoreductase
806	T18-BP4-S	INDEL	NZ_CP006890.1	2848651	2848651	-	T	upstream;downstream	V529_RS13480,V529_RS13485(dist=48);V529_RS13490(dist=7)			hom	19048.7	675	0.99	pheA;thrR;obgE	WP_038459377.1;WP_007408173.1;WP_007408172.1	MULTISPECIES: prephenate dehydratase;MULTISPECIES: transcriptional regulator ThrR;MULTISPECIES: GTPase ObgE
807	T18-BP4-S	INDEL	NZ_CP006890.1	2868155	2868155	G	-	downstream	V529_RS13595(dist=867)			hom	15468.7	476	1	hemL	WP_038459388.1	MULTISPECIES: glutamate-1-semialdehyde 2,1-aminomutase
808	T18-BP4-S	INDEL	NZ_CP006890.1	3040788	3040788	-	A	upstream;downstream	V529_RS14405(dist=199);V529_RS14410,V529_RS14415,V529_RS14420(dist=40)			hom	6639.73	289	0.96	-;ytxJ;-;-	WP_003152383.1;WP_038459527.1;WP_003152380.1;WP_007408777.1	MULTISPECIES: bifunctional 3-deoxy-7-phosphoheptulonate synthase/chorismate mutase;MULTISPECIES: bacillithiol system redox-active protein YtxJ;MULTISPECIES: YtxH domain-containing protein;MULTISPECIES: DUF948 domain-containing protein
809	T18-BP4-S	INDEL	NZ_CP006890.1	3128193	3128193	G	-	intergenic	V529_RS14845(dist=1269),V529_RS14970(dist=6077)			het	49205.7	1896	0.63	-;thiT	WP_038459600.1;WP_012118271.1	MULTISPECIES: tryptophan-rich sensory protein;MULTISPECIES: energy-coupled thiamine transporter ThiT
810	T18-BP4-S	INDEL	NZ_CP006890.1	3128272	3128272	-	AT	intergenic	V529_RS14845(dist=1348),V529_RS14970(dist=5998)			het	29469.7	1514	0.49	-;thiT	WP_038459600.1;WP_012118271.1	MULTISPECIES: tryptophan-rich sensory protein;MULTISPECIES: energy-coupled thiamine transporter ThiT
811	T18-BP4-S	INDEL	NZ_CP006890.1	3128281	3128281	G	-	intergenic	V529_RS14845(dist=1357),V529_RS14970(dist=5989)			het	29335.7	1512	0.5	-;thiT	WP_038459600.1;WP_012118271.1	MULTISPECIES: tryptophan-rich sensory protein;MULTISPECIES: energy-coupled thiamine transporter ThiT
812	T18-BP4-S	INDEL	NZ_CP006890.1	3128375	3128379	GTATA	-	intergenic	V529_RS14845(dist=1451),V529_RS14970(dist=5891)			het	26920.7	1566	0.45	-;thiT	WP_038459600.1;WP_012118271.1	MULTISPECIES: tryptophan-rich sensory protein;MULTISPECIES: energy-coupled thiamine transporter ThiT
813	T18-BP4-S	INDEL	NZ_CP006890.1	3128461	3128461	-	ATACAGGATAACTATCCT	intergenic	V529_RS14845(dist=1537),V529_RS14970(dist=5809)			het	7670.73	965	0.25	-;thiT	WP_038459600.1;WP_012118271.1	MULTISPECIES: tryptophan-rich sensory protein;MULTISPECIES: energy-coupled thiamine transporter ThiT
814	T18-BP4-S	INDEL	NZ_CP006890.1	3128466	3128468	GGC	-	intergenic	V529_RS14845(dist=1542),V529_RS14970(dist=5802)			het	4860.73	909	0.18	-;thiT	WP_038459600.1;WP_012118271.1	MULTISPECIES: tryptophan-rich sensory protein;MULTISPECIES: energy-coupled thiamine transporter ThiT
815	T18-BP4-S	INDEL	NZ_CP006890.1	3128647	3128647	C	-	intergenic	V529_RS14845(dist=1723),V529_RS14970(dist=5623)			het	4390.73	876	0.18	-;thiT	WP_038459600.1;WP_012118271.1	MULTISPECIES: tryptophan-rich sensory protein;MULTISPECIES: energy-coupled thiamine transporter ThiT
816	T18-BP4-S	INDEL	NZ_CP006890.1	3128650	3128650	G	-	intergenic	V529_RS14845(dist=1726),V529_RS14970(dist=5620)			het	4402.73	881	0.18	-;thiT	WP_038459600.1;WP_012118271.1	MULTISPECIES: tryptophan-rich sensory protein;MULTISPECIES: energy-coupled thiamine transporter ThiT
817	T18-BP4-S	INDEL	NZ_CP006890.1	3128661	3128662	AG	-	intergenic	V529_RS14845(dist=1737),V529_RS14970(dist=5608)			het	4378.73	882	0.18	-;thiT	WP_038459600.1;WP_012118271.1	MULTISPECIES: tryptophan-rich sensory protein;MULTISPECIES: energy-coupled thiamine transporter ThiT
818	T18-BP4-S	INDEL	NZ_CP006890.1	3128666	3128669	AACA	-	intergenic	V529_RS14845(dist=1742),V529_RS14970(dist=5601)			het	4320.73	901	0.18	-;thiT	WP_038459600.1;WP_012118271.1	MULTISPECIES: tryptophan-rich sensory protein;MULTISPECIES: energy-coupled thiamine transporter ThiT
819	T18-BP4-S	INDEL	NZ_CP006890.1	3128672	3128672	-	CTTGTCCAA	intergenic	V529_RS14845(dist=1748),V529_RS14970(dist=5598)			het	4351.73	886	0.18	-;thiT	WP_038459600.1;WP_012118271.1	MULTISPECIES: tryptophan-rich sensory protein;MULTISPECIES: energy-coupled thiamine transporter ThiT
820	T18-BP4-S	INDEL	NZ_CP006890.1	3128676	3128677	GG	-	intergenic	V529_RS14845(dist=1752),V529_RS14970(dist=5593)			het	4234.73	889	0.17	-;thiT	WP_038459600.1;WP_012118271.1	MULTISPECIES: tryptophan-rich sensory protein;MULTISPECIES: energy-coupled thiamine transporter ThiT
821	T18-BP4-S	INDEL	NZ_CP006890.1	3152930	3152930	-	A	upstream;downstream	V529_RS15065(dist=72);V529_RS15070(dist=43)			hom	20240.7	666	1	-;-	WP_038459617.1;WP_038459619.1	MULTISPECIES: methyl-accepting chemotaxis protein;MULTISPECIES: methyl-accepting chemotaxis protein
822	T18-BP4-S	INDEL	NZ_CP006890.1	3245138	3245138	A	-	exonic	V529_RS15495	stoploss	V529_RS15495:V529_RS15495.t01#NZ_CP006890.1#3244662:exon1:c.476delA:p.X159,	hom	20356.7	660	1	-	WP_014418782.1	MULTISPECIES: divergent PAP2 family protein
823	T18-BP4-S	INDEL	NZ_CP006890.1	3416469	3416469	-	T	exonic	V529_RS16405	frameshift insertion	V529_RS16405:V529_RS16405.t01#NZ_CP006890.1#3416460:exon1:c.648dupA:p.E217fs,	hom	24875.7	780	1	-	WP_038459870.1	ABC transporter permease
824	T18-BP4-S	INDEL	NZ_CP006890.1	3464634	3464634	-	A	exonic	V529_RS16625	frameshift insertion	V529_RS16625:V529_RS16625.t01#NZ_CP006890.1#3463307:exon1:c.1328dupA:p.X443delinsX,	hom	22649.7	693	1	-	WP_007407373.1	MULTISPECIES: GntP family permease
825	T18-BP4-S	INDEL	NZ_CP006890.1	3627524	3627524	T	-	downstream	V529_RS17400,V529_RS17405,V529_RS17410(dist=8)			hom	20191.7	715	1	-;-;-	WP_007614165.1;WP_032876089.1;WP_032876086.1	MULTISPECIES: Cof-type HAD-IIB family hydrolase;MULTISPECIES: membrane protein;MULTISPECIES: C40 family peptidase
826	T18-BP4-S	INDEL	NZ_CP006890.1	3853778	3853778	T	-	exonic	V529_RS18620	frameshift deletion	V529_RS18620:V529_RS18620.t01#NZ_CP006890.1#3853367:exon1:c.214delA:p.R72fs,	hom	20667.7	685	1	-	WP_007614590.1	MULTISPECIES: TetR/AcrR family transcriptional regulator
827	T18-BP4-S	INDEL	NZ_CP006890.1	3865890	3865890	-	T	upstream;downstream	V529_RS18695(dist=501);V529_RS18700,V529_RS18705(dist=6)			hom	21344.7	707	1	-;-;celB	WP_038460318.1;WP_003150894.1;WP_038460320.1	MULTISPECIES: class I SAM-dependent rRNA methyltransferase;MULTISPECIES: VOC family protein;MULTISPECIES: PTS cellobiose transporter subunit IIC
828	T18-BP4-S	INDEL	NZ_CP006890.1	3923883	3923883	-	A	downstream	V529_RS18955,V529_RS18960,V529_RS18965(dist=43)			hom	22632.7	724	1	-;-;-	WP_032875637.1;WP_038460376.1;WP_046341506.1	MULTISPECIES: NupC/NupG family nucleoside CNT transporter;MULTISPECIES: DUF3298 and DUF4163 domain-containing protein;MULTISPECIES: hypothetical protein
829	T18-BP4-S	INDEL	NZ_CP006890.1	3987480	3987480	-	T	upstream;downstream	V529_RS19240(dist=104);V529_RS19235(dist=15)			hom	23920.7	721	1	-;-	WP_038460470.1;WP_015240911.1	MULTISPECIES: sugar porter family MFS transporter;MULTISPECIES: aldo/keto reductase
830	T18-BP4-S	INDEL	NZ_CP006890.1	3987487	3987487	-	G	upstream;downstream	V529_RS19240(dist=97);V529_RS19235(dist=22)			hom	23862.7	709	1	-;-	WP_038460470.1;WP_015240911.1	MULTISPECIES: sugar porter family MFS transporter;MULTISPECIES: aldo/keto reductase
831	T18-BP4-S	INDEL	NZ_CP006890.1	3987494	3987494	-	T	upstream;downstream	V529_RS19240(dist=90);V529_RS19235(dist=29)			hom	20417.7	678	1	-;-	WP_038460470.1;WP_015240911.1	MULTISPECIES: sugar porter family MFS transporter;MULTISPECIES: aldo/keto reductase
832	T18-BP4-S	INDEL	NZ_CP006890.1	4091118	4091118	A	-	exonic	V529_RS19760	frameshift deletion	V529_RS19760:V529_RS19760.t01#NZ_CP006890.1#4090632:exon1:c.486delA:p.I162fs,	hom	18345.7	615	1	-	WP_038460599.1	Rrf2 family transcriptional regulator
833	T18-BP4-S	SNV	NZ_CP006890.1	91446	91446	G	A	downstream	V529_RS00480(dist=246)			hom	24870.8	553	1	lysS	WP_014416740.1	MULTISPECIES: lysine--tRNA ligase
834	T18-BP4-S	SNV	NZ_CP006890.1	156053	156053	C	T	upstream	V529_RS00870(dist=278)			het	8630.77	1050	0.31	pdaB	WP_038456740.1	MULTISPECIES: polysaccharide deacetylase family sporulation protein PdaB
835	T18-BP4-S	SNV	NZ_CP006890.1	156298	156298	T	C	upstream	V529_RS00870(dist=523)			het	19439.8	2008	0.44	pdaB	WP_038456740.1	MULTISPECIES: polysaccharide deacetylase family sporulation protein PdaB
836	T18-BP4-S	SNV	NZ_CP006890.1	156332	156332	C	T	upstream	V529_RS00870(dist=557)			het	17726.8	2433	0.37	pdaB	WP_038456740.1	MULTISPECIES: polysaccharide deacetylase family sporulation protein PdaB
837	T18-BP4-S	SNV	NZ_CP006890.1	333962	333962	T	C	exonic	V529_RS01705	synonymous SNV	V529_RS01705:V529_RS01705.t01#NZ_CP006890.1#325670:exon1:c.T8292C:p.D2764D,	hom	20211.8	634	1	srfAA	WP_038456924.1	MULTISPECIES: surfactin non-ribosomal peptide synthetase SrfAA
838	T18-BP4-S	SNV	NZ_CP006890.1	334262	334262	C	G	exonic	V529_RS01705	synonymous SNV	V529_RS01705:V529_RS01705.t01#NZ_CP006890.1#325670:exon1:c.C8592G:p.G2864G,	hom	26576.8	736	1	srfAA	WP_038456924.1	MULTISPECIES: surfactin non-ribosomal peptide synthetase SrfAA
839	T18-BP4-S	SNV	NZ_CP006890.1	367544	367544	G	A	exonic	V529_RS01800	nonsynonymous SNV	V529_RS01800:V529_RS01800.t01#NZ_CP006890.1#366490:exon1:c.G1054A:p.V352I,	hom	30577.8	787	1	-	WP_038456939.1	MULTISPECIES: Ger(x)C family spore germination protein
840	T18-BP4-S	SNV	NZ_CP006890.1	694317	694317	A	G	exonic	V529_RS03330	nonsynonymous SNV	V529_RS03330:V529_RS03330.t01#NZ_CP006890.1#691529:exon1:c.A2788G:p.N930D,	hom	17689.8	495	1	-	WP_158318853.1	MULTISPECIES: type I polyketide synthase
841	T18-BP4-S	SNV	NZ_CP006890.1	1390695	1390695	C	T	exonic	V529_RS06750	nonsynonymous SNV	V529_RS06750:V529_RS06750.t01#NZ_CP006890.1#1390039:exon1:c.C656T:p.T219M,	hom	26827.8	699	0.99	-	WP_007611113.1	MULTISPECIES: molybdopterin-synthase adenylyltransferase MoeB
842	T18-BP4-S	SNV	NZ_CP006890.1	2111374	2111374	A	G	exonic	V529_RS09550	synonymous SNV	V529_RS09550:V529_RS09550.t01#NZ_CP006890.1#2110531:exon1:c.A843G:p.K281K,	hom	18282.8	601	1	-	WP_007611979.1	MULTISPECIES: STAS domain-containing protein
843	T18-BP4-S	SNV	NZ_CP006890.1	2111377	2111377	G	A	exonic	V529_RS09550	synonymous SNV	V529_RS09550:V529_RS09550.t01#NZ_CP006890.1#2110531:exon1:c.G846A:p.G282G,	hom	26018.7	650	1	-	WP_007611979.1	MULTISPECIES: STAS domain-containing protein
844	T18-BP4-S	SNV	NZ_CP006890.1	2536111	2536111	C	T	exonic	V529_RS11985	nonsynonymous SNV	V529_RS11985:V529_RS11985.t01#NZ_CP006890.1#2529401:exon1:c.G8906A:p.G2969E,	hom	14623.8	472	1	-	WP_038459073.1	SDR family NAD(P)-dependent oxidoreductase
845	T18-BP4-S	SNV	NZ_CP006890.1	2751116	2751116	G	A	exonic	V529_RS13010	stopgain	V529_RS13010:V529_RS13010.t01#NZ_CP006890.1#2750900:exon1:c.C484T:p.Q162X,	hom	19975.8	507	1	-	WP_032873937.1	MULTISPECIES: aspartate/glutamate racemase family protein
846	T18-BP4-S	SNV	NZ_CP006890.1	3128098	3128098	A	G	intergenic	V529_RS14845(dist=1174),V529_RS14970(dist=6172)			het	30267.8	1543	0.51	-;thiT	WP_038459600.1;WP_012118271.1	MULTISPECIES: tryptophan-rich sensory protein;MULTISPECIES: energy-coupled thiamine transporter ThiT
847	T18-BP4-S	SNV	NZ_CP006890.1	3128101	3128101	A	G	intergenic	V529_RS14845(dist=1177),V529_RS14970(dist=6169)			het	30299.8	1856	0.43	-;thiT	WP_038459600.1;WP_012118271.1	MULTISPECIES: tryptophan-rich sensory protein;MULTISPECIES: energy-coupled thiamine transporter ThiT
848	T18-BP4-S	SNV	NZ_CP006890.1	3128179	3128179	T	A	intergenic	V529_RS14845(dist=1255),V529_RS14970(dist=6091)			het	52386.8	2020	0.65	-;thiT	WP_038459600.1;WP_012118271.1	MULTISPECIES: tryptophan-rich sensory protein;MULTISPECIES: energy-coupled thiamine transporter ThiT
849	T18-BP4-S	SNV	NZ_CP006890.1	3128184	3128184	C	T	intergenic	V529_RS14845(dist=1260),V529_RS14970(dist=6086)			het	51825.8	1957	0.64	-;thiT	WP_038459600.1;WP_012118271.1	MULTISPECIES: tryptophan-rich sensory protein;MULTISPECIES: energy-coupled thiamine transporter ThiT
850	T18-BP4-S	SNV	NZ_CP006890.1	3128189	3128189	G	A	intergenic	V529_RS14845(dist=1265),V529_RS14970(dist=6081)			het	50542.8	1912	0.64	-;thiT	WP_038459600.1;WP_012118271.1	MULTISPECIES: tryptophan-rich sensory protein;MULTISPECIES: energy-coupled thiamine transporter ThiT
851	T18-BP4-S	SNV	NZ_CP006890.1	3128881	3128881	G	A	intergenic	V529_RS14845(dist=1957),V529_RS14970(dist=5389)			het	20906.8	1354	0.41	-;thiT	WP_038459600.1;WP_012118271.1	MULTISPECIES: tryptophan-rich sensory protein;MULTISPECIES: energy-coupled thiamine transporter ThiT
852	T18-BP4-S	SNV	NZ_CP006890.1	3740103	3740103	T	G	exonic	V529_RS18035	nonsynonymous SNV	V529_RS18035:V529_RS18035.t01#NZ_CP006890.1#3739971:exon1:c.A244C:p.T82P,	hom	28775.8	741	0.99	spo0F	WP_012118670.1	MULTISPECIES: sporulation initiation phosphotransferase Spo0F
853	T18-BP4-R	INDEL	NZ_CP006890.1	91448	91454	GGGGGGG	-	downstream	V529_RS00480(dist=248)			hom	24274.7	521	1	lysS	WP_014416740.1	MULTISPECIES: lysine--tRNA ligase
854	T18-BP4-R	INDEL	NZ_CP006890.1	91454	91454	-	AACTAAA	downstream	V529_RS00480(dist=254)			hom	24037.7	520	1	lysS	WP_014416740.1	MULTISPECIES: lysine--tRNA ligase
855	T18-BP4-R	INDEL	NZ_CP006890.1	479479	479480	CT	-	upstream;downstream	V529_RS21230(dist=494);V529_RS02380(dist=594)			het	2167.73	858	0.12	-;-	WP_038457033.1;WP_029326211.1	MULTISPECIES: hypothetical protein;MULTISPECIES: SprT family protein
856	T18-BP4-R	INDEL	NZ_CP006890.1	495019	495019	T	-	exonic	V529_RS02485	stopgain	V529_RS02485:V529_RS02485.t01#NZ_CP006890.1#494416:exon1:c.427delA:p.I143X,	hom	23169.7	711	1	-	WP_038457043.1	fatty acid desaturase
857	T18-BP4-R	INDEL	NZ_CP006890.1	537727	537727	-	T	upstream;downstream	V529_RS02700,V529_RS02710(dist=150);V529_RS20150(dist=150)			hom	23546.7	766	0.99	-;-;-	WP_007409312.1;WP_038457084.1;WP_228842189.1	MULTISPECIES: GNAT family N-acetyltransferase;MULTISPECIES: class I SAM-dependent methyltransferase;MULTISPECIES: hypothetical protein
858	T18-BP4-R	INDEL	NZ_CP006890.1	561965	561965	-	T	upstream	V529_RS02840(dist=151)			hom	19130.7	661	1	thiL	WP_038457099.1	MULTISPECIES: thiamine-phosphate kinase
859	T18-BP4-R	INDEL	NZ_CP006890.1	615285	615285	-	T	upstream;downstream	V529_RS03075,V529_RS03080(dist=88);V529_RS03070,V529_RS20160(dist=33)			hom	20058.7	662	1	-;-;-;-	WP_007609840.1;WP_007609843.1;WP_038457149.1;WP_012116994.1	MULTISPECIES: DUF5698 domain-containing protein;MULTISPECIES: NETI motif-containing protein;MULTISPECIES: hypothetical protein;MULTISPECIES: Fur-regulated basic protein FbpA
860	T18-BP4-R	INDEL	NZ_CP006890.1	672179	672179	G	-	exonic	V529_RS03305,V529_RS03310	frameshift deletion	V529_RS03310:V529_RS03310.t01#NZ_CP006890.1#672139:exon1:c.40delG:p.G14fs,V529_RS03305:V529_RS03305.t01#NZ_CP006890.1#670224:exon1:c.1955delG:p.R652fs,	hom	25100.7	674	1	-;-	WP_038457193.1;WP_148304012.1	MULTISPECIES: polyketide synthase;MULTISPECIES: SDR family oxidoreductase
861	T18-BP4-R	INDEL	NZ_CP006890.1	674511	674511	-	GCCAAATTCTTAGAATATCGAGAGATAAGCTTGATGTAGAT	exonic	V529_RS03310	stopgain	V529_RS03310:V529_RS03310.t01#NZ_CP006890.1#672139:exon1:c.2372_2373insGCCAAATTCTTAGAATATCGAGAGATAAGCTTGATGTAGAT:p.Q791_K792delinsQPNSX,	hom	23542.7	359	1	-	WP_148304012.1	MULTISPECIES: SDR family oxidoreductase
862	T18-BP4-R	INDEL	NZ_CP006890.1	681667	681667	-	AGTCTTCCGACCTATCCGTTTGCGAAGGAAAAATACTGGGTGCCTTCAGAAATTAAACAGCCGTCTGCAGCATCAACGAACCAGCTC	exonic	V529_RS03320	nonframeshift insertion	V529_RS03320:V529_RS03320.t01#NZ_CP006890.1#681226:exon1:c.441_442insAGTCTTCCGACCTATCCGTTTGCGAAGGAAAAATACTGGGTGCCTTCAGAAATTAAACAGCCGTCTGCAGCATCAACGAACCAGCTC:p.I147delinsISLPTYPFAKEKYWVPSEIKQPSAASTNQL,	hom	25921.7	504	1	-	WP_158318851.1	MULTISPECIES: SDR family NAD(P)-dependent oxidoreductase
863	T18-BP4-R	INDEL	NZ_CP006890.1	742345	742345	-	T	upstream;downstream	V529_RS03405,V529_RS03410(dist=65);V529_RS03390,V529_RS03395,V529_RS03400(dist=23)			hom	23145.7	748	1	-;-;-;-;cotJC	WP_038457218.1;WP_012117023.1;WP_003155704.1;WP_007408934.1;WP_038457215.1	MULTISPECIES: GNAT family N-acetyltransferase;MULTISPECIES: YesK-like family protein;MULTISPECIES: spore coat associated protein CotJA;MULTISPECIES: spore coat protein CotJB;MULTISPECIES: spore coat protein CotJC
864	T18-BP4-R	INDEL	NZ_CP006890.1	775419	775419	-	T	upstream;downstream	V529_RS03555(dist=53);V529_RS03550,V529_RS03560(dist=53)			hom	18298.7	638	1	-;-;-	WP_038457250.1;WP_038457249.1;WP_038457251.1	MULTISPECIES: GNAT family N-acetyltransferase;MULTISPECIES: DEAD/DEAH box helicase;MULTISPECIES: NADP-dependent oxidoreductase
865	T18-BP4-R	INDEL	NZ_CP006890.1	783467	783467	-	CGACAGGAATAACGGGATCAACTGGAGATACTGGAGCCACCGGAGTAACAGGAGCAACCGGGGTAACGGGATCAACAGGAGCAACCGGGATCACCGGAGC	downstream	V529_RS03600(dist=999)			hom	38915.7	351	1	-	WP_038457255.1	ATP-binding protein
866	T18-BP4-R	INDEL	NZ_CP006890.1	879556	879556	T	-	upstream;downstream	V529_RS04010(dist=86);V529_RS04005(dist=9)			hom	22338.7	735	1	-;mprF	WP_038457354.1;WP_038457352.1	MULTISPECIES: PhzF family phenazine biosynthesis isomerase;MULTISPECIES: bifunctional lysylphosphatidylglycerol flippase/synthetase MprF
867	T18-BP4-R	INDEL	NZ_CP006890.1	879576	879576	A	-	upstream;downstream	V529_RS04010(dist=66);V529_RS04005(dist=29)			hom	23460.7	739	1	-;mprF	WP_038457354.1;WP_038457352.1	MULTISPECIES: PhzF family phenazine biosynthesis isomerase;MULTISPECIES: bifunctional lysylphosphatidylglycerol flippase/synthetase MprF
868	T18-BP4-R	INDEL	NZ_CP006890.1	889126	889126	-	A	upstream;downstream	V529_RS04080(dist=109);V529_RS04070,V529_RS04075(dist=101)			hom	21172.7	680	1	-;-;-	WP_032872409.1;WP_017419152.1;WP_038457364.1	MULTISPECIES: glycosyltransferase family 2 protein;MULTISPECIES: SdpI family protein;MULTISPECIES: alpha/beta hydrolase
869	T18-BP4-R	INDEL	NZ_CP006890.1	952806	952806	-	A	upstream;downstream	V529_RS04475(dist=43);V529_RS04465,V529_RS04470(dist=43)			hom	21533.7	678	1	-;-;-	WP_003155362.1;WP_038457411.1;WP_038457414.1	MULTISPECIES: YhcN/YlaJ family sporulation lipoprotein;MULTISPECIES: L-cystine transporter;MULTISPECIES: hypothetical protein
870	T18-BP4-R	INDEL	NZ_CP006890.1	1074870	1074870	A	-	upstream;downstream	V529_RS05060,V529_RS05075(dist=28);V529_RS05065,V529_RS05070(dist=28)			hom	21059.7	691	1	-;-;-;-	WP_038457530.1;WP_003155179.1;WP_038457531.1;WP_032874382.1	MULTISPECIES: FAD-dependent oxidoreductase;MULTISPECIES: competence protein ComK;MULTISPECIES: SDR family oxidoreductase;MULTISPECIES: IDEAL domain-containing protein
871	T18-BP4-R	INDEL	NZ_CP006890.1	1164633	1164633	-	A	upstream;downstream	V529_RS05540(dist=214);V529_RS05530,V529_RS05545(dist=214)			hom	20616.7	649	1	spx;-;-	WP_003155034.1;WP_079891810.1;WP_007610610.1	MULTISPECIES: transcriptional regulator Spx;MULTISPECIES: putative glycoside hydrolase;MULTISPECIES: TerC family protein
872	T18-BP4-R	INDEL	NZ_CP006890.1	1278502	1278502	T	-	exonic	V529_RS06170	stopgain	V529_RS06170:V529_RS06170.t01#NZ_CP006890.1#1277530:exon1:c.972delT:p.C324X,	hom	26327.7	654	1	-	WP_051590110.1	ATP-binding cassette domain-containing protein
873	T18-BP4-R	INDEL	NZ_CP006890.1	1278523	1278523	T	-	exonic	V529_RS06170	frameshift deletion	V529_RS06170:V529_RS06170.t01#NZ_CP006890.1#1277530:exon1:c.993delT:p.S331fs,	hom	19183.7	619	1	-	WP_051590110.1	ATP-binding cassette domain-containing protein
874	T18-BP4-R	INDEL	NZ_CP006890.1	1381379	1381379	-	T	upstream;downstream	V529_RS06695,V529_RS06700(dist=83);V529_RS06690(dist=29)			hom	20824.7	671	1	-;-;ccpC	WP_012117440.1;WP_038457855.1;WP_007611101.1	MULTISPECIES: flavodoxin;MULTISPECIES: glycoside hydrolase;MULTISPECIES: transcriptional regulator CcpC
875	T18-BP4-R	INDEL	NZ_CP006890.1	1385597	1385597	-	A	downstream	V529_RS06715,V529_RS06720,V529_RS06725(dist=29)			hom	21312.7	674	1	-;-;-	WP_038457856.1;WP_003154596.1;WP_032874739.1	MULTISPECIES: N-acetyldiaminopimelate deacetylase;MULTISPECIES: YkuS family protein;MULTISPECIES: mechanosensitive ion channel family protein
876	T18-BP4-R	INDEL	NZ_CP006890.1	1708803	1708803	A	-	downstream	V529_RS08105(dist=382)			hom	21708.7	680	1	recA	WP_003154145.1	MULTISPECIES: recombinase RecA
877	T18-BP4-R	INDEL	NZ_CP006890.1	1798443	1798443	-	T	downstream	V529_RS08240,V529_RS08245,V529_RS08250,V529_RS08255(dist=10)			hom	15821.7	499	1	-;-;-;-	WP_015417516.1;WP_003154084.1;WP_007410383.1;WP_007410382.1	MULTISPECIES: NucA/NucB deoxyribonuclease domain-containing protein;MULTISPECIES: DUF1275 domain-containing protein;MULTISPECIES: hypothetical protein;MULTISPECIES: S8 family peptidase
878	T18-BP4-R	INDEL	NZ_CP006890.1	1841998	1841998	G	-	exonic	V529_RS08475	frameshift deletion	V529_RS08475:V529_RS08475.t01#NZ_CP006890.1#1841866:exon1:c.132delG:p.T44fs,	hom	29111.7	723	1	-	WP_007410343.1	MULTISPECIES: DUF4944 domain-containing protein
879	T18-BP4-R	INDEL	NZ_CP006890.1	1868562	1868562	T	-	downstream	V529_RS08640,V529_RS08645,V529_RS08650,V529_RS08655,V529_RS08660(dist=13)			hom	31341.7	693	1	tlp;-;-;-;plsY	WP_007410320.1;WP_003153973.1;WP_007611759.1;WP_007410318.1;WP_038458135.1	MULTISPECIES: small acid-soluble spore protein Tlp;MULTISPECIES: YbgC/FadM family acyl-CoA thioesterase;MULTISPECIES: hypothetical protein;MULTISPECIES: HesB/YadR/YfhF family protein;MULTISPECIES: glycerol-3-phosphate 1-O-acyltransferase PlsY
880	T18-BP4-R	INDEL	NZ_CP006890.1	1868568	1868568	T	-	downstream	V529_RS08640,V529_RS08645,V529_RS08650,V529_RS08655,V529_RS08660(dist=7)			hom	31196.7	706	1	tlp;-;-;-;plsY	WP_007410320.1;WP_003153973.1;WP_007611759.1;WP_007410318.1;WP_038458135.1	MULTISPECIES: small acid-soluble spore protein Tlp;MULTISPECIES: YbgC/FadM family acyl-CoA thioesterase;MULTISPECIES: hypothetical protein;MULTISPECIES: HesB/YadR/YfhF family protein;MULTISPECIES: glycerol-3-phosphate 1-O-acyltransferase PlsY
881	T18-BP4-R	INDEL	NZ_CP006890.1	2043597	2043597	A	-	downstream	V529_RS09215,V529_RS09225(dist=266)			hom	18951.7	611	1	-;-	WP_038458342.1;WP_003153850.1	MULTISPECIES: site-specific integrase;MULTISPECIES: site-specific integrase
882	T18-BP4-R	INDEL	NZ_CP006890.1	2111389	2111389	T	-	downstream	V529_RS09545,V529_RS09550,V529_RS09555,V529_RS09560(dist=20)			hom	27905.7	695	1	-;-;bshB2;-	WP_038458453.1;WP_007611979.1;WP_007407961.1;WP_007611980.1	MULTISPECIES: MATE family efflux transporter;MULTISPECIES: STAS domain-containing protein;MULTISPECIES: bacillithiol biosynthesis deacetylase BshB2;MULTISPECIES: YojF family protein
883	T18-BP4-R	INDEL	NZ_CP006890.1	2347573	2347573	-	T	exonic	V529_RS11050	frameshift insertion	V529_RS11050:V529_RS11050.t01#NZ_CP006890.1#2347526:exon1:c.661dupA:p.S221fs,	hom	19366.7	610	1	-	WP_038458916.1	hypothetical protein
884	T18-BP4-R	INDEL	NZ_CP006890.1	2424552	2424552	-	A	upstream;downstream	V529_RS11480,V529_RS11485(dist=97);V529_RS11490(dist=232)			hom	21216.7	670	1	-;-;-	WP_038460829.1;WP_003153435.1;WP_038458987.1	MULTISPECIES: hypothetical protein;MULTISPECIES: DUF2768 domain-containing protein;MULTISPECIES: NAD(P)H-dependent glycerol-3-phosphate dehydrogenase
885	T18-BP4-R	INDEL	NZ_CP006890.1	2475451	2475451	-	T	upstream;downstream	V529_RS11750,V529_RS11755(dist=496);V529_RS11765(dist=240)			hom	22575.7	789	1	spoVAC;-;sigF	WP_003153353.1;WP_029326122.1;WP_003153348.1	MULTISPECIES: stage V sporulation protein AC;MULTISPECIES: stage V sporulation protein AB;MULTISPECIES: RNA polymerase sporulation sigma factor SigF
886	T18-BP4-R	INDEL	NZ_CP006890.1	2577722	2577722	A	-	exonic	V529_RS12035	frameshift deletion	V529_RS12035:V529_RS12035.t01#NZ_CP006890.1#2577055:exon1:c.213delT:p.I71fs,	hom	27119.7	728	1	-	WP_015240165.1	MULTISPECIES: LysR family transcriptional regulator
887	T18-BP4-R	INDEL	NZ_CP006890.1	2579596	2579596	-	T	upstream;downstream	V529_RS12050(dist=68);V529_RS12045,V529_RS12055(dist=68)			hom	24530.7	769	1	-;namA;rpmG	WP_038459097.1;WP_038459095.1;WP_003153246.1	MULTISPECIES: alpha/beta hydrolase;NADPH dehydrogenase NamA;MULTISPECIES: 50S ribosomal protein L33
888	T18-BP4-R	INDEL	NZ_CP006890.1	2618911	2618911	T	-	upstream;downstream	V529_RS12250,V529_RS12255,V529_RS12260(dist=99);V529_RS12245(dist=29)			hom	22247.7	735	1	-;-;alr;-	WP_007408362.1;WP_038459145.1;WP_038459148.1;WP_038460835.1	MULTISPECIES: spore germination protein;MULTISPECIES: spore germination protein;MULTISPECIES: alanine racemase;MULTISPECIES: NADH-dependent flavin oxidoreductase
889	T18-BP4-R	INDEL	NZ_CP006890.1	2848651	2848651	-	T	upstream;downstream	V529_RS13480,V529_RS13485(dist=48);V529_RS13490(dist=7)			hom	19556.7	689	0.99	pheA;thrR;obgE	WP_038459377.1;WP_007408173.1;WP_007408172.1	MULTISPECIES: prephenate dehydratase;MULTISPECIES: transcriptional regulator ThrR;MULTISPECIES: GTPase ObgE
890	T18-BP4-R	INDEL	NZ_CP006890.1	2868155	2868155	G	-	downstream	V529_RS13595(dist=867)			hom	16553.7	509	1	hemL	WP_038459388.1	MULTISPECIES: glutamate-1-semialdehyde 2,1-aminomutase
891	T18-BP4-R	INDEL	NZ_CP006890.1	3040788	3040788	-	A	upstream;downstream	V529_RS14405(dist=199);V529_RS14410,V529_RS14415,V529_RS14420(dist=40)			hom	8443.73	355	0.97	-;ytxJ;-;-	WP_003152383.1;WP_038459527.1;WP_003152380.1;WP_007408777.1	MULTISPECIES: bifunctional 3-deoxy-7-phosphoheptulonate synthase/chorismate mutase;MULTISPECIES: bacillithiol system redox-active protein YtxJ;MULTISPECIES: YtxH domain-containing protein;MULTISPECIES: DUF948 domain-containing protein
892	T18-BP4-R	INDEL	NZ_CP006890.1	3128193	3128193	G	-	intergenic	V529_RS14845(dist=1269),V529_RS14970(dist=6077)			het	49847.7	1981	0.61	-;thiT	WP_038459600.1;WP_012118271.1	MULTISPECIES: tryptophan-rich sensory protein;MULTISPECIES: energy-coupled thiamine transporter ThiT
893	T18-BP4-R	INDEL	NZ_CP006890.1	3128272	3128272	-	AT	intergenic	V529_RS14845(dist=1348),V529_RS14970(dist=5998)			het	31167.7	1608	0.49	-;thiT	WP_038459600.1;WP_012118271.1	MULTISPECIES: tryptophan-rich sensory protein;MULTISPECIES: energy-coupled thiamine transporter ThiT
894	T18-BP4-R	INDEL	NZ_CP006890.1	3128281	3128281	G	-	intergenic	V529_RS14845(dist=1357),V529_RS14970(dist=5989)			het	31291.7	1607	0.5	-;thiT	WP_038459600.1;WP_012118271.1	MULTISPECIES: tryptophan-rich sensory protein;MULTISPECIES: energy-coupled thiamine transporter ThiT
895	T18-BP4-R	INDEL	NZ_CP006890.1	3128375	3128379	GTATA	-	intergenic	V529_RS14845(dist=1451),V529_RS14970(dist=5891)			het	29614.7	1634	0.47	-;thiT	WP_038459600.1;WP_012118271.1	MULTISPECIES: tryptophan-rich sensory protein;MULTISPECIES: energy-coupled thiamine transporter ThiT
896	T18-BP4-R	INDEL	NZ_CP006890.1	3128461	3128461	-	ATACAGGATAACTATCCT	intergenic	V529_RS14845(dist=1537),V529_RS14970(dist=5809)			het	8424.73	1055	0.25	-;thiT	WP_038459600.1;WP_012118271.1	MULTISPECIES: tryptophan-rich sensory protein;MULTISPECIES: energy-coupled thiamine transporter ThiT
897	T18-BP4-R	INDEL	NZ_CP006890.1	3128466	3128468	GGC	-	intergenic	V529_RS14845(dist=1542),V529_RS14970(dist=5802)			het	5016.73	976	0.18	-;thiT	WP_038459600.1;WP_012118271.1	MULTISPECIES: tryptophan-rich sensory protein;MULTISPECIES: energy-coupled thiamine transporter ThiT
898	T18-BP4-R	INDEL	NZ_CP006890.1	3128647	3128647	C	-	intergenic	V529_RS14845(dist=1723),V529_RS14970(dist=5623)			het	3298.73	896	0.15	-;thiT	WP_038459600.1;WP_012118271.1	MULTISPECIES: tryptophan-rich sensory protein;MULTISPECIES: energy-coupled thiamine transporter ThiT
899	T18-BP4-R	INDEL	NZ_CP006890.1	3128650	3128650	G	-	intergenic	V529_RS14845(dist=1726),V529_RS14970(dist=5620)			het	3283.73	902	0.15	-;thiT	WP_038459600.1;WP_012118271.1	MULTISPECIES: tryptophan-rich sensory protein;MULTISPECIES: energy-coupled thiamine transporter ThiT
900	T18-BP4-R	INDEL	NZ_CP006890.1	3128661	3128662	AG	-	intergenic	V529_RS14845(dist=1737),V529_RS14970(dist=5608)			het	3292.73	908	0.15	-;thiT	WP_038459600.1;WP_012118271.1	MULTISPECIES: tryptophan-rich sensory protein;MULTISPECIES: energy-coupled thiamine transporter ThiT
901	T18-BP4-R	INDEL	NZ_CP006890.1	3128666	3128669	AACA	-	intergenic	V529_RS14845(dist=1742),V529_RS14970(dist=5601)			het	3210.73	925	0.15	-;thiT	WP_038459600.1;WP_012118271.1	MULTISPECIES: tryptophan-rich sensory protein;MULTISPECIES: energy-coupled thiamine transporter ThiT
902	T18-BP4-R	INDEL	NZ_CP006890.1	3128672	3128672	-	CTTGTCCAA	intergenic	V529_RS14845(dist=1748),V529_RS14970(dist=5598)			het	3298.73	903	0.15	-;thiT	WP_038459600.1;WP_012118271.1	MULTISPECIES: tryptophan-rich sensory protein;MULTISPECIES: energy-coupled thiamine transporter ThiT
903	T18-BP4-R	INDEL	NZ_CP006890.1	3128676	3128677	GG	-	intergenic	V529_RS14845(dist=1752),V529_RS14970(dist=5593)			het	3151.73	903	0.14	-;thiT	WP_038459600.1;WP_012118271.1	MULTISPECIES: tryptophan-rich sensory protein;MULTISPECIES: energy-coupled thiamine transporter ThiT
904	T18-BP4-R	INDEL	NZ_CP006890.1	3152930	3152930	-	A	upstream;downstream	V529_RS15065(dist=72);V529_RS15070(dist=43)			hom	20672.7	679	1	-;-	WP_038459617.1;WP_038459619.1	MULTISPECIES: methyl-accepting chemotaxis protein;MULTISPECIES: methyl-accepting chemotaxis protein
905	T18-BP4-R	INDEL	NZ_CP006890.1	3206237	3206237	T	-	exonic	V529_RS15345	frameshift deletion	V529_RS15345:V529_RS15345.t01#NZ_CP006890.1#3205776:exon1:c.764delA:p.K255fs,	hom	18890.7	624	1	-	WP_032876792.1	MULTISPECIES: HDOD domain-containing protein
906	T18-BP4-R	INDEL	NZ_CP006890.1	3245138	3245138	A	-	exonic	V529_RS15495	stoploss	V529_RS15495:V529_RS15495.t01#NZ_CP006890.1#3244662:exon1:c.476delA:p.X159,	hom	20753.7	669	1	-	WP_014418782.1	MULTISPECIES: divergent PAP2 family protein
907	T18-BP4-R	INDEL	NZ_CP006890.1	3416469	3416469	-	T	exonic	V529_RS16405	frameshift insertion	V529_RS16405:V529_RS16405.t01#NZ_CP006890.1#3416460:exon1:c.648dupA:p.E217fs,	hom	25145.7	793	1	-	WP_038459870.1	ABC transporter permease
908	T18-BP4-R	INDEL	NZ_CP006890.1	3464634	3464634	-	A	exonic	V529_RS16625	frameshift insertion	V529_RS16625:V529_RS16625.t01#NZ_CP006890.1#3463307:exon1:c.1328dupA:p.X443delinsX,	hom	23327.7	718	1	-	WP_007407373.1	MULTISPECIES: GntP family permease
909	T18-BP4-R	INDEL	NZ_CP006890.1	3627524	3627524	T	-	downstream	V529_RS17400,V529_RS17405,V529_RS17410(dist=8)			hom	19684.7	717	0.98	-;-;-	WP_007614165.1;WP_032876089.1;WP_032876086.1	MULTISPECIES: Cof-type HAD-IIB family hydrolase;MULTISPECIES: membrane protein;MULTISPECIES: C40 family peptidase
910	T18-BP4-R	INDEL	NZ_CP006890.1	3865890	3865890	-	T	upstream;downstream	V529_RS18695(dist=501);V529_RS18700,V529_RS18705(dist=6)			hom	20277.7	674	1	-;-;celB	WP_038460318.1;WP_003150894.1;WP_038460320.1	MULTISPECIES: class I SAM-dependent rRNA methyltransferase;MULTISPECIES: VOC family protein;MULTISPECIES: PTS cellobiose transporter subunit IIC
911	T18-BP4-R	INDEL	NZ_CP006890.1	3923883	3923883	-	A	downstream	V529_RS18955,V529_RS18960,V529_RS18965(dist=43)			hom	24376.7	790	0.99	-;-;-	WP_032875637.1;WP_038460376.1;WP_046341506.1	MULTISPECIES: NupC/NupG family nucleoside CNT transporter;MULTISPECIES: DUF3298 and DUF4163 domain-containing protein;MULTISPECIES: hypothetical protein
912	T18-BP4-R	INDEL	NZ_CP006890.1	3987480	3987480	-	T	upstream;downstream	V529_RS19240(dist=104);V529_RS19235(dist=15)			hom	24148.7	724	1	-;-	WP_038460470.1;WP_015240911.1	MULTISPECIES: sugar porter family MFS transporter;MULTISPECIES: aldo/keto reductase
913	T18-BP4-R	INDEL	NZ_CP006890.1	3987487	3987487	-	G	upstream;downstream	V529_RS19240(dist=97);V529_RS19235(dist=22)			hom	24264.7	725	1	-;-	WP_038460470.1;WP_015240911.1	MULTISPECIES: sugar porter family MFS transporter;MULTISPECIES: aldo/keto reductase
914	T18-BP4-R	INDEL	NZ_CP006890.1	3987494	3987494	-	T	upstream;downstream	V529_RS19240(dist=90);V529_RS19235(dist=29)			hom	21085.7	700	1	-;-	WP_038460470.1;WP_015240911.1	MULTISPECIES: sugar porter family MFS transporter;MULTISPECIES: aldo/keto reductase
915	T18-BP4-R	INDEL	NZ_CP006890.1	4091118	4091118	A	-	exonic	V529_RS19760	frameshift deletion	V529_RS19760:V529_RS19760.t01#NZ_CP006890.1#4090632:exon1:c.486delA:p.I162fs,	hom	20038.7	677	1	-	WP_038460599.1	Rrf2 family transcriptional regulator
916	T18-BP4-R	SNV	NZ_CP006890.1	91446	91446	G	A	downstream	V529_RS00480(dist=246)			hom	23608.8	526	1	lysS	WP_014416740.1	MULTISPECIES: lysine--tRNA ligase
917	T18-BP4-R	SNV	NZ_CP006890.1	156053	156053	C	T	upstream	V529_RS00870(dist=278)			het	9685.77	1179	0.31	pdaB	WP_038456740.1	MULTISPECIES: polysaccharide deacetylase family sporulation protein PdaB
918	T18-BP4-R	SNV	NZ_CP006890.1	156298	156298	T	C	upstream	V529_RS00870(dist=523)			het	20572.8	1964	0.46	pdaB	WP_038456740.1	MULTISPECIES: polysaccharide deacetylase family sporulation protein PdaB
919	T18-BP4-R	SNV	NZ_CP006890.1	156332	156332	C	T	upstream	V529_RS00870(dist=557)			het	16835.8	2437	0.36	pdaB	WP_038456740.1	MULTISPECIES: polysaccharide deacetylase family sporulation protein PdaB
920	T18-BP4-R	SNV	NZ_CP006890.1	333962	333962	T	C	exonic	V529_RS01705	synonymous SNV	V529_RS01705:V529_RS01705.t01#NZ_CP006890.1#325670:exon1:c.T8292C:p.D2764D,	hom	20614.8	641	1	srfAA	WP_038456924.1	MULTISPECIES: surfactin non-ribosomal peptide synthetase SrfAA
921	T18-BP4-R	SNV	NZ_CP006890.1	334262	334262	C	G	exonic	V529_RS01705	synonymous SNV	V529_RS01705:V529_RS01705.t01#NZ_CP006890.1#325670:exon1:c.C8592G:p.G2864G,	hom	25278.8	707	1	srfAA	WP_038456924.1	MULTISPECIES: surfactin non-ribosomal peptide synthetase SrfAA
922	T18-BP4-R	SNV	NZ_CP006890.1	367544	367544	G	A	exonic	V529_RS01800	nonsynonymous SNV	V529_RS01800:V529_RS01800.t01#NZ_CP006890.1#366490:exon1:c.G1054A:p.V352I,	hom	29864.8	765	1	-	WP_038456939.1	MULTISPECIES: Ger(x)C family spore germination protein
923	T18-BP4-R	SNV	NZ_CP006890.1	694317	694317	A	G	exonic	V529_RS03330	nonsynonymous SNV	V529_RS03330:V529_RS03330.t01#NZ_CP006890.1#691529:exon1:c.A2788G:p.N930D,	hom	18023.8	501	1	-	WP_158318853.1	MULTISPECIES: type I polyketide synthase
924	T18-BP4-R	SNV	NZ_CP006890.1	2111374	2111374	A	G	exonic	V529_RS09550	synonymous SNV	V529_RS09550:V529_RS09550.t01#NZ_CP006890.1#2110531:exon1:c.A843G:p.K281K,	hom	20016.8	658	1	-	WP_007611979.1	MULTISPECIES: STAS domain-containing protein
925	T18-BP4-R	SNV	NZ_CP006890.1	2111377	2111377	G	A	exonic	V529_RS09550	synonymous SNV	V529_RS09550:V529_RS09550.t01#NZ_CP006890.1#2110531:exon1:c.G846A:p.G282G,	hom	28412.7	710	1	-	WP_007611979.1	MULTISPECIES: STAS domain-containing protein
926	T18-BP4-R	SNV	NZ_CP006890.1	2536111	2536111	C	T	exonic	V529_RS11985	nonsynonymous SNV	V529_RS11985:V529_RS11985.t01#NZ_CP006890.1#2529401:exon1:c.G8906A:p.G2969E,	hom	20537.8	563	1	-	WP_038459073.1	SDR family NAD(P)-dependent oxidoreductase
927	T18-BP4-R	SNV	NZ_CP006890.1	2751116	2751116	G	A	exonic	V529_RS13010	stopgain	V529_RS13010:V529_RS13010.t01#NZ_CP006890.1#2750900:exon1:c.C484T:p.Q162X,	hom	26576.8	671	1	-	WP_032873937.1	MULTISPECIES: aspartate/glutamate racemase family protein
928	T18-BP4-R	SNV	NZ_CP006890.1	2980763	2980763	T	A	exonic	V529_RS14120	nonsynonymous SNV	V529_RS14120:V529_RS14120.t01#NZ_CP006890.1#2980290:exon1:c.A1286T:p.D429V,	hom	30166.8	796	0.99	pyk	WP_007613076.1	MULTISPECIES: pyruvate kinase
929	T18-BP4-R	SNV	NZ_CP006890.1	3128098	3128098	A	G	intergenic	V529_RS14845(dist=1174),V529_RS14970(dist=6172)			het	28403.8	1506	0.5	-;thiT	WP_038459600.1;WP_012118271.1	MULTISPECIES: tryptophan-rich sensory protein;MULTISPECIES: energy-coupled thiamine transporter ThiT
930	T18-BP4-R	SNV	NZ_CP006890.1	3128101	3128101	A	G	intergenic	V529_RS14845(dist=1177),V529_RS14970(dist=6169)			het	28436.8	1821	0.41	-;thiT	WP_038459600.1;WP_012118271.1	MULTISPECIES: tryptophan-rich sensory protein;MULTISPECIES: energy-coupled thiamine transporter ThiT
931	T18-BP4-R	SNV	NZ_CP006890.1	3128179	3128179	T	A	intergenic	V529_RS14845(dist=1255),V529_RS14970(dist=6091)			het	51900.8	2043	0.63	-;thiT	WP_038459600.1;WP_012118271.1	MULTISPECIES: tryptophan-rich sensory protein;MULTISPECIES: energy-coupled thiamine transporter ThiT
932	T18-BP4-R	SNV	NZ_CP006890.1	3128184	3128184	C	T	intergenic	V529_RS14845(dist=1260),V529_RS14970(dist=6086)			het	51555.8	2028	0.63	-;thiT	WP_038459600.1;WP_012118271.1	MULTISPECIES: tryptophan-rich sensory protein;MULTISPECIES: energy-coupled thiamine transporter ThiT
933	T18-BP4-R	SNV	NZ_CP006890.1	3128189	3128189	G	A	intergenic	V529_RS14845(dist=1265),V529_RS14970(dist=6081)			het	50651.8	2003	0.62	-;thiT	WP_038459600.1;WP_012118271.1	MULTISPECIES: tryptophan-rich sensory protein;MULTISPECIES: energy-coupled thiamine transporter ThiT
934	T18-BP4-R	SNV	NZ_CP006890.1	3128876	3128876	G	A	intergenic	V529_RS14845(dist=1952),V529_RS14970(dist=5394)			het	19652.8	1370	0.39	-;thiT	WP_038459600.1;WP_012118271.1	MULTISPECIES: tryptophan-rich sensory protein;MULTISPECIES: energy-coupled thiamine transporter ThiT
935	T18-BP4-R	SNV	NZ_CP006890.1	3128881	3128881	G	A	intergenic	V529_RS14845(dist=1957),V529_RS14970(dist=5389)			het	19696.8	1383	0.39	-;thiT	WP_038459600.1;WP_012118271.1	MULTISPECIES: tryptophan-rich sensory protein;MULTISPECIES: energy-coupled thiamine transporter ThiT
936	T18-BP4-R	SNV	NZ_CP006890.1	3202362	3202362	A	T	exonic	V529_RS15320	stopgain	V529_RS15320:V529_RS15320.t01#NZ_CP006890.1#3201292:exon1:c.T1223A:p.L408X,	hom	27788.8	729	0.99	-	WP_038459663.1	MULTISPECIES: histidine kinase
937	T18-BP4-R	SNV	NZ_CP006890.1	3740100	3740100	C	T	exonic	V529_RS18035	nonsynonymous SNV	V529_RS18035:V529_RS18035.t01#NZ_CP006890.1#3739971:exon1:c.G247A:p.A83T,	hom	28483.8	744	0.99	spo0F	WP_012118670.1	MULTISPECIES: sporulation initiation phosphotransferase Spo0F
938	T18-BP5-R	INDEL	NZ_CP006890.1	91448	91454	GGGGGGG	-	downstream	V529_RS00480(dist=248)			hom	20495.7	442	1	lysS	WP_014416740.1	MULTISPECIES: lysine--tRNA ligase
939	T18-BP5-R	INDEL	NZ_CP006890.1	91454	91454	-	AACTAAA	downstream	V529_RS00480(dist=254)			hom	19987.7	437	1	lysS	WP_014416740.1	MULTISPECIES: lysine--tRNA ligase
940	T18-BP5-R	INDEL	NZ_CP006890.1	155891	155891	-	AGA	upstream;downstream	V529_RS00870(dist=116);V529_RS00865(dist=881)			het	1273.73	600	0.1	pdaB;kbaA	WP_038456740.1;WP_038456737.1	MULTISPECIES: polysaccharide deacetylase family sporulation protein PdaB;MULTISPECIES: KinB-signaling pathway activation protein
941	T18-BP5-R	INDEL	NZ_CP006890.1	155893	155893	-	CCG	upstream;downstream	V529_RS00870(dist=118);V529_RS00865(dist=883)			het	1840.73	617	0.12	pdaB;kbaA	WP_038456740.1;WP_038456737.1	MULTISPECIES: polysaccharide deacetylase family sporulation protein PdaB;MULTISPECIES: KinB-signaling pathway activation protein
942	T18-BP5-R	INDEL	NZ_CP006890.1	479479	479480	CT	-	upstream;downstream	V529_RS21230(dist=494);V529_RS02380(dist=594)			het	14283.7	976	0.39	-;-	WP_038457033.1;WP_029326211.1	MULTISPECIES: hypothetical protein;MULTISPECIES: SprT family protein
943	T18-BP5-R	INDEL	NZ_CP006890.1	479574	479574	-	ACAGGATAG	upstream;downstream	V529_RS21230(dist=400);V529_RS02380(dist=689)			het	3198.73	612	0.17	-;-	WP_038457033.1;WP_029326211.1	MULTISPECIES: hypothetical protein;MULTISPECIES: SprT family protein
944	T18-BP5-R	INDEL	NZ_CP006890.1	479576	479576	-	A	upstream;downstream	V529_RS21230(dist=398);V529_RS02380(dist=691)			het	2875.73	592	0.14	-;-	WP_038457033.1;WP_029326211.1	MULTISPECIES: hypothetical protein;MULTISPECIES: SprT family protein
945	T18-BP5-R	INDEL	NZ_CP006890.1	479578	479578	-	CTGTATGCGG	upstream;downstream	V529_RS21230(dist=396);V529_RS02380(dist=693)			het	1858.73	596	0.14	-;-	WP_038457033.1;WP_029326211.1	MULTISPECIES: hypothetical protein;MULTISPECIES: SprT family protein
946	T18-BP5-R	INDEL	NZ_CP006890.1	479580	479580	-	GTAGTTC	upstream;downstream	V529_RS21230(dist=394);V529_RS02380(dist=695)			het	1801.73	569	0.1	-;-	WP_038457033.1;WP_029326211.1	MULTISPECIES: hypothetical protein;MULTISPECIES: SprT family protein
947	T18-BP5-R	INDEL	NZ_CP006890.1	495019	495019	T	-	exonic	V529_RS02485	stopgain	V529_RS02485:V529_RS02485.t01#NZ_CP006890.1#494416:exon1:c.427delA:p.I143X,	hom	17259.7	530	1	-	WP_038457043.1	fatty acid desaturase
948	T18-BP5-R	INDEL	NZ_CP006890.1	537727	537727	-	T	upstream;downstream	V529_RS02700,V529_RS02710(dist=150);V529_RS20150(dist=150)			hom	17455.7	558	1	-;-;-	WP_007409312.1;WP_038457084.1;WP_228842189.1	MULTISPECIES: GNAT family N-acetyltransferase;MULTISPECIES: class I SAM-dependent methyltransferase;MULTISPECIES: hypothetical protein
949	T18-BP5-R	INDEL	NZ_CP006890.1	561965	561965	-	T	upstream	V529_RS02840(dist=151)			hom	14771.7	521	0.99	thiL	WP_038457099.1	MULTISPECIES: thiamine-phosphate kinase
950	T18-BP5-R	INDEL	NZ_CP006890.1	615285	615285	-	T	upstream;downstream	V529_RS03075,V529_RS03080(dist=88);V529_RS03070,V529_RS20160(dist=33)			hom	15800.7	523	1	-;-;-;-	WP_007609840.1;WP_007609843.1;WP_038457149.1;WP_012116994.1	MULTISPECIES: DUF5698 domain-containing protein;MULTISPECIES: NETI motif-containing protein;MULTISPECIES: hypothetical protein;MULTISPECIES: Fur-regulated basic protein FbpA
951	T18-BP5-R	INDEL	NZ_CP006890.1	672179	672179	G	-	exonic	V529_RS03305,V529_RS03310	frameshift deletion	V529_RS03305:V529_RS03305.t01#NZ_CP006890.1#670224:exon1:c.1955delG:p.R652fs,V529_RS03310:V529_RS03310.t01#NZ_CP006890.1#672139:exon1:c.40delG:p.G14fs,	hom	19810.7	531	1	-;-	WP_038457193.1;WP_148304012.1	MULTISPECIES: polyketide synthase;MULTISPECIES: SDR family oxidoreductase
952	T18-BP5-R	INDEL	NZ_CP006890.1	674511	674511	-	GCCAAATTCTTAGAATATCGAGAGATAAGCTTGATGTAGAT	exonic	V529_RS03310	stopgain	V529_RS03310:V529_RS03310.t01#NZ_CP006890.1#672139:exon1:c.2372_2373insGCCAAATTCTTAGAATATCGAGAGATAAGCTTGATGTAGAT:p.Q791_K792delinsQPNSX,	hom	18854.7	291	1	-	WP_148304012.1	MULTISPECIES: SDR family oxidoreductase
953	T18-BP5-R	INDEL	NZ_CP006890.1	681667	681667	-	AGTCTTCCGACCTATCCGTTTGCGAAGGAAAAATACTGGGTGCCTTCAGAAATTAAACAGCCGTCTGCAGCATCAACGAACCAGCTC	exonic	V529_RS03320	nonframeshift insertion	V529_RS03320:V529_RS03320.t01#NZ_CP006890.1#681226:exon1:c.441_442insAGTCTTCCGACCTATCCGTTTGCGAAGGAAAAATACTGGGTGCCTTCAGAAATTAAACAGCCGTCTGCAGCATCAACGAACCAGCTC:p.I147delinsISLPTYPFAKEKYWVPSEIKQPSAASTNQL,	hom	20823.7	384	1	-	WP_158318851.1	MULTISPECIES: SDR family NAD(P)-dependent oxidoreductase
954	T18-BP5-R	INDEL	NZ_CP006890.1	702662	702662	-	TCAGTCTTCCGACCTATCCGTTTGCGAAGGAAAAATACTGGGTGCCTTCAGAAATTAAACAGCCGTCTGCAGCATCAACGAACCAGC	exonic	V529_RS19910	nonframeshift insertion	V529_RS19910:V529_RS19910.t01#NZ_CP006890.1#700540:exon1:c.2122_2123insTCAGTCTTCCGACCTATCCGTTTGCGAAGGAAAAATACTGGGTGCCTTCAGAAATTAAACAGCCGTCTGCAGCATCAACGAACCAGC:p.V708delinsVSLPTYPFAKEKYWVPSEIKQPSAASTNQL,	hom	5354.73	104	1	-	WP_051590106.1	MULTISPECIES: type I polyketide synthase
955	T18-BP5-R	INDEL	NZ_CP006890.1	704940	704940	A	-	exonic	V529_RS19910	frameshift deletion	V529_RS19910:V529_RS19910.t01#NZ_CP006890.1#700540:exon1:c.4400delA:p.E1467fs,	hom	4516.73	133	1	-	WP_051590106.1	MULTISPECIES: type I polyketide synthase
956	T18-BP5-R	INDEL	NZ_CP006890.1	727394	727394	A	-	exonic	V529_RS19915	frameshift deletion	V529_RS19915:V529_RS19915.t01#NZ_CP006890.1#726604:exon1:c.790delA:p.K264fs,	hom	13932.7	462	1	-	WP_051590107.1	MULTISPECIES: SDR family NAD(P)-dependent oxidoreductase
957	T18-BP5-R	INDEL	NZ_CP006890.1	742345	742345	-	T	upstream;downstream	V529_RS03405,V529_RS03410(dist=65);V529_RS03390,V529_RS03395,V529_RS03400(dist=23)			hom	16620.7	541	1	-;-;-;-;cotJC	WP_038457218.1;WP_012117023.1;WP_003155704.1;WP_007408934.1;WP_038457215.1	MULTISPECIES: GNAT family N-acetyltransferase;MULTISPECIES: YesK-like family protein;MULTISPECIES: spore coat associated protein CotJA;MULTISPECIES: spore coat protein CotJB;MULTISPECIES: spore coat protein CotJC
958	T18-BP5-R	INDEL	NZ_CP006890.1	775419	775419	-	T	upstream;downstream	V529_RS03555(dist=53);V529_RS03550,V529_RS03560(dist=53)			hom	15649.7	552	0.99	-;-;-	WP_038457250.1;WP_038457249.1;WP_038457251.1	MULTISPECIES: GNAT family N-acetyltransferase;MULTISPECIES: DEAD/DEAH box helicase;MULTISPECIES: NADP-dependent oxidoreductase
959	T18-BP5-R	INDEL	NZ_CP006890.1	783467	783467	-	CGACAGGAATAACGGGATCAACTGGAGATACTGGAGCCACCGGAGTAACAGGAGCAACCGGGGTAACGGGATCAACAGGAGCAACCGGGATCACCGGAGC	downstream	V529_RS03600(dist=999)			hom	28264.7	278	1	-	WP_038457255.1	ATP-binding protein
960	T18-BP5-R	INDEL	NZ_CP006890.1	879556	879556	T	-	upstream;downstream	V529_RS04010(dist=86);V529_RS04005(dist=9)			hom	15349.7	505	1	-;mprF	WP_038457354.1;WP_038457352.1	MULTISPECIES: PhzF family phenazine biosynthesis isomerase;MULTISPECIES: bifunctional lysylphosphatidylglycerol flippase/synthetase MprF
961	T18-BP5-R	INDEL	NZ_CP006890.1	879576	879576	A	-	upstream;downstream	V529_RS04010(dist=66);V529_RS04005(dist=29)			hom	16190.7	510	1	-;mprF	WP_038457354.1;WP_038457352.1	MULTISPECIES: PhzF family phenazine biosynthesis isomerase;MULTISPECIES: bifunctional lysylphosphatidylglycerol flippase/synthetase MprF
962	T18-BP5-R	INDEL	NZ_CP006890.1	889126	889126	-	A	upstream;downstream	V529_RS04080(dist=109);V529_RS04070,V529_RS04075(dist=101)			hom	14917.7	478	1	-;-;-	WP_032872409.1;WP_017419152.1;WP_038457364.1	MULTISPECIES: glycosyltransferase family 2 protein;MULTISPECIES: SdpI family protein;MULTISPECIES: alpha/beta hydrolase
963	T18-BP5-R	INDEL	NZ_CP006890.1	952806	952806	-	A	upstream;downstream	V529_RS04475(dist=43);V529_RS04465,V529_RS04470(dist=43)			hom	15337.7	484	1	-;-;-	WP_003155362.1;WP_038457411.1;WP_038457414.1	MULTISPECIES: YhcN/YlaJ family sporulation lipoprotein;MULTISPECIES: L-cystine transporter;MULTISPECIES: hypothetical protein
964	T18-BP5-R	INDEL	NZ_CP006890.1	1074870	1074870	A	-	upstream;downstream	V529_RS05060,V529_RS05075(dist=28);V529_RS05065,V529_RS05070(dist=28)			hom	15521.7	509	1	-;-;-;-	WP_038457530.1;WP_003155179.1;WP_038457531.1;WP_032874382.1	MULTISPECIES: FAD-dependent oxidoreductase;MULTISPECIES: competence protein ComK;MULTISPECIES: SDR family oxidoreductase;MULTISPECIES: IDEAL domain-containing protein
965	T18-BP5-R	INDEL	NZ_CP006890.1	1164633	1164633	-	A	upstream;downstream	V529_RS05540(dist=214);V529_RS05530,V529_RS05545(dist=214)			hom	15167.7	479	1	spx;-;-	WP_003155034.1;WP_079891810.1;WP_007610610.1	MULTISPECIES: transcriptional regulator Spx;MULTISPECIES: putative glycoside hydrolase;MULTISPECIES: TerC family protein
966	T18-BP5-R	INDEL	NZ_CP006890.1	1278502	1278502	T	-	exonic	V529_RS06170	stopgain	V529_RS06170:V529_RS06170.t01#NZ_CP006890.1#1277530:exon1:c.972delT:p.C324X,	hom	21086.7	523	1	-	WP_051590110.1	ATP-binding cassette domain-containing protein
967	T18-BP5-R	INDEL	NZ_CP006890.1	1278523	1278523	T	-	exonic	V529_RS06170	frameshift deletion	V529_RS06170:V529_RS06170.t01#NZ_CP006890.1#1277530:exon1:c.993delT:p.S331fs,	hom	15618.7	505	1	-	WP_051590110.1	ATP-binding cassette domain-containing protein
968	T18-BP5-R	INDEL	NZ_CP006890.1	1381379	1381379	-	T	upstream;downstream	V529_RS06695,V529_RS06700(dist=83);V529_RS06690(dist=29)			hom	15269.7	492	1	-;-;ccpC	WP_012117440.1;WP_038457855.1;WP_007611101.1	MULTISPECIES: flavodoxin;MULTISPECIES: glycoside hydrolase;MULTISPECIES: transcriptional regulator CcpC
969	T18-BP5-R	INDEL	NZ_CP006890.1	1385597	1385597	-	A	downstream	V529_RS06715,V529_RS06720,V529_RS06725(dist=29)			hom	15625.7	493	1	-;-;-	WP_038457856.1;WP_003154596.1;WP_032874739.1	MULTISPECIES: N-acetyldiaminopimelate deacetylase;MULTISPECIES: YkuS family protein;MULTISPECIES: mechanosensitive ion channel family protein
970	T18-BP5-R	INDEL	NZ_CP006890.1	1708803	1708803	A	-	downstream	V529_RS08105(dist=382)			hom	16888.7	531	1	recA	WP_003154145.1	MULTISPECIES: recombinase RecA
971	T18-BP5-R	INDEL	NZ_CP006890.1	1798443	1798443	-	T	downstream	V529_RS08240,V529_RS08245,V529_RS08250,V529_RS08255(dist=10)			hom	12001.7	377	1	-;-;-;-	WP_015417516.1;WP_003154084.1;WP_007410383.1;WP_007410382.1	MULTISPECIES: NucA/NucB deoxyribonuclease domain-containing protein;MULTISPECIES: DUF1275 domain-containing protein;MULTISPECIES: hypothetical protein;MULTISPECIES: S8 family peptidase
972	T18-BP5-R	INDEL	NZ_CP006890.1	1841998	1841998	G	-	exonic	V529_RS08475	frameshift deletion	V529_RS08475:V529_RS08475.t01#NZ_CP006890.1#1841866:exon1:c.132delG:p.T44fs,	hom	20401.7	506	1	-	WP_007410343.1	MULTISPECIES: DUF4944 domain-containing protein
973	T18-BP5-R	INDEL	NZ_CP006890.1	1868562	1868562	T	-	downstream	V529_RS08640,V529_RS08645,V529_RS08650,V529_RS08655,V529_RS08660(dist=13)			hom	22168.7	491	1	tlp;-;-;-;plsY	WP_007410320.1;WP_003153973.1;WP_007611759.1;WP_007410318.1;WP_038458135.1	MULTISPECIES: small acid-soluble spore protein Tlp;MULTISPECIES: YbgC/FadM family acyl-CoA thioesterase;MULTISPECIES: hypothetical protein;MULTISPECIES: HesB/YadR/YfhF family protein;MULTISPECIES: glycerol-3-phosphate 1-O-acyltransferase PlsY
974	T18-BP5-R	INDEL	NZ_CP006890.1	1868568	1868568	T	-	downstream	V529_RS08640,V529_RS08645,V529_RS08650,V529_RS08655,V529_RS08660(dist=7)			hom	22431.7	508	1	tlp;-;-;-;plsY	WP_007410320.1;WP_003153973.1;WP_007611759.1;WP_007410318.1;WP_038458135.1	MULTISPECIES: small acid-soluble spore protein Tlp;MULTISPECIES: YbgC/FadM family acyl-CoA thioesterase;MULTISPECIES: hypothetical protein;MULTISPECIES: HesB/YadR/YfhF family protein;MULTISPECIES: glycerol-3-phosphate 1-O-acyltransferase PlsY
975	T18-BP5-R	INDEL	NZ_CP006890.1	2043597	2043597	A	-	downstream	V529_RS09215,V529_RS09225(dist=266)			hom	12960.7	416	1	-;-	WP_038458342.1;WP_003153850.1	MULTISPECIES: site-specific integrase;MULTISPECIES: site-specific integrase
976	T18-BP5-R	INDEL	NZ_CP006890.1	2111389	2111389	T	-	downstream	V529_RS09545,V529_RS09550,V529_RS09555,V529_RS09560(dist=20)			hom	18764.7	467	1	-;-;bshB2;-	WP_038458453.1;WP_007611979.1;WP_007407961.1;WP_007611980.1	MULTISPECIES: MATE family efflux transporter;MULTISPECIES: STAS domain-containing protein;MULTISPECIES: bacillithiol biosynthesis deacetylase BshB2;MULTISPECIES: YojF family protein
977	T18-BP5-R	INDEL	NZ_CP006890.1	2347573	2347573	-	T	exonic	V529_RS11050	frameshift insertion	V529_RS11050:V529_RS11050.t01#NZ_CP006890.1#2347526:exon1:c.661dupA:p.S221fs,	hom	20281.7	632	1	-	WP_038458916.1	hypothetical protein
978	T18-BP5-R	INDEL	NZ_CP006890.1	2424552	2424552	-	A	upstream;downstream	V529_RS11480,V529_RS11485(dist=97);V529_RS11490(dist=232)			hom	13686.7	427	1	-;-;-	WP_038460829.1;WP_003153435.1;WP_038458987.1	MULTISPECIES: hypothetical protein;MULTISPECIES: DUF2768 domain-containing protein;MULTISPECIES: NAD(P)H-dependent glycerol-3-phosphate dehydrogenase
979	T18-BP5-R	INDEL	NZ_CP006890.1	2475451	2475451	-	T	upstream;downstream	V529_RS11750,V529_RS11755(dist=496);V529_RS11765(dist=240)			hom	17587.7	613	1	spoVAC;-;sigF	WP_003153353.1;WP_029326122.1;WP_003153348.1	MULTISPECIES: stage V sporulation protein AC;MULTISPECIES: stage V sporulation protein AB;MULTISPECIES: RNA polymerase sporulation sigma factor SigF
980	T18-BP5-R	INDEL	NZ_CP006890.1	2577722	2577722	A	-	exonic	V529_RS12035	frameshift deletion	V529_RS12035:V529_RS12035.t01#NZ_CP006890.1#2577055:exon1:c.213delT:p.I71fs,	hom	18602.7	499	1	-	WP_015240165.1	MULTISPECIES: LysR family transcriptional regulator
981	T18-BP5-R	INDEL	NZ_CP006890.1	2579596	2579596	-	T	upstream;downstream	V529_RS12050(dist=68);V529_RS12045,V529_RS12055(dist=68)			hom	18135.7	571	1	-;namA;rpmG	WP_038459097.1;WP_038459095.1;WP_003153246.1	MULTISPECIES: alpha/beta hydrolase;NADPH dehydrogenase NamA;MULTISPECIES: 50S ribosomal protein L33
982	T18-BP5-R	INDEL	NZ_CP006890.1	2618911	2618911	T	-	upstream;downstream	V529_RS12250,V529_RS12255,V529_RS12260(dist=99);V529_RS12245(dist=29)			hom	14544.7	480	1	-;-;alr;-	WP_007408362.1;WP_038459145.1;WP_038459148.1;WP_038460835.1	MULTISPECIES: spore germination protein;MULTISPECIES: spore germination protein;MULTISPECIES: alanine racemase;MULTISPECIES: NADH-dependent flavin oxidoreductase
983	T18-BP5-R	INDEL	NZ_CP006890.1	2848651	2848651	-	T	upstream;downstream	V529_RS13480,V529_RS13485(dist=48);V529_RS13490(dist=7)			hom	14051.7	505	0.99	pheA;thrR;obgE	WP_038459377.1;WP_007408173.1;WP_007408172.1	MULTISPECIES: prephenate dehydratase;MULTISPECIES: transcriptional regulator ThrR;MULTISPECIES: GTPase ObgE
984	T18-BP5-R	INDEL	NZ_CP006890.1	2868155	2868155	G	-	downstream	V529_RS13595(dist=867)			hom	13189.7	405	1	hemL	WP_038459388.1	MULTISPECIES: glutamate-1-semialdehyde 2,1-aminomutase
985	T18-BP5-R	INDEL	NZ_CP006890.1	3040788	3040788	-	A	upstream;downstream	V529_RS14405(dist=199);V529_RS14410,V529_RS14415,V529_RS14420(dist=40)			hom	5341.73	227	0.97	-;ytxJ;-;-	WP_003152383.1;WP_038459527.1;WP_003152380.1;WP_007408777.1	MULTISPECIES: bifunctional 3-deoxy-7-phosphoheptulonate synthase/chorismate mutase;MULTISPECIES: bacillithiol system redox-active protein YtxJ;MULTISPECIES: YtxH domain-containing protein;MULTISPECIES: DUF948 domain-containing protein
986	T18-BP5-R	INDEL	NZ_CP006890.1	3128193	3128193	G	-	intergenic	V529_RS14845(dist=1269),V529_RS14970(dist=6077)			het	39045.7	1464	0.65	-;thiT	WP_038459600.1;WP_012118271.1	MULTISPECIES: tryptophan-rich sensory protein;MULTISPECIES: energy-coupled thiamine transporter ThiT
987	T18-BP5-R	INDEL	NZ_CP006890.1	3128272	3128272	-	AT	intergenic	V529_RS14845(dist=1348),V529_RS14970(dist=5998)			het	23421.7	1175	0.5	-;thiT	WP_038459600.1;WP_012118271.1	MULTISPECIES: tryptophan-rich sensory protein;MULTISPECIES: energy-coupled thiamine transporter ThiT
988	T18-BP5-R	INDEL	NZ_CP006890.1	3128281	3128281	G	-	intergenic	V529_RS14845(dist=1357),V529_RS14970(dist=5989)			het	23555.7	1158	0.52	-;thiT	WP_038459600.1;WP_012118271.1	MULTISPECIES: tryptophan-rich sensory protein;MULTISPECIES: energy-coupled thiamine transporter ThiT
989	T18-BP5-R	INDEL	NZ_CP006890.1	3128375	3128379	GTATA	-	intergenic	V529_RS14845(dist=1451),V529_RS14970(dist=5891)			het	14627.7	970	0.4	-;thiT	WP_038459600.1;WP_012118271.1	MULTISPECIES: tryptophan-rich sensory protein;MULTISPECIES: energy-coupled thiamine transporter ThiT
990	T18-BP5-R	INDEL	NZ_CP006890.1	3128647	3128647	C	-	intergenic	V529_RS14845(dist=1723),V529_RS14970(dist=5623)			het	4140.73	685	0.2	-;thiT	WP_038459600.1;WP_012118271.1	MULTISPECIES: tryptophan-rich sensory protein;MULTISPECIES: energy-coupled thiamine transporter ThiT
991	T18-BP5-R	INDEL	NZ_CP006890.1	3128650	3128650	G	-	intergenic	V529_RS14845(dist=1726),V529_RS14970(dist=5620)			het	4161.73	690	0.2	-;thiT	WP_038459600.1;WP_012118271.1	MULTISPECIES: tryptophan-rich sensory protein;MULTISPECIES: energy-coupled thiamine transporter ThiT
992	T18-BP5-R	INDEL	NZ_CP006890.1	3128661	3128662	AG	-	intergenic	V529_RS14845(dist=1737),V529_RS14970(dist=5608)			het	4122.73	700	0.2	-;thiT	WP_038459600.1;WP_012118271.1	MULTISPECIES: tryptophan-rich sensory protein;MULTISPECIES: energy-coupled thiamine transporter ThiT
993	T18-BP5-R	INDEL	NZ_CP006890.1	3128666	3128669	AACA	-	intergenic	V529_RS14845(dist=1742),V529_RS14970(dist=5601)			het	4043.73	724	0.19	-;thiT	WP_038459600.1;WP_012118271.1	MULTISPECIES: tryptophan-rich sensory protein;MULTISPECIES: energy-coupled thiamine transporter ThiT
994	T18-BP5-R	INDEL	NZ_CP006890.1	3128672	3128672	-	CTTGTCCAA	intergenic	V529_RS14845(dist=1748),V529_RS14970(dist=5598)			het	4068.73	707	0.2	-;thiT	WP_038459600.1;WP_012118271.1	MULTISPECIES: tryptophan-rich sensory protein;MULTISPECIES: energy-coupled thiamine transporter ThiT
995	T18-BP5-R	INDEL	NZ_CP006890.1	3128676	3128677	GG	-	intergenic	V529_RS14845(dist=1752),V529_RS14970(dist=5593)			het	3900.73	704	0.19	-;thiT	WP_038459600.1;WP_012118271.1	MULTISPECIES: tryptophan-rich sensory protein;MULTISPECIES: energy-coupled thiamine transporter ThiT
996	T18-BP5-R	INDEL	NZ_CP006890.1	3152930	3152930	-	A	upstream;downstream	V529_RS15065(dist=72);V529_RS15070(dist=43)			hom	16125.7	533	1	-;-	WP_038459617.1;WP_038459619.1	MULTISPECIES: methyl-accepting chemotaxis protein;MULTISPECIES: methyl-accepting chemotaxis protein
997	T18-BP5-R	INDEL	NZ_CP006890.1	3245138	3245138	A	-	exonic	V529_RS15495	stoploss	V529_RS15495:V529_RS15495.t01#NZ_CP006890.1#3244662:exon1:c.476delA:p.X159,	hom	15673.7	505	1	-	WP_014418782.1	MULTISPECIES: divergent PAP2 family protein
998	T18-BP5-R	INDEL	NZ_CP006890.1	3416469	3416469	-	T	exonic	V529_RS16405	frameshift insertion	V529_RS16405:V529_RS16405.t01#NZ_CP006890.1#3416460:exon1:c.648dupA:p.E217fs,	hom	19453.7	614	1	-	WP_038459870.1	ABC transporter permease
999	T18-BP5-R	INDEL	NZ_CP006890.1	3464634	3464634	-	A	exonic	V529_RS16625	frameshift insertion	V529_RS16625:V529_RS16625.t01#NZ_CP006890.1#3463307:exon1:c.1328dupA:p.X443delinsX,	hom	17342.7	529	1	-	WP_007407373.1	MULTISPECIES: GntP family permease
1000	T18-BP5-R	INDEL	NZ_CP006890.1	3627524	3627524	T	-	downstream	V529_RS17400,V529_RS17405,V529_RS17410(dist=8)			hom	13797.7	506	0.98	-;-;-	WP_007614165.1;WP_032876089.1;WP_032876086.1	MULTISPECIES: Cof-type HAD-IIB family hydrolase;MULTISPECIES: membrane protein;MULTISPECIES: C40 family peptidase
1001	T18-BP5-R	INDEL	NZ_CP006890.1	3853778	3853778	T	-	exonic	V529_RS18620	frameshift deletion	V529_RS18620:V529_RS18620.t01#NZ_CP006890.1#3853367:exon1:c.214delA:p.R72fs,	hom	17365.7	574	1	-	WP_007614590.1	MULTISPECIES: TetR/AcrR family transcriptional regulator
1002	T18-BP5-R	INDEL	NZ_CP006890.1	3865890	3865890	-	T	upstream;downstream	V529_RS18695(dist=501);V529_RS18700,V529_RS18705(dist=6)			hom	16090.7	534	0.99	-;-;celB	WP_038460318.1;WP_003150894.1;WP_038460320.1	MULTISPECIES: class I SAM-dependent rRNA methyltransferase;MULTISPECIES: VOC family protein;MULTISPECIES: PTS cellobiose transporter subunit IIC
1003	T18-BP5-R	INDEL	NZ_CP006890.1	3923883	3923883	-	A	downstream	V529_RS18955,V529_RS18960,V529_RS18965(dist=43)			hom	18345.7	591	1	-;-;-	WP_032875637.1;WP_038460376.1;WP_046341506.1	MULTISPECIES: NupC/NupG family nucleoside CNT transporter;MULTISPECIES: DUF3298 and DUF4163 domain-containing protein;MULTISPECIES: hypothetical protein
1004	T18-BP5-R	INDEL	NZ_CP006890.1	3987480	3987480	-	T	upstream;downstream	V529_RS19240(dist=104);V529_RS19235(dist=15)			hom	20924.7	629	1	-;-	WP_038460470.1;WP_015240911.1	MULTISPECIES: sugar porter family MFS transporter;MULTISPECIES: aldo/keto reductase
1005	T18-BP5-R	INDEL	NZ_CP006890.1	3987487	3987487	-	G	upstream;downstream	V529_RS19240(dist=97);V529_RS19235(dist=22)			hom	21017.7	626	1	-;-	WP_038460470.1;WP_015240911.1	MULTISPECIES: sugar porter family MFS transporter;MULTISPECIES: aldo/keto reductase
1006	T18-BP5-R	INDEL	NZ_CP006890.1	3987494	3987494	-	T	upstream;downstream	V529_RS19240(dist=90);V529_RS19235(dist=29)			hom	18388.7	613	0.99	-;-	WP_038460470.1;WP_015240911.1	MULTISPECIES: sugar porter family MFS transporter;MULTISPECIES: aldo/keto reductase
1007	T18-BP5-R	INDEL	NZ_CP006890.1	4091118	4091118	A	-	exonic	V529_RS19760	frameshift deletion	V529_RS19760:V529_RS19760.t01#NZ_CP006890.1#4090632:exon1:c.486delA:p.I162fs,	hom	14431.7	491	0.99	-	WP_038460599.1	Rrf2 family transcriptional regulator
1008	T18-BP5-R	SNV	NZ_CP006890.1	91446	91446	G	A	downstream	V529_RS00480(dist=246)			hom	20144.8	449	1	lysS	WP_014416740.1	MULTISPECIES: lysine--tRNA ligase
1009	T18-BP5-R	SNV	NZ_CP006890.1	156053	156053	C	T	upstream	V529_RS00870(dist=278)			het	6801.77	856	0.3	pdaB	WP_038456740.1	MULTISPECIES: polysaccharide deacetylase family sporulation protein PdaB
1010	T18-BP5-R	SNV	NZ_CP006890.1	156298	156298	T	C	upstream	V529_RS00870(dist=523)			het	13636.8	1535	0.41	pdaB	WP_038456740.1	MULTISPECIES: polysaccharide deacetylase family sporulation protein PdaB
1011	T18-BP5-R	SNV	NZ_CP006890.1	156332	156332	C	T	upstream	V529_RS00870(dist=557)			het	13230.8	1867	0.37	pdaB	WP_038456740.1	MULTISPECIES: polysaccharide deacetylase family sporulation protein PdaB
1012	T18-BP5-R	SNV	NZ_CP006890.1	333962	333962	T	C	exonic	V529_RS01705	synonymous SNV	V529_RS01705:V529_RS01705.t01#NZ_CP006890.1#325670:exon1:c.T8292C:p.D2764D,	hom	15926.8	487	1	srfAA	WP_038456924.1	MULTISPECIES: surfactin non-ribosomal peptide synthetase SrfAA
1013	T18-BP5-R	SNV	NZ_CP006890.1	334262	334262	C	G	exonic	V529_RS01705	synonymous SNV	V529_RS01705:V529_RS01705.t01#NZ_CP006890.1#325670:exon1:c.C8592G:p.G2864G,	hom	19473.8	544	1	srfAA	WP_038456924.1	MULTISPECIES: surfactin non-ribosomal peptide synthetase SrfAA
1014	T18-BP5-R	SNV	NZ_CP006890.1	367544	367544	G	A	exonic	V529_RS01800	nonsynonymous SNV	V529_RS01800:V529_RS01800.t01#NZ_CP006890.1#366490:exon1:c.G1054A:p.V352I,	hom	23811.8	607	1	-	WP_038456939.1	MULTISPECIES: Ger(x)C family spore germination protein
1015	T18-BP5-R	SNV	NZ_CP006890.1	479484	479484	C	T	upstream;downstream	V529_RS21230(dist=490);V529_RS02380(dist=599)			het	14441.8	983	0.4	-;-	WP_038457033.1;WP_029326211.1	MULTISPECIES: hypothetical protein;MULTISPECIES: SprT family protein
1016	T18-BP5-R	SNV	NZ_CP006890.1	479538	479538	C	T	upstream;downstream	V529_RS21230(dist=436);V529_RS02380(dist=653)			het	14163.8	904	0.42	-;-	WP_038457033.1;WP_029326211.1	MULTISPECIES: hypothetical protein;MULTISPECIES: SprT family protein
1017	T18-BP5-R	SNV	NZ_CP006890.1	479552	479552	G	A	upstream;downstream	V529_RS21230(dist=422);V529_RS02380(dist=667)			het	12951.8	852	0.4	-;-	WP_038457033.1;WP_029326211.1	MULTISPECIES: hypothetical protein;MULTISPECIES: SprT family protein
1018	T18-BP5-R	SNV	NZ_CP006890.1	694317	694317	A	G	exonic	V529_RS03330	nonsynonymous SNV	V529_RS03330:V529_RS03330.t01#NZ_CP006890.1#691529:exon1:c.A2788G:p.N930D,	hom	14369.8	397	1	-	WP_158318853.1	MULTISPECIES: type I polyketide synthase
1019	T18-BP5-R	SNV	NZ_CP006890.1	2111374	2111374	A	G	exonic	V529_RS09550	synonymous SNV	V529_RS09550:V529_RS09550.t01#NZ_CP006890.1#2110531:exon1:c.A843G:p.K281K,	hom	12705.8	419	1	-	WP_007611979.1	MULTISPECIES: STAS domain-containing protein
1020	T18-BP5-R	SNV	NZ_CP006890.1	2111377	2111377	G	A	exonic	V529_RS09550	synonymous SNV	V529_RS09550:V529_RS09550.t01#NZ_CP006890.1#2110531:exon1:c.G846A:p.G282G,	hom	18483.7	462	1	-	WP_007611979.1	MULTISPECIES: STAS domain-containing protein
1021	T18-BP5-R	SNV	NZ_CP006890.1	2536111	2536111	C	T	exonic	V529_RS11985	nonsynonymous SNV	V529_RS11985:V529_RS11985.t01#NZ_CP006890.1#2529401:exon1:c.G8906A:p.G2969E,	hom	13302.8	366	1	-	WP_038459073.1	SDR family NAD(P)-dependent oxidoreductase
1022	T18-BP5-R	SNV	NZ_CP006890.1	2751116	2751116	G	A	exonic	V529_RS13010	stopgain	V529_RS13010:V529_RS13010.t01#NZ_CP006890.1#2750900:exon1:c.C484T:p.Q162X,	hom	17983.8	456	1	-	WP_032873937.1	MULTISPECIES: aspartate/glutamate racemase family protein
1023	T18-BP5-R	SNV	NZ_CP006890.1	3128098	3128098	A	G	intergenic	V529_RS14845(dist=1174),V529_RS14970(dist=6172)			het	22666.8	1119	0.53	-;thiT	WP_038459600.1;WP_012118271.1	MULTISPECIES: tryptophan-rich sensory protein;MULTISPECIES: energy-coupled thiamine transporter ThiT
1024	T18-BP5-R	SNV	NZ_CP006890.1	3128101	3128101	A	G	intergenic	V529_RS14845(dist=1177),V529_RS14970(dist=6169)			het	22779.8	1368	0.44	-;thiT	WP_038459600.1;WP_012118271.1	MULTISPECIES: tryptophan-rich sensory protein;MULTISPECIES: energy-coupled thiamine transporter ThiT
1025	T18-BP5-R	SNV	NZ_CP006890.1	3128179	3128179	T	A	intergenic	V529_RS14845(dist=1255),V529_RS14970(dist=6091)			het	40434.8	1525	0.66	-;thiT	WP_038459600.1;WP_012118271.1	MULTISPECIES: tryptophan-rich sensory protein;MULTISPECIES: energy-coupled thiamine transporter ThiT
1026	T18-BP5-R	SNV	NZ_CP006890.1	3128184	3128184	C	T	intergenic	V529_RS14845(dist=1260),V529_RS14970(dist=6086)			het	40502.8	1495	0.66	-;thiT	WP_038459600.1;WP_012118271.1	MULTISPECIES: tryptophan-rich sensory protein;MULTISPECIES: energy-coupled thiamine transporter ThiT
1027	T18-BP5-R	SNV	NZ_CP006890.1	3128189	3128189	G	A	intergenic	V529_RS14845(dist=1265),V529_RS14970(dist=6081)			het	39740.8	1470	0.65	-;thiT	WP_038459600.1;WP_012118271.1	MULTISPECIES: tryptophan-rich sensory protein;MULTISPECIES: energy-coupled thiamine transporter ThiT
1028	T18-BP5-R	SNV	NZ_CP006890.1	3128368	3128368	A	G	intergenic	V529_RS14845(dist=1444),V529_RS14970(dist=5902)			het	15280.8	961	0.43	-;thiT	WP_038459600.1;WP_012118271.1	MULTISPECIES: tryptophan-rich sensory protein;MULTISPECIES: energy-coupled thiamine transporter ThiT
1029	T18-BP5-R	SNV	NZ_CP006890.1	3128436	3128436	A	G	intergenic	V529_RS14845(dist=1512),V529_RS14970(dist=5834)			het	5306.77	717	0.26	-;thiT	WP_038459600.1;WP_012118271.1	MULTISPECIES: tryptophan-rich sensory protein;MULTISPECIES: energy-coupled thiamine transporter ThiT
1030	T18-BP5-R	SNV	NZ_CP006890.1	3128876	3128876	G	A	intergenic	V529_RS14845(dist=1952),V529_RS14970(dist=5394)			het	15389.8	1028	0.4	-;thiT	WP_038459600.1;WP_012118271.1	MULTISPECIES: tryptophan-rich sensory protein;MULTISPECIES: energy-coupled thiamine transporter ThiT
1031	T18-BP5-R	SNV	NZ_CP006890.1	3128881	3128881	G	A	intergenic	V529_RS14845(dist=1957),V529_RS14970(dist=5389)			het	15473.8	1021	0.41	-;thiT	WP_038459600.1;WP_012118271.1	MULTISPECIES: tryptophan-rich sensory protein;MULTISPECIES: energy-coupled thiamine transporter ThiT
1032	T18-BP5-R	SNV	NZ_CP006890.1	3584295	3584295	C	A	exonic	V529_RS17235	nonsynonymous SNV	V529_RS17235:V529_RS17235.t01#NZ_CP006890.1#3583474:exon1:c.G344T:p.R115L,	hom	22024.8	580	1	degS	WP_007407484.1	MULTISPECIES: two-component sensor histidine kinase DegS
1033	T18-BP5-R	SNV	NZ_CP006890.1	3740103	3740103	T	G	exonic	V529_RS18035	nonsynonymous SNV	V529_RS18035:V529_RS18035.t01#NZ_CP006890.1#3739971:exon1:c.A244C:p.T82P,	hom	21775.8	554	1	spo0F	WP_012118670.1	MULTISPECIES: sporulation initiation phosphotransferase Spo0F
1034	T18-BP5-V	INDEL	NZ_CP006890.1	91448	91454	GGGGGGG	-	downstream	V529_RS00480(dist=248)			hom	14569.7	321	1	lysS	WP_014416740.1	MULTISPECIES: lysine--tRNA ligase
1035	T18-BP5-V	INDEL	NZ_CP006890.1	91454	91454	-	AACTAAA	downstream	V529_RS00480(dist=254)			hom	14381.7	317	1	lysS	WP_014416740.1	MULTISPECIES: lysine--tRNA ligase
1036	T18-BP5-V	INDEL	NZ_CP006890.1	155889	155890	AT	-	upstream;downstream	V529_RS00870(dist=114);V529_RS00865(dist=879)			het	1031.73	473	0.09	pdaB;kbaA	WP_038456740.1;WP_038456737.1	MULTISPECIES: polysaccharide deacetylase family sporulation protein PdaB;MULTISPECIES: KinB-signaling pathway activation protein
1037	T18-BP5-V	INDEL	NZ_CP006890.1	155891	155891	-	AGA	upstream;downstream	V529_RS00870(dist=116);V529_RS00865(dist=881)			het	1118.73	470	0.1	pdaB;kbaA	WP_038456740.1;WP_038456737.1	MULTISPECIES: polysaccharide deacetylase family sporulation protein PdaB;MULTISPECIES: KinB-signaling pathway activation protein
1038	T18-BP5-V	INDEL	NZ_CP006890.1	155893	155893	-	CCG	upstream;downstream	V529_RS00870(dist=118);V529_RS00865(dist=883)			het	1545.73	486	0.12	pdaB;kbaA	WP_038456740.1;WP_038456737.1	MULTISPECIES: polysaccharide deacetylase family sporulation protein PdaB;MULTISPECIES: KinB-signaling pathway activation protein
1039	T18-BP5-V	INDEL	NZ_CP006890.1	479479	479480	CT	-	upstream;downstream	V529_RS21230(dist=494);V529_RS02380(dist=594)			het	1694.73	542	0.14	-;-	WP_038457033.1;WP_029326211.1	MULTISPECIES: hypothetical protein;MULTISPECIES: SprT family protein
1040	T18-BP5-V	INDEL	NZ_CP006890.1	495019	495019	T	-	exonic	V529_RS02485	stopgain	V529_RS02485:V529_RS02485.t01#NZ_CP006890.1#494416:exon1:c.427delA:p.I143X,	hom	14319.7	441	1	-	WP_038457043.1	fatty acid desaturase
1041	T18-BP5-V	INDEL	NZ_CP006890.1	537727	537727	-	T	upstream;downstream	V529_RS02700,V529_RS02710(dist=150);V529_RS20150(dist=150)			hom	13468.7	437	1	-;-;-	WP_007409312.1;WP_038457084.1;WP_228842189.1	MULTISPECIES: GNAT family N-acetyltransferase;MULTISPECIES: class I SAM-dependent methyltransferase;MULTISPECIES: hypothetical protein
1042	T18-BP5-V	INDEL	NZ_CP006890.1	561965	561965	-	T	upstream	V529_RS02840(dist=151)			hom	13346.7	473	0.99	thiL	WP_038457099.1	MULTISPECIES: thiamine-phosphate kinase
1043	T18-BP5-V	INDEL	NZ_CP006890.1	615285	615285	-	T	upstream;downstream	V529_RS03075,V529_RS03080(dist=88);V529_RS03070,V529_RS20160(dist=33)			hom	12781.7	422	1	-;-;-;-	WP_007609840.1;WP_007609843.1;WP_038457149.1;WP_012116994.1	MULTISPECIES: DUF5698 domain-containing protein;MULTISPECIES: NETI motif-containing protein;MULTISPECIES: hypothetical protein;MULTISPECIES: Fur-regulated basic protein FbpA
1044	T18-BP5-V	INDEL	NZ_CP006890.1	672179	672179	G	-	exonic	V529_RS03305,V529_RS03310	frameshift deletion	V529_RS03305:V529_RS03305.t01#NZ_CP006890.1#670224:exon1:c.1955delG:p.R652fs,V529_RS03310:V529_RS03310.t01#NZ_CP006890.1#672139:exon1:c.40delG:p.G14fs,	hom	15176.7	407	1	-;-	WP_038457193.1;WP_148304012.1	MULTISPECIES: polyketide synthase;MULTISPECIES: SDR family oxidoreductase
1045	T18-BP5-V	INDEL	NZ_CP006890.1	674454	674454	A	-	exonic	V529_RS03310	frameshift deletion	V529_RS03310:V529_RS03310.t01#NZ_CP006890.1#672139:exon1:c.2315delA:p.E772fs,	hom	4677.73	137	1	-	WP_148304012.1	MULTISPECIES: SDR family oxidoreductase
1046	T18-BP5-V	INDEL	NZ_CP006890.1	674511	674511	-	GCCAAATTCTTAGAATATCGAGAGATAAGCTTGATGTAGAT	exonic	V529_RS03310	stopgain	V529_RS03310:V529_RS03310.t01#NZ_CP006890.1#672139:exon1:c.2372_2373insGCCAAATTCTTAGAATATCGAGAGATAAGCTTGATGTAGAT:p.Q791_K792delinsQPNSX,	hom	14388.7	221	1	-	WP_148304012.1	MULTISPECIES: SDR family oxidoreductase
1047	T18-BP5-V	INDEL	NZ_CP006890.1	681667	681667	-	AGTCTTCCGACCTATCCGTTTGCGAAGGAAAAATACTGGGTGCCTTCAGAAATTAAACAGCCGTCTGCAGCATCAACGAACCAGCTC	exonic	V529_RS03320	nonframeshift insertion	V529_RS03320:V529_RS03320.t01#NZ_CP006890.1#681226:exon1:c.441_442insAGTCTTCCGACCTATCCGTTTGCGAAGGAAAAATACTGGGTGCCTTCAGAAATTAAACAGCCGTCTGCAGCATCAACGAACCAGCTC:p.I147delinsISLPTYPFAKEKYWVPSEIKQPSAASTNQL,	hom	15861.7	302	1	-	WP_158318851.1	MULTISPECIES: SDR family NAD(P)-dependent oxidoreductase
1048	T18-BP5-V	INDEL	NZ_CP006890.1	700536	700536	G	-	exonic	V529_RS19905	frameshift deletion	V529_RS19905:V529_RS19905.t01#NZ_CP006890.1#698187:exon1:c.2349delG:p.A783fs,	hom	4521.73	124	1	-	WP_148304013.1	MULTISPECIES: SDR family oxidoreductase
1049	T18-BP5-V	INDEL	NZ_CP006890.1	702662	702662	-	TCAGTCTTCCGACCTATCCGTTTGCGAAGGAAAAATACTGGGTGCCTTCAGAAATTAAACAGCCGTCTGCAGCATCAACGAACCAGC	exonic	V529_RS19910	nonframeshift insertion	V529_RS19910:V529_RS19910.t01#NZ_CP006890.1#700540:exon1:c.2122_2123insTCAGTCTTCCGACCTATCCGTTTGCGAAGGAAAAATACTGGGTGCCTTCAGAAATTAAACAGCCGTCTGCAGCATCAACGAACCAGC:p.V708delinsVSLPTYPFAKEKYWVPSEIKQPSAASTNQL,	hom	4588.73	87	1	-	WP_051590106.1	MULTISPECIES: type I polyketide synthase
1050	T18-BP5-V	INDEL	NZ_CP006890.1	704940	704940	A	-	exonic	V529_RS19910	frameshift deletion	V529_RS19910:V529_RS19910.t01#NZ_CP006890.1#700540:exon1:c.4400delA:p.E1467fs,	hom	3507.73	103	1	-	WP_051590106.1	MULTISPECIES: type I polyketide synthase
1051	T18-BP5-V	INDEL	NZ_CP006890.1	742345	742345	-	T	upstream;downstream	V529_RS03405,V529_RS03410(dist=65);V529_RS03390,V529_RS03395,V529_RS03400(dist=23)			hom	13807.7	443	1	-;-;-;-;cotJC	WP_038457218.1;WP_012117023.1;WP_003155704.1;WP_007408934.1;WP_038457215.1	MULTISPECIES: GNAT family N-acetyltransferase;MULTISPECIES: YesK-like family protein;MULTISPECIES: spore coat associated protein CotJA;MULTISPECIES: spore coat protein CotJB;MULTISPECIES: spore coat protein CotJC
1052	T18-BP5-V	INDEL	NZ_CP006890.1	775419	775419	-	T	upstream;downstream	V529_RS03555(dist=53);V529_RS03550,V529_RS03560(dist=53)			hom	12729.7	449	0.99	-;-;-	WP_038457250.1;WP_038457249.1;WP_038457251.1	MULTISPECIES: GNAT family N-acetyltransferase;MULTISPECIES: DEAD/DEAH box helicase;MULTISPECIES: NADP-dependent oxidoreductase
1053	T18-BP5-V	INDEL	NZ_CP006890.1	783467	783467	-	CGACAGGAATAACGGGATCAACTGGAGATACTGGAGCCACCGGAGTAACAGGAGCAACCGGGGTAACGGGATCAACAGGAGCAACCGGGATCACCGGAGC	downstream	V529_RS03600(dist=999)			hom	23590.7	218	1	-	WP_038457255.1	ATP-binding protein
1054	T18-BP5-V	INDEL	NZ_CP006890.1	879556	879556	T	-	upstream;downstream	V529_RS04010(dist=86);V529_RS04005(dist=9)			hom	11271.7	373	1	-;mprF	WP_038457354.1;WP_038457352.1	MULTISPECIES: PhzF family phenazine biosynthesis isomerase;MULTISPECIES: bifunctional lysylphosphatidylglycerol flippase/synthetase MprF
1055	T18-BP5-V	INDEL	NZ_CP006890.1	879576	879576	A	-	upstream;downstream	V529_RS04010(dist=66);V529_RS04005(dist=29)			hom	12455.7	394	1	-;mprF	WP_038457354.1;WP_038457352.1	MULTISPECIES: PhzF family phenazine biosynthesis isomerase;MULTISPECIES: bifunctional lysylphosphatidylglycerol flippase/synthetase MprF
1056	T18-BP5-V	INDEL	NZ_CP006890.1	889126	889126	-	A	upstream;downstream	V529_RS04080(dist=109);V529_RS04070,V529_RS04075(dist=101)			hom	11410.7	369	1	-;-;-	WP_032872409.1;WP_017419152.1;WP_038457364.1	MULTISPECIES: glycosyltransferase family 2 protein;MULTISPECIES: SdpI family protein;MULTISPECIES: alpha/beta hydrolase
1057	T18-BP5-V	INDEL	NZ_CP006890.1	952806	952806	-	A	upstream;downstream	V529_RS04475(dist=43);V529_RS04465,V529_RS04470(dist=43)			hom	10877.7	341	1	-;-;-	WP_003155362.1;WP_038457411.1;WP_038457414.1	MULTISPECIES: YhcN/YlaJ family sporulation lipoprotein;MULTISPECIES: L-cystine transporter;MULTISPECIES: hypothetical protein
1058	T18-BP5-V	INDEL	NZ_CP006890.1	1074870	1074870	A	-	upstream;downstream	V529_RS05060,V529_RS05075(dist=28);V529_RS05065,V529_RS05070(dist=28)			hom	10619.7	351	1	-;-;-;-	WP_038457530.1;WP_003155179.1;WP_038457531.1;WP_032874382.1	MULTISPECIES: FAD-dependent oxidoreductase;MULTISPECIES: competence protein ComK;MULTISPECIES: SDR family oxidoreductase;MULTISPECIES: IDEAL domain-containing protein
1059	T18-BP5-V	INDEL	NZ_CP006890.1	1164633	1164633	-	A	upstream;downstream	V529_RS05540(dist=214);V529_RS05530,V529_RS05545(dist=214)			hom	11737.7	367	1	spx;-;-	WP_003155034.1;WP_079891810.1;WP_007610610.1	MULTISPECIES: transcriptional regulator Spx;MULTISPECIES: putative glycoside hydrolase;MULTISPECIES: TerC family protein
1060	T18-BP5-V	INDEL	NZ_CP006890.1	1278502	1278502	T	-	exonic	V529_RS06170	stopgain	V529_RS06170:V529_RS06170.t01#NZ_CP006890.1#1277530:exon1:c.972delT:p.C324X,	hom	15784.7	394	1	-	WP_051590110.1	ATP-binding cassette domain-containing protein
1061	T18-BP5-V	INDEL	NZ_CP006890.1	1278523	1278523	T	-	exonic	V529_RS06170	frameshift deletion	V529_RS06170:V529_RS06170.t01#NZ_CP006890.1#1277530:exon1:c.993delT:p.S331fs,	hom	11098.7	358	1	-	WP_051590110.1	ATP-binding cassette domain-containing protein
1062	T18-BP5-V	INDEL	NZ_CP006890.1	1381379	1381379	-	T	upstream;downstream	V529_RS06695,V529_RS06700(dist=83);V529_RS06690(dist=29)			hom	10793.7	344	1	-;-;ccpC	WP_012117440.1;WP_038457855.1;WP_007611101.1	MULTISPECIES: flavodoxin;MULTISPECIES: glycoside hydrolase;MULTISPECIES: transcriptional regulator CcpC
1063	T18-BP5-V	INDEL	NZ_CP006890.1	1385597	1385597	-	A	downstream	V529_RS06715,V529_RS06720,V529_RS06725(dist=29)			hom	13379.7	425	1	-;-;-	WP_038457856.1;WP_003154596.1;WP_032874739.1	MULTISPECIES: N-acetyldiaminopimelate deacetylase;MULTISPECIES: YkuS family protein;MULTISPECIES: mechanosensitive ion channel family protein
1064	T18-BP5-V	INDEL	NZ_CP006890.1	1708803	1708803	A	-	downstream	V529_RS08105(dist=382)			hom	11521.7	362	1	recA	WP_003154145.1	MULTISPECIES: recombinase RecA
1065	T18-BP5-V	INDEL	NZ_CP006890.1	1798443	1798443	-	T	downstream	V529_RS08240,V529_RS08245,V529_RS08250,V529_RS08255(dist=10)			hom	7928.73	249	1	-;-;-;-	WP_015417516.1;WP_003154084.1;WP_007410383.1;WP_007410382.1	MULTISPECIES: NucA/NucB deoxyribonuclease domain-containing protein;MULTISPECIES: DUF1275 domain-containing protein;MULTISPECIES: hypothetical protein;MULTISPECIES: S8 family peptidase
1066	T18-BP5-V	INDEL	NZ_CP006890.1	1841998	1841998	G	-	exonic	V529_RS08475	frameshift deletion	V529_RS08475:V529_RS08475.t01#NZ_CP006890.1#1841866:exon1:c.132delG:p.T44fs,	hom	14539.7	362	1	-	WP_007410343.1	MULTISPECIES: DUF4944 domain-containing protein
1067	T18-BP5-V	INDEL	NZ_CP006890.1	1868562	1868562	T	-	downstream	V529_RS08640,V529_RS08645,V529_RS08650,V529_RS08655,V529_RS08660(dist=13)			hom	14929.7	333	1	tlp;-;-;-;plsY	WP_007410320.1;WP_003153973.1;WP_007611759.1;WP_007410318.1;WP_038458135.1	MULTISPECIES: small acid-soluble spore protein Tlp;MULTISPECIES: YbgC/FadM family acyl-CoA thioesterase;MULTISPECIES: hypothetical protein;MULTISPECIES: HesB/YadR/YfhF family protein;MULTISPECIES: glycerol-3-phosphate 1-O-acyltransferase PlsY
1068	T18-BP5-V	INDEL	NZ_CP006890.1	1868568	1868568	T	-	downstream	V529_RS08640,V529_RS08645,V529_RS08650,V529_RS08655,V529_RS08660(dist=7)			hom	14948.7	338	1	tlp;-;-;-;plsY	WP_007410320.1;WP_003153973.1;WP_007611759.1;WP_007410318.1;WP_038458135.1	MULTISPECIES: small acid-soluble spore protein Tlp;MULTISPECIES: YbgC/FadM family acyl-CoA thioesterase;MULTISPECIES: hypothetical protein;MULTISPECIES: HesB/YadR/YfhF family protein;MULTISPECIES: glycerol-3-phosphate 1-O-acyltransferase PlsY
1069	T18-BP5-V	INDEL	NZ_CP006890.1	2043597	2043597	A	-	downstream	V529_RS09215,V529_RS09225(dist=266)			hom	9285.73	300	1	-;-	WP_038458342.1;WP_003153850.1	MULTISPECIES: site-specific integrase;MULTISPECIES: site-specific integrase
1070	T18-BP5-V	INDEL	NZ_CP006890.1	2111389	2111389	T	-	downstream	V529_RS09545,V529_RS09550,V529_RS09555,V529_RS09560(dist=20)			hom	13220.7	329	1	-;-;bshB2;-	WP_038458453.1;WP_007611979.1;WP_007407961.1;WP_007611980.1	MULTISPECIES: MATE family efflux transporter;MULTISPECIES: STAS domain-containing protein;MULTISPECIES: bacillithiol biosynthesis deacetylase BshB2;MULTISPECIES: YojF family protein
1071	T18-BP5-V	INDEL	NZ_CP006890.1	2347573	2347573	-	T	exonic	V529_RS11050	frameshift insertion	V529_RS11050:V529_RS11050.t01#NZ_CP006890.1#2347526:exon1:c.661dupA:p.S221fs,	hom	17439.7	548	1	-	WP_038458916.1	hypothetical protein
1072	T18-BP5-V	INDEL	NZ_CP006890.1	2424552	2424552	-	A	upstream;downstream	V529_RS11480,V529_RS11485(dist=97);V529_RS11490(dist=232)			hom	10417.7	329	1	-;-;-	WP_038460829.1;WP_003153435.1;WP_038458987.1	MULTISPECIES: hypothetical protein;MULTISPECIES: DUF2768 domain-containing protein;MULTISPECIES: NAD(P)H-dependent glycerol-3-phosphate dehydrogenase
1073	T18-BP5-V	INDEL	NZ_CP006890.1	2475451	2475451	-	T	upstream;downstream	V529_RS11750,V529_RS11755(dist=496);V529_RS11765(dist=240)			hom	12431.7	435	1	spoVAC;-;sigF	WP_003153353.1;WP_029326122.1;WP_003153348.1	MULTISPECIES: stage V sporulation protein AC;MULTISPECIES: stage V sporulation protein AB;MULTISPECIES: RNA polymerase sporulation sigma factor SigF
1074	T18-BP5-V	INDEL	NZ_CP006890.1	2577722	2577722	A	-	exonic	V529_RS12035	frameshift deletion	V529_RS12035:V529_RS12035.t01#NZ_CP006890.1#2577055:exon1:c.213delT:p.I71fs,	hom	14350.7	388	1	-	WP_015240165.1	MULTISPECIES: LysR family transcriptional regulator
1075	T18-BP5-V	INDEL	NZ_CP006890.1	2579596	2579596	-	T	upstream;downstream	V529_RS12050(dist=68);V529_RS12045,V529_RS12055(dist=68)			hom	12606.7	397	1	-;namA;rpmG	WP_038459097.1;WP_038459095.1;WP_003153246.1	MULTISPECIES: alpha/beta hydrolase;NADPH dehydrogenase NamA;MULTISPECIES: 50S ribosomal protein L33
1076	T18-BP5-V	INDEL	NZ_CP006890.1	2618911	2618911	T	-	upstream;downstream	V529_RS12250,V529_RS12255,V529_RS12260(dist=99);V529_RS12245(dist=29)			hom	10874.7	361	1	-;-;alr;-	WP_007408362.1;WP_038459145.1;WP_038459148.1;WP_038460835.1	MULTISPECIES: spore germination protein;MULTISPECIES: spore germination protein;MULTISPECIES: alanine racemase;MULTISPECIES: NADH-dependent flavin oxidoreductase
1077	T18-BP5-V	INDEL	NZ_CP006890.1	2636076	2636076	T	-	exonic	V529_RS12340	frameshift deletion	V529_RS12340:V529_RS12340.t01#NZ_CP006890.1#2635990:exon1:c.608delA:p.N203fs,	hom	11104.7	379	0.99	spoIIIAG	WP_038459157.1	stage III sporulation protein AG
1078	T18-BP5-V	INDEL	NZ_CP006890.1	2848651	2848651	-	T	upstream;downstream	V529_RS13480,V529_RS13485(dist=48);V529_RS13490(dist=7)			hom	11235.7	393	0.99	pheA;thrR;obgE	WP_038459377.1;WP_007408173.1;WP_007408172.1	MULTISPECIES: prephenate dehydratase;MULTISPECIES: transcriptional regulator ThrR;MULTISPECIES: GTPase ObgE
1079	T18-BP5-V	INDEL	NZ_CP006890.1	2868155	2868155	G	-	downstream	V529_RS13595(dist=867)			hom	9696.73	299	1	hemL	WP_038459388.1	MULTISPECIES: glutamate-1-semialdehyde 2,1-aminomutase
1080	T18-BP5-V	INDEL	NZ_CP006890.1	3040788	3040788	-	A	upstream;downstream	V529_RS14405(dist=199);V529_RS14410,V529_RS14415,V529_RS14420(dist=40)			hom	4264.73	182	0.97	-;ytxJ;-;-	WP_003152383.1;WP_038459527.1;WP_003152380.1;WP_007408777.1	MULTISPECIES: bifunctional 3-deoxy-7-phosphoheptulonate synthase/chorismate mutase;MULTISPECIES: bacillithiol system redox-active protein YtxJ;MULTISPECIES: YtxH domain-containing protein;MULTISPECIES: DUF948 domain-containing protein
1081	T18-BP5-V	INDEL	NZ_CP006890.1	3128193	3128193	G	-	intergenic	V529_RS14845(dist=1269),V529_RS14970(dist=6077)			het	28190.7	1134	0.61	-;thiT	WP_038459600.1;WP_012118271.1	MULTISPECIES: tryptophan-rich sensory protein;MULTISPECIES: energy-coupled thiamine transporter ThiT
1082	T18-BP5-V	INDEL	NZ_CP006890.1	3128272	3128272	-	AT	intergenic	V529_RS14845(dist=1348),V529_RS14970(dist=5998)			het	17704.7	983	0.46	-;thiT	WP_038459600.1;WP_012118271.1	MULTISPECIES: tryptophan-rich sensory protein;MULTISPECIES: energy-coupled thiamine transporter ThiT
1083	T18-BP5-V	INDEL	NZ_CP006890.1	3128281	3128281	G	-	intergenic	V529_RS14845(dist=1357),V529_RS14970(dist=5989)			het	17815.7	949	0.48	-;thiT	WP_038459600.1;WP_012118271.1	MULTISPECIES: tryptophan-rich sensory protein;MULTISPECIES: energy-coupled thiamine transporter ThiT
1084	T18-BP5-V	INDEL	NZ_CP006890.1	3128375	3128379	GTATA	-	intergenic	V529_RS14845(dist=1451),V529_RS14970(dist=5891)			het	16123.7	934	0.46	-;thiT	WP_038459600.1;WP_012118271.1	MULTISPECIES: tryptophan-rich sensory protein;MULTISPECIES: energy-coupled thiamine transporter ThiT
1085	T18-BP5-V	INDEL	NZ_CP006890.1	3128461	3128461	-	ATACAGGATAACTATCCT	intergenic	V529_RS14845(dist=1537),V529_RS14970(dist=5809)			het	4848.73	569	0.26	-;thiT	WP_038459600.1;WP_012118271.1	MULTISPECIES: tryptophan-rich sensory protein;MULTISPECIES: energy-coupled thiamine transporter ThiT
1086	T18-BP5-V	INDEL	NZ_CP006890.1	3128466	3128468	GGC	-	intergenic	V529_RS14845(dist=1542),V529_RS14970(dist=5802)			het	3286.73	542	0.2	-;thiT	WP_038459600.1;WP_012118271.1	MULTISPECIES: tryptophan-rich sensory protein;MULTISPECIES: energy-coupled thiamine transporter ThiT
1087	T18-BP5-V	INDEL	NZ_CP006890.1	3128647	3128647	C	-	intergenic	V529_RS14845(dist=1723),V529_RS14970(dist=5623)			het	3781.73	557	0.22	-;thiT	WP_038459600.1;WP_012118271.1	MULTISPECIES: tryptophan-rich sensory protein;MULTISPECIES: energy-coupled thiamine transporter ThiT
1088	T18-BP5-V	INDEL	NZ_CP006890.1	3128650	3128650	G	-	intergenic	V529_RS14845(dist=1726),V529_RS14970(dist=5620)			het	3793.73	557	0.22	-;thiT	WP_038459600.1;WP_012118271.1	MULTISPECIES: tryptophan-rich sensory protein;MULTISPECIES: energy-coupled thiamine transporter ThiT
1089	T18-BP5-V	INDEL	NZ_CP006890.1	3128661	3128662	AG	-	intergenic	V529_RS14845(dist=1737),V529_RS14970(dist=5608)			het	3769.73	558	0.22	-;thiT	WP_038459600.1;WP_012118271.1	MULTISPECIES: tryptophan-rich sensory protein;MULTISPECIES: energy-coupled thiamine transporter ThiT
1090	T18-BP5-V	INDEL	NZ_CP006890.1	3128666	3128669	AACA	-	intergenic	V529_RS14845(dist=1742),V529_RS14970(dist=5601)			het	3787.73	555	0.22	-;thiT	WP_038459600.1;WP_012118271.1	MULTISPECIES: tryptophan-rich sensory protein;MULTISPECIES: energy-coupled thiamine transporter ThiT
1091	T18-BP5-V	INDEL	NZ_CP006890.1	3128672	3128672	-	CTTGTCCAA	intergenic	V529_RS14845(dist=1748),V529_RS14970(dist=5598)			het	3814.73	545	0.23	-;thiT	WP_038459600.1;WP_012118271.1	MULTISPECIES: tryptophan-rich sensory protein;MULTISPECIES: energy-coupled thiamine transporter ThiT
1092	T18-BP5-V	INDEL	NZ_CP006890.1	3128676	3128677	GG	-	intergenic	V529_RS14845(dist=1752),V529_RS14970(dist=5593)			het	3673.73	544	0.21	-;thiT	WP_038459600.1;WP_012118271.1	MULTISPECIES: tryptophan-rich sensory protein;MULTISPECIES: energy-coupled thiamine transporter ThiT
1093	T18-BP5-V	INDEL	NZ_CP006890.1	3152930	3152930	-	A	upstream;downstream	V529_RS15065(dist=72);V529_RS15070(dist=43)			hom	12503.7	411	1	-;-	WP_038459617.1;WP_038459619.1	MULTISPECIES: methyl-accepting chemotaxis protein;MULTISPECIES: methyl-accepting chemotaxis protein
1094	T18-BP5-V	INDEL	NZ_CP006890.1	3245138	3245138	A	-	exonic	V529_RS15495	stoploss	V529_RS15495:V529_RS15495.t01#NZ_CP006890.1#3244662:exon1:c.476delA:p.X159,	hom	11567.7	373	1	-	WP_014418782.1	MULTISPECIES: divergent PAP2 family protein
1095	T18-BP5-V	INDEL	NZ_CP006890.1	3416469	3416469	-	T	exonic	V529_RS16405	frameshift insertion	V529_RS16405:V529_RS16405.t01#NZ_CP006890.1#3416460:exon1:c.648dupA:p.E217fs,	hom	14973.7	473	1	-	WP_038459870.1	ABC transporter permease
1096	T18-BP5-V	INDEL	NZ_CP006890.1	3464634	3464634	-	A	exonic	V529_RS16625	frameshift insertion	V529_RS16625:V529_RS16625.t01#NZ_CP006890.1#3463307:exon1:c.1328dupA:p.X443delinsX,	hom	14540.7	447	1	-	WP_007407373.1	MULTISPECIES: GntP family permease
1097	T18-BP5-V	INDEL	NZ_CP006890.1	3627524	3627524	T	-	downstream	V529_RS17400,V529_RS17405,V529_RS17410(dist=8)			hom	11129.7	399	0.99	-;-;-	WP_007614165.1;WP_032876089.1;WP_032876086.1	MULTISPECIES: Cof-type HAD-IIB family hydrolase;MULTISPECIES: membrane protein;MULTISPECIES: C40 family peptidase
1098	T18-BP5-V	INDEL	NZ_CP006890.1	3865890	3865890	-	T	upstream;downstream	V529_RS18695(dist=501);V529_RS18700,V529_RS18705(dist=6)			hom	14630.7	488	1	-;-;celB	WP_038460318.1;WP_003150894.1;WP_038460320.1	MULTISPECIES: class I SAM-dependent rRNA methyltransferase;MULTISPECIES: VOC family protein;MULTISPECIES: PTS cellobiose transporter subunit IIC
1099	T18-BP5-V	INDEL	NZ_CP006890.1	3923883	3923883	-	A	downstream	V529_RS18955,V529_RS18960,V529_RS18965(dist=43)			hom	13647.7	442	1	-;-;-	WP_032875637.1;WP_038460376.1;WP_046341506.1	MULTISPECIES: NupC/NupG family nucleoside CNT transporter;MULTISPECIES: DUF3298 and DUF4163 domain-containing protein;MULTISPECIES: hypothetical protein
1100	T18-BP5-V	INDEL	NZ_CP006890.1	3987480	3987480	-	T	upstream;downstream	V529_RS19240(dist=104);V529_RS19235(dist=15)			hom	14761.7	445	1	-;-	WP_038460470.1;WP_015240911.1	MULTISPECIES: sugar porter family MFS transporter;MULTISPECIES: aldo/keto reductase
1101	T18-BP5-V	INDEL	NZ_CP006890.1	3987487	3987487	-	G	upstream;downstream	V529_RS19240(dist=97);V529_RS19235(dist=22)			hom	14957.7	444	1	-;-	WP_038460470.1;WP_015240911.1	MULTISPECIES: sugar porter family MFS transporter;MULTISPECIES: aldo/keto reductase
1102	T18-BP5-V	INDEL	NZ_CP006890.1	3987494	3987494	-	T	upstream;downstream	V529_RS19240(dist=90);V529_RS19235(dist=29)			hom	13106.7	430	1	-;-	WP_038460470.1;WP_015240911.1	MULTISPECIES: sugar porter family MFS transporter;MULTISPECIES: aldo/keto reductase
1103	T18-BP5-V	INDEL	NZ_CP006890.1	4091118	4091118	A	-	exonic	V529_RS19760	frameshift deletion	V529_RS19760:V529_RS19760.t01#NZ_CP006890.1#4090632:exon1:c.486delA:p.I162fs,	hom	11812.7	401	0.99	-	WP_038460599.1	Rrf2 family transcriptional regulator
1104	T18-BP5-V	SNV	NZ_CP006890.1	91446	91446	G	A	downstream	V529_RS00480(dist=246)			hom	14424.8	322	1	lysS	WP_014416740.1	MULTISPECIES: lysine--tRNA ligase
1105	T18-BP5-V	SNV	NZ_CP006890.1	156053	156053	C	T	upstream	V529_RS00870(dist=278)			het	6448.77	725	0.34	pdaB	WP_038456740.1	MULTISPECIES: polysaccharide deacetylase family sporulation protein PdaB
1106	T18-BP5-V	SNV	NZ_CP006890.1	156298	156298	T	C	upstream	V529_RS00870(dist=523)			het	11489.8	1238	0.43	pdaB	WP_038456740.1	MULTISPECIES: polysaccharide deacetylase family sporulation protein PdaB
1107	T18-BP5-V	SNV	NZ_CP006890.1	156332	156332	C	T	upstream	V529_RS00870(dist=557)			het	10656.8	1504	0.37	pdaB	WP_038456740.1	MULTISPECIES: polysaccharide deacetylase family sporulation protein PdaB
1108	T18-BP5-V	SNV	NZ_CP006890.1	333962	333962	T	C	exonic	V529_RS01705	synonymous SNV	V529_RS01705:V529_RS01705.t01#NZ_CP006890.1#325670:exon1:c.T8292C:p.D2764D,	hom	12286.8	383	1	srfAA	WP_038456924.1	MULTISPECIES: surfactin non-ribosomal peptide synthetase SrfAA
1109	T18-BP5-V	SNV	NZ_CP006890.1	334262	334262	C	G	exonic	V529_RS01705	synonymous SNV	V529_RS01705:V529_RS01705.t01#NZ_CP006890.1#325670:exon1:c.C8592G:p.G2864G,	hom	14712.8	415	1	srfAA	WP_038456924.1	MULTISPECIES: surfactin non-ribosomal peptide synthetase SrfAA
1110	T18-BP5-V	SNV	NZ_CP006890.1	367544	367544	G	A	exonic	V529_RS01800	nonsynonymous SNV	V529_RS01800:V529_RS01800.t01#NZ_CP006890.1#366490:exon1:c.G1054A:p.V352I,	hom	19198.8	493	1	-	WP_038456939.1	MULTISPECIES: Ger(x)C family spore germination protein
1111	T18-BP5-V	SNV	NZ_CP006890.1	694317	694317	A	G	exonic	V529_RS03330	nonsynonymous SNV	V529_RS03330:V529_RS03330.t01#NZ_CP006890.1#691529:exon1:c.A2788G:p.N930D,	hom	10851.8	296	1	-	WP_158318853.1	MULTISPECIES: type I polyketide synthase
1112	T18-BP5-V	SNV	NZ_CP006890.1	792441	792441	C	G	exonic	V529_RS03610	nonsynonymous SNV	V529_RS03610:V529_RS03610.t01#NZ_CP006890.1#788424:exon1:c.C4017G:p.N1339K,	het	5800.77	628	0.27	-	WP_038457257.1	SpaA isopeptide-forming pilin-related protein
1113	T18-BP5-V	SNV	NZ_CP006890.1	792450	792450	C	T	exonic	V529_RS03610	synonymous SNV	V529_RS03610:V529_RS03610.t01#NZ_CP006890.1#788424:exon1:c.C4026T:p.G1342G,	het	6420.77	667	0.3	-	WP_038457257.1	SpaA isopeptide-forming pilin-related protein
1114	T18-BP5-V	SNV	NZ_CP006890.1	1071702	1071702	C	G	exonic	V529_RS05055	nonsynonymous SNV	V529_RS05055:V529_RS05055.t01#NZ_CP006890.1#1070945:exon1:c.G537C:p.Q179H,	hom	15291.8	396	0.99	-	WP_038457527.1	MULTISPECIES: globin-coupled sensor protein
1115	T18-BP5-V	SNV	NZ_CP006890.1	2111374	2111374	A	G	exonic	V529_RS09550	synonymous SNV	V529_RS09550:V529_RS09550.t01#NZ_CP006890.1#2110531:exon1:c.A843G:p.K281K,	hom	9181.77	305	1	-	WP_007611979.1	MULTISPECIES: STAS domain-containing protein
1116	T18-BP5-V	SNV	NZ_CP006890.1	2111377	2111377	G	A	exonic	V529_RS09550	synonymous SNV	V529_RS09550:V529_RS09550.t01#NZ_CP006890.1#2110531:exon1:c.G846A:p.G282G,	hom	13086.7	330	1	-	WP_007611979.1	MULTISPECIES: STAS domain-containing protein
1117	T18-BP5-V	SNV	NZ_CP006890.1	2536111	2536111	C	T	exonic	V529_RS11985	nonsynonymous SNV	V529_RS11985:V529_RS11985.t01#NZ_CP006890.1#2529401:exon1:c.G8906A:p.G2969E,	hom	12039.8	325	1	-	WP_038459073.1	SDR family NAD(P)-dependent oxidoreductase
1118	T18-BP5-V	SNV	NZ_CP006890.1	2751116	2751116	G	A	exonic	V529_RS13010	stopgain	V529_RS13010:V529_RS13010.t01#NZ_CP006890.1#2750900:exon1:c.C484T:p.Q162X,	hom	14098.8	360	1	-	WP_032873937.1	MULTISPECIES: aspartate/glutamate racemase family protein
1119	T18-BP5-V	SNV	NZ_CP006890.1	3128098	3128098	A	G	intergenic	V529_RS14845(dist=1174),V529_RS14970(dist=6172)			het	15641.8	889	0.48	-;thiT	WP_038459600.1;WP_012118271.1	MULTISPECIES: tryptophan-rich sensory protein;MULTISPECIES: energy-coupled thiamine transporter ThiT
1120	T18-BP5-V	SNV	NZ_CP006890.1	3128101	3128101	A	G	intergenic	V529_RS14845(dist=1177),V529_RS14970(dist=6169)			het	15661.8	1107	0.38	-;thiT	WP_038459600.1;WP_012118271.1	MULTISPECIES: tryptophan-rich sensory protein;MULTISPECIES: energy-coupled thiamine transporter ThiT
1121	T18-BP5-V	SNV	NZ_CP006890.1	3128179	3128179	T	A	intergenic	V529_RS14845(dist=1255),V529_RS14970(dist=6091)			het	29529.8	1176	0.63	-;thiT	WP_038459600.1;WP_012118271.1	MULTISPECIES: tryptophan-rich sensory protein;MULTISPECIES: energy-coupled thiamine transporter ThiT
1122	T18-BP5-V	SNV	NZ_CP006890.1	3128184	3128184	C	T	intergenic	V529_RS14845(dist=1260),V529_RS14970(dist=6086)			het	29216.8	1150	0.62	-;thiT	WP_038459600.1;WP_012118271.1	MULTISPECIES: tryptophan-rich sensory protein;MULTISPECIES: energy-coupled thiamine transporter ThiT
1123	T18-BP5-V	SNV	NZ_CP006890.1	3128189	3128189	G	A	intergenic	V529_RS14845(dist=1265),V529_RS14970(dist=6081)			het	28642.8	1135	0.62	-;thiT	WP_038459600.1;WP_012118271.1	MULTISPECIES: tryptophan-rich sensory protein;MULTISPECIES: energy-coupled thiamine transporter ThiT
1124	T18-BP5-V	SNV	NZ_CP006890.1	3128368	3128368	A	G	intergenic	V529_RS14845(dist=1444),V529_RS14970(dist=5902)			het	16587.8	883	0.49	-;thiT	WP_038459600.1;WP_012118271.1	MULTISPECIES: tryptophan-rich sensory protein;MULTISPECIES: energy-coupled thiamine transporter ThiT
1125	T18-BP5-V	SNV	NZ_CP006890.1	3128436	3128436	A	G	intergenic	V529_RS14845(dist=1512),V529_RS14970(dist=5834)			het	8836.77	714	0.38	-;thiT	WP_038459600.1;WP_012118271.1	MULTISPECIES: tryptophan-rich sensory protein;MULTISPECIES: energy-coupled thiamine transporter ThiT
1126	T18-BP5-V	SNV	NZ_CP006890.1	3128872	3128872	G	A	intergenic	V529_RS14845(dist=1948),V529_RS14970(dist=5398)			het	13463.8	788	0.45	-;thiT	WP_038459600.1;WP_012118271.1	MULTISPECIES: tryptophan-rich sensory protein;MULTISPECIES: energy-coupled thiamine transporter ThiT
1127	T18-BP5-V	SNV	NZ_CP006890.1	3128876	3128876	G	A	intergenic	V529_RS14845(dist=1952),V529_RS14970(dist=5394)			het	13545.8	794	0.45	-;thiT	WP_038459600.1;WP_012118271.1	MULTISPECIES: tryptophan-rich sensory protein;MULTISPECIES: energy-coupled thiamine transporter ThiT
1128	T18-BP5-V	SNV	NZ_CP006890.1	3128881	3128881	G	A	intergenic	V529_RS14845(dist=1957),V529_RS14970(dist=5389)			het	13644.8	799	0.45	-;thiT	WP_038459600.1;WP_012118271.1	MULTISPECIES: tryptophan-rich sensory protein;MULTISPECIES: energy-coupled thiamine transporter ThiT
1129	T18-BP5-V	SNV	NZ_CP006890.1	3867297	3867297	G	A	upstream	V529_RS18705,V529_RS18710(dist=95)			hom	17996.8	471	1	celB;-	WP_038460320.1;WP_234419707.1	MULTISPECIES: PTS cellobiose transporter subunit IIC;MULTISPECIES: S8 family serine peptidase
1130	T18-BP6-R	INDEL	NZ_CP006890.1	91448	91454	GGGGGGG	-	downstream	V529_RS00480(dist=248)			hom	25173.7	547	1	lysS	WP_014416740.1	MULTISPECIES: lysine--tRNA ligase
1131	T18-BP6-R	INDEL	NZ_CP006890.1	91454	91454	-	AACTAAA	downstream	V529_RS00480(dist=254)			hom	24783.7	545	1	lysS	WP_014416740.1	MULTISPECIES: lysine--tRNA ligase
1132	T18-BP6-R	INDEL	NZ_CP006890.1	155893	155893	-	CCG	upstream;downstream	V529_RS00870(dist=118);V529_RS00865(dist=883)			het	2637.73	794	0.13	pdaB;kbaA	WP_038456740.1;WP_038456737.1	MULTISPECIES: polysaccharide deacetylase family sporulation protein PdaB;MULTISPECIES: KinB-signaling pathway activation protein
1133	T18-BP6-R	INDEL	NZ_CP006890.1	495019	495019	T	-	exonic	V529_RS02485	stopgain	V529_RS02485:V529_RS02485.t01#NZ_CP006890.1#494416:exon1:c.427delA:p.I143X,	hom	20868.7	640	1	-	WP_038457043.1	fatty acid desaturase
1134	T18-BP6-R	INDEL	NZ_CP006890.1	537727	537727	-	T	upstream;downstream	V529_RS02700,V529_RS02710(dist=150);V529_RS20150(dist=150)			hom	20439.7	660	1	-;-;-	WP_007409312.1;WP_038457084.1;WP_228842189.1	MULTISPECIES: GNAT family N-acetyltransferase;MULTISPECIES: class I SAM-dependent methyltransferase;MULTISPECIES: hypothetical protein
1135	T18-BP6-R	INDEL	NZ_CP006890.1	561965	561965	-	T	upstream	V529_RS02840(dist=151)			hom	18021.7	636	0.99	thiL	WP_038457099.1	MULTISPECIES: thiamine-phosphate kinase
1136	T18-BP6-R	INDEL	NZ_CP006890.1	615285	615285	-	T	upstream;downstream	V529_RS03075,V529_RS03080(dist=88);V529_RS03070,V529_RS20160(dist=33)			hom	20238.7	669	1	-;-;-;-	WP_007609840.1;WP_007609843.1;WP_038457149.1;WP_012116994.1	MULTISPECIES: DUF5698 domain-containing protein;MULTISPECIES: NETI motif-containing protein;MULTISPECIES: hypothetical protein;MULTISPECIES: Fur-regulated basic protein FbpA
1137	T18-BP6-R	INDEL	NZ_CP006890.1	672179	672179	G	-	exonic	V529_RS03305,V529_RS03310	frameshift deletion	V529_RS03310:V529_RS03310.t01#NZ_CP006890.1#672139:exon1:c.40delG:p.G14fs,V529_RS03305:V529_RS03305.t01#NZ_CP006890.1#670224:exon1:c.1955delG:p.R652fs,	hom	24591.7	659	1	-;-	WP_038457193.1;WP_148304012.1	MULTISPECIES: polyketide synthase;MULTISPECIES: SDR family oxidoreductase
1138	T18-BP6-R	INDEL	NZ_CP006890.1	674511	674511	-	GCCAAATTCTTAGAATATCGAGAGATAAGCTTGATGTAGAT	exonic	V529_RS03310	stopgain	V529_RS03310:V529_RS03310.t01#NZ_CP006890.1#672139:exon1:c.2372_2373insGCCAAATTCTTAGAATATCGAGAGATAAGCTTGATGTAGAT:p.Q791_K792delinsQPNSX,	hom	21290.7	327	1	-	WP_148304012.1	MULTISPECIES: SDR family oxidoreductase
1139	T18-BP6-R	INDEL	NZ_CP006890.1	681667	681667	-	AGTCTTCCGACCTATCCGTTTGCGAAGGAAAAATACTGGGTGCCTTCAGAAATTAAACAGCCGTCTGCAGCATCAACGAACCAGCTC	exonic	V529_RS03320	nonframeshift insertion	V529_RS03320:V529_RS03320.t01#NZ_CP006890.1#681226:exon1:c.441_442insAGTCTTCCGACCTATCCGTTTGCGAAGGAAAAATACTGGGTGCCTTCAGAAATTAAACAGCCGTCTGCAGCATCAACGAACCAGCTC:p.I147delinsISLPTYPFAKEKYWVPSEIKQPSAASTNQL,	hom	26507.7	497	1	-	WP_158318851.1	MULTISPECIES: SDR family NAD(P)-dependent oxidoreductase
1140	T18-BP6-R	INDEL	NZ_CP006890.1	702662	702662	-	TCAGTCTTCCGACCTATCCGTTTGCGAAGGAAAAATACTGGGTGCCTTCAGAAATTAAACAGCCGTCTGCAGCATCAACGAACCAGC	exonic	V529_RS19910	nonframeshift insertion	V529_RS19910:V529_RS19910.t01#NZ_CP006890.1#700540:exon1:c.2122_2123insTCAGTCTTCCGACCTATCCGTTTGCGAAGGAAAAATACTGGGTGCCTTCAGAAATTAAACAGCCGTCTGCAGCATCAACGAACCAGC:p.V708delinsVSLPTYPFAKEKYWVPSEIKQPSAASTNQL,	hom	7045.73	136	1	-	WP_051590106.1	MULTISPECIES: type I polyketide synthase
1141	T18-BP6-R	INDEL	NZ_CP006890.1	742345	742345	-	T	upstream;downstream	V529_RS03405,V529_RS03410(dist=65);V529_RS03390,V529_RS03395,V529_RS03400(dist=23)			hom	19690.7	634	1	-;-;-;-;cotJC	WP_038457218.1;WP_012117023.1;WP_003155704.1;WP_007408934.1;WP_038457215.1	MULTISPECIES: GNAT family N-acetyltransferase;MULTISPECIES: YesK-like family protein;MULTISPECIES: spore coat associated protein CotJA;MULTISPECIES: spore coat protein CotJB;MULTISPECIES: spore coat protein CotJC
1142	T18-BP6-R	INDEL	NZ_CP006890.1	775419	775419	-	T	upstream;downstream	V529_RS03555(dist=53);V529_RS03550,V529_RS03560(dist=53)			hom	18663.7	670	0.98	-;-;-	WP_038457250.1;WP_038457249.1;WP_038457251.1	MULTISPECIES: GNAT family N-acetyltransferase;MULTISPECIES: DEAD/DEAH box helicase;MULTISPECIES: NADP-dependent oxidoreductase
1143	T18-BP6-R	INDEL	NZ_CP006890.1	783467	783467	-	CGACAGGAATAACGGGATCAACTGGAGATACTGGAGCCACCGGAGTAACAGGAGCAACCGGGGTAACGGGATCAACAGGAGCAACCGGGATCACCGGAGC	downstream	V529_RS03600(dist=999)			hom	36318.7	348	1	-	WP_038457255.1	ATP-binding protein
1144	T18-BP6-R	INDEL	NZ_CP006890.1	879556	879556	T	-	upstream;downstream	V529_RS04010(dist=86);V529_RS04005(dist=9)			hom	16450.7	541	1	-;mprF	WP_038457354.1;WP_038457352.1	MULTISPECIES: PhzF family phenazine biosynthesis isomerase;MULTISPECIES: bifunctional lysylphosphatidylglycerol flippase/synthetase MprF
1145	T18-BP6-R	INDEL	NZ_CP006890.1	879576	879576	A	-	upstream;downstream	V529_RS04010(dist=66);V529_RS04005(dist=29)			hom	17671.7	558	1	-;mprF	WP_038457354.1;WP_038457352.1	MULTISPECIES: PhzF family phenazine biosynthesis isomerase;MULTISPECIES: bifunctional lysylphosphatidylglycerol flippase/synthetase MprF
1146	T18-BP6-R	INDEL	NZ_CP006890.1	889126	889126	-	A	upstream;downstream	V529_RS04080(dist=109);V529_RS04070,V529_RS04075(dist=101)			hom	18107.7	588	1	-;-;-	WP_032872409.1;WP_017419152.1;WP_038457364.1	MULTISPECIES: glycosyltransferase family 2 protein;MULTISPECIES: SdpI family protein;MULTISPECIES: alpha/beta hydrolase
1147	T18-BP6-R	INDEL	NZ_CP006890.1	952806	952806	-	A	upstream;downstream	V529_RS04475(dist=43);V529_RS04465,V529_RS04470(dist=43)			hom	16711.7	525	1	-;-;-	WP_003155362.1;WP_038457411.1;WP_038457414.1	MULTISPECIES: YhcN/YlaJ family sporulation lipoprotein;MULTISPECIES: L-cystine transporter;MULTISPECIES: hypothetical protein
1148	T18-BP6-R	INDEL	NZ_CP006890.1	976045	976045	T	-	exonic	V529_RS04580	frameshift deletion	V529_RS04580:V529_RS04580.t01#NZ_CP006890.1#974600:exon1:c.11delA:p.K4fs,	hom	17146.7	567	1	-	WP_007610305.1	MULTISPECIES: peptidoglycan endopeptidase
1149	T18-BP6-R	INDEL	NZ_CP006890.1	1074870	1074870	A	-	upstream;downstream	V529_RS05060,V529_RS05075(dist=28);V529_RS05065,V529_RS05070(dist=28)			hom	18606.7	613	1	-;-;-;-	WP_038457530.1;WP_003155179.1;WP_038457531.1;WP_032874382.1	MULTISPECIES: FAD-dependent oxidoreductase;MULTISPECIES: competence protein ComK;MULTISPECIES: SDR family oxidoreductase;MULTISPECIES: IDEAL domain-containing protein
1150	T18-BP6-R	INDEL	NZ_CP006890.1	1164633	1164633	-	A	upstream;downstream	V529_RS05540(dist=214);V529_RS05530,V529_RS05545(dist=214)			hom	16488.7	519	1	spx;-;-	WP_003155034.1;WP_079891810.1;WP_007610610.1	MULTISPECIES: transcriptional regulator Spx;MULTISPECIES: putative glycoside hydrolase;MULTISPECIES: TerC family protein
1151	T18-BP6-R	INDEL	NZ_CP006890.1	1278502	1278502	T	-	exonic	V529_RS06170	stopgain	V529_RS06170:V529_RS06170.t01#NZ_CP006890.1#1277530:exon1:c.972delT:p.C324X,	hom	23344.7	579	1	-	WP_051590110.1	ATP-binding cassette domain-containing protein
1152	T18-BP6-R	INDEL	NZ_CP006890.1	1278523	1278523	T	-	exonic	V529_RS06170	frameshift deletion	V529_RS06170:V529_RS06170.t01#NZ_CP006890.1#1277530:exon1:c.993delT:p.S331fs,	hom	17035.7	551	1	-	WP_051590110.1	ATP-binding cassette domain-containing protein
1153	T18-BP6-R	INDEL	NZ_CP006890.1	1381379	1381379	-	T	upstream;downstream	V529_RS06695,V529_RS06700(dist=83);V529_RS06690(dist=29)			hom	15216.7	490	1	-;-;ccpC	WP_012117440.1;WP_038457855.1;WP_007611101.1	MULTISPECIES: flavodoxin;MULTISPECIES: glycoside hydrolase;MULTISPECIES: transcriptional regulator CcpC
1154	T18-BP6-R	INDEL	NZ_CP006890.1	1385597	1385597	-	A	downstream	V529_RS06715,V529_RS06720,V529_RS06725(dist=29)			hom	17840.7	561	1	-;-;-	WP_038457856.1;WP_003154596.1;WP_032874739.1	MULTISPECIES: N-acetyldiaminopimelate deacetylase;MULTISPECIES: YkuS family protein;MULTISPECIES: mechanosensitive ion channel family protein
1155	T18-BP6-R	INDEL	NZ_CP006890.1	1708803	1708803	A	-	downstream	V529_RS08105(dist=382)			hom	16558.7	519	1	recA	WP_003154145.1	MULTISPECIES: recombinase RecA
1156	T18-BP6-R	INDEL	NZ_CP006890.1	1798443	1798443	-	T	downstream	V529_RS08240,V529_RS08245,V529_RS08250,V529_RS08255(dist=10)			hom	10935.7	346	1	-;-;-;-	WP_015417516.1;WP_003154084.1;WP_007410383.1;WP_007410382.1	MULTISPECIES: NucA/NucB deoxyribonuclease domain-containing protein;MULTISPECIES: DUF1275 domain-containing protein;MULTISPECIES: hypothetical protein;MULTISPECIES: S8 family peptidase
1157	T18-BP6-R	INDEL	NZ_CP006890.1	1841998	1841998	G	-	exonic	V529_RS08475	frameshift deletion	V529_RS08475:V529_RS08475.t01#NZ_CP006890.1#1841866:exon1:c.132delG:p.T44fs,	hom	20890.7	520	1	-	WP_007410343.1	MULTISPECIES: DUF4944 domain-containing protein
1158	T18-BP6-R	INDEL	NZ_CP006890.1	1868562	1868562	T	-	downstream	V529_RS08640,V529_RS08645,V529_RS08650,V529_RS08655,V529_RS08660(dist=13)			hom	21064.7	470	1	tlp;-;-;-;plsY	WP_007410320.1;WP_003153973.1;WP_007611759.1;WP_007410318.1;WP_038458135.1	MULTISPECIES: small acid-soluble spore protein Tlp;MULTISPECIES: YbgC/FadM family acyl-CoA thioesterase;MULTISPECIES: hypothetical protein;MULTISPECIES: HesB/YadR/YfhF family protein;MULTISPECIES: glycerol-3-phosphate 1-O-acyltransferase PlsY
1159	T18-BP6-R	INDEL	NZ_CP006890.1	1868568	1868568	T	-	downstream	V529_RS08640,V529_RS08645,V529_RS08650,V529_RS08655,V529_RS08660(dist=7)			hom	21138.7	477	1	tlp;-;-;-;plsY	WP_007410320.1;WP_003153973.1;WP_007611759.1;WP_007410318.1;WP_038458135.1	MULTISPECIES: small acid-soluble spore protein Tlp;MULTISPECIES: YbgC/FadM family acyl-CoA thioesterase;MULTISPECIES: hypothetical protein;MULTISPECIES: HesB/YadR/YfhF family protein;MULTISPECIES: glycerol-3-phosphate 1-O-acyltransferase PlsY
1160	T18-BP6-R	INDEL	NZ_CP006890.1	2043597	2043597	A	-	downstream	V529_RS09215,V529_RS09225(dist=266)			hom	14766.7	473	1	-;-	WP_038458342.1;WP_003153850.1	MULTISPECIES: site-specific integrase;MULTISPECIES: site-specific integrase
1161	T18-BP6-R	INDEL	NZ_CP006890.1	2111389	2111389	T	-	downstream	V529_RS09545,V529_RS09550,V529_RS09555,V529_RS09560(dist=20)			hom	19369.7	481	1	-;-;bshB2;-	WP_038458453.1;WP_007611979.1;WP_007407961.1;WP_007611980.1	MULTISPECIES: MATE family efflux transporter;MULTISPECIES: STAS domain-containing protein;MULTISPECIES: bacillithiol biosynthesis deacetylase BshB2;MULTISPECIES: YojF family protein
1162	T18-BP6-R	INDEL	NZ_CP006890.1	2347573	2347573	-	T	exonic	V529_RS11050	frameshift insertion	V529_RS11050:V529_RS11050.t01#NZ_CP006890.1#2347526:exon1:c.661dupA:p.S221fs,	hom	16355.7	519	1	-	WP_038458916.1	hypothetical protein
1163	T18-BP6-R	INDEL	NZ_CP006890.1	2424552	2424552	-	A	upstream;downstream	V529_RS11480,V529_RS11485(dist=97);V529_RS11490(dist=232)			hom	16381.7	517	1	-;-;-	WP_038460829.1;WP_003153435.1;WP_038458987.1	MULTISPECIES: hypothetical protein;MULTISPECIES: DUF2768 domain-containing protein;MULTISPECIES: NAD(P)H-dependent glycerol-3-phosphate dehydrogenase
1164	T18-BP6-R	INDEL	NZ_CP006890.1	2475451	2475451	-	T	upstream;downstream	V529_RS11750,V529_RS11755(dist=496);V529_RS11765(dist=240)			hom	16016.7	569	0.99	spoVAC;-;sigF	WP_003153353.1;WP_029326122.1;WP_003153348.1	MULTISPECIES: stage V sporulation protein AC;MULTISPECIES: stage V sporulation protein AB;MULTISPECIES: RNA polymerase sporulation sigma factor SigF
1165	T18-BP6-R	INDEL	NZ_CP006890.1	2577722	2577722	A	-	exonic	V529_RS12035	frameshift deletion	V529_RS12035:V529_RS12035.t01#NZ_CP006890.1#2577055:exon1:c.213delT:p.I71fs,	hom	20258.7	544	1	-	WP_015240165.1	MULTISPECIES: LysR family transcriptional regulator
1166	T18-BP6-R	INDEL	NZ_CP006890.1	2579596	2579596	-	T	upstream;downstream	V529_RS12050(dist=68);V529_RS12045,V529_RS12055(dist=68)			hom	20390.7	643	1	-;namA;rpmG	WP_038459097.1;WP_038459095.1;WP_003153246.1	MULTISPECIES: alpha/beta hydrolase;NADPH dehydrogenase NamA;MULTISPECIES: 50S ribosomal protein L33
1167	T18-BP6-R	INDEL	NZ_CP006890.1	2618911	2618911	T	-	upstream;downstream	V529_RS12250,V529_RS12255,V529_RS12260(dist=99);V529_RS12245(dist=29)			hom	15012.7	493	1	-;-;alr;-	WP_007408362.1;WP_038459145.1;WP_038459148.1;WP_038460835.1	MULTISPECIES: spore germination protein;MULTISPECIES: spore germination protein;MULTISPECIES: alanine racemase;MULTISPECIES: NADH-dependent flavin oxidoreductase
1168	T18-BP6-R	INDEL	NZ_CP006890.1	2848651	2848651	-	T	upstream;downstream	V529_RS13480,V529_RS13485(dist=48);V529_RS13490(dist=7)			hom	16267.7	574	0.99	pheA;thrR;obgE	WP_038459377.1;WP_007408173.1;WP_007408172.1	MULTISPECIES: prephenate dehydratase;MULTISPECIES: transcriptional regulator ThrR;MULTISPECIES: GTPase ObgE
1169	T18-BP6-R	INDEL	NZ_CP006890.1	2868155	2868155	G	-	downstream	V529_RS13595(dist=867)			hom	14545.7	448	1	hemL	WP_038459388.1	MULTISPECIES: glutamate-1-semialdehyde 2,1-aminomutase
1170	T18-BP6-R	INDEL	NZ_CP006890.1	3040788	3040788	-	A	upstream;downstream	V529_RS14405(dist=199);V529_RS14410,V529_RS14415,V529_RS14420(dist=40)			hom	6151.73	264	0.97	-;ytxJ;-;-	WP_003152383.1;WP_038459527.1;WP_003152380.1;WP_007408777.1	MULTISPECIES: bifunctional 3-deoxy-7-phosphoheptulonate synthase/chorismate mutase;MULTISPECIES: bacillithiol system redox-active protein YtxJ;MULTISPECIES: YtxH domain-containing protein;MULTISPECIES: DUF948 domain-containing protein
1171	T18-BP6-R	INDEL	NZ_CP006890.1	3128193	3128193	G	-	intergenic	V529_RS14845(dist=1269),V529_RS14970(dist=6077)			het	50038.7	1884	0.65	-;thiT	WP_038459600.1;WP_012118271.1	MULTISPECIES: tryptophan-rich sensory protein;MULTISPECIES: energy-coupled thiamine transporter ThiT
1172	T18-BP6-R	INDEL	NZ_CP006890.1	3128272	3128272	-	AT	intergenic	V529_RS14845(dist=1348),V529_RS14970(dist=5998)			het	30635.7	1531	0.5	-;thiT	WP_038459600.1;WP_012118271.1	MULTISPECIES: tryptophan-rich sensory protein;MULTISPECIES: energy-coupled thiamine transporter ThiT
1173	T18-BP6-R	INDEL	NZ_CP006890.1	3128281	3128281	G	-	intergenic	V529_RS14845(dist=1357),V529_RS14970(dist=5989)			het	30862.7	1531	0.51	-;thiT	WP_038459600.1;WP_012118271.1	MULTISPECIES: tryptophan-rich sensory protein;MULTISPECIES: energy-coupled thiamine transporter ThiT
1174	T18-BP6-R	INDEL	NZ_CP006890.1	3128375	3128379	GTATA	-	intergenic	V529_RS14845(dist=1451),V529_RS14970(dist=5891)			het	26275.7	1469	0.47	-;thiT	WP_038459600.1;WP_012118271.1	MULTISPECIES: tryptophan-rich sensory protein;MULTISPECIES: energy-coupled thiamine transporter ThiT
1175	T18-BP6-R	INDEL	NZ_CP006890.1	3128461	3128461	-	ATACAGGATAACTATCCT	intergenic	V529_RS14845(dist=1537),V529_RS14970(dist=5809)			het	7663.73	939	0.25	-;thiT	WP_038459600.1;WP_012118271.1	MULTISPECIES: tryptophan-rich sensory protein;MULTISPECIES: energy-coupled thiamine transporter ThiT
1176	T18-BP6-R	INDEL	NZ_CP006890.1	3128466	3128468	GGC	-	intergenic	V529_RS14845(dist=1542),V529_RS14970(dist=5802)			het	5017.73	897	0.19	-;thiT	WP_038459600.1;WP_012118271.1	MULTISPECIES: tryptophan-rich sensory protein;MULTISPECIES: energy-coupled thiamine transporter ThiT
1177	T18-BP6-R	INDEL	NZ_CP006890.1	3128647	3128647	C	-	intergenic	V529_RS14845(dist=1723),V529_RS14970(dist=5623)			het	5154.73	919	0.19	-;thiT	WP_038459600.1;WP_012118271.1	MULTISPECIES: tryptophan-rich sensory protein;MULTISPECIES: energy-coupled thiamine transporter ThiT
1178	T18-BP6-R	INDEL	NZ_CP006890.1	3128650	3128650	G	-	intergenic	V529_RS14845(dist=1726),V529_RS14970(dist=5620)			het	5193.73	912	0.2	-;thiT	WP_038459600.1;WP_012118271.1	MULTISPECIES: tryptophan-rich sensory protein;MULTISPECIES: energy-coupled thiamine transporter ThiT
1179	T18-BP6-R	INDEL	NZ_CP006890.1	3128661	3128662	AG	-	intergenic	V529_RS14845(dist=1737),V529_RS14970(dist=5608)			het	5139.73	930	0.19	-;thiT	WP_038459600.1;WP_012118271.1	MULTISPECIES: tryptophan-rich sensory protein;MULTISPECIES: energy-coupled thiamine transporter ThiT
1180	T18-BP6-R	INDEL	NZ_CP006890.1	3128666	3128669	AACA	-	intergenic	V529_RS14845(dist=1742),V529_RS14970(dist=5601)			het	5091.73	954	0.19	-;thiT	WP_038459600.1;WP_012118271.1	MULTISPECIES: tryptophan-rich sensory protein;MULTISPECIES: energy-coupled thiamine transporter ThiT
1181	T18-BP6-R	INDEL	NZ_CP006890.1	3128672	3128672	-	CTTGTCCAA	intergenic	V529_RS14845(dist=1748),V529_RS14970(dist=5598)			het	5172.73	923	0.19	-;thiT	WP_038459600.1;WP_012118271.1	MULTISPECIES: tryptophan-rich sensory protein;MULTISPECIES: energy-coupled thiamine transporter ThiT
1182	T18-BP6-R	INDEL	NZ_CP006890.1	3128676	3128677	GG	-	intergenic	V529_RS14845(dist=1752),V529_RS14970(dist=5593)			het	5055.73	926	0.19	-;thiT	WP_038459600.1;WP_012118271.1	MULTISPECIES: tryptophan-rich sensory protein;MULTISPECIES: energy-coupled thiamine transporter ThiT
1183	T18-BP6-R	INDEL	NZ_CP006890.1	3152930	3152930	-	A	upstream;downstream	V529_RS15065(dist=72);V529_RS15070(dist=43)			hom	20240.7	663	1	-;-	WP_038459617.1;WP_038459619.1	MULTISPECIES: methyl-accepting chemotaxis protein;MULTISPECIES: methyl-accepting chemotaxis protein
1184	T18-BP6-R	INDEL	NZ_CP006890.1	3245138	3245138	A	-	exonic	V529_RS15495	stoploss	V529_RS15495:V529_RS15495.t01#NZ_CP006890.1#3244662:exon1:c.476delA:p.X159,	hom	18588.7	602	1	-	WP_014418782.1	MULTISPECIES: divergent PAP2 family protein
1185	T18-BP6-R	INDEL	NZ_CP006890.1	3416469	3416469	-	T	exonic	V529_RS16405	frameshift insertion	V529_RS16405:V529_RS16405.t01#NZ_CP006890.1#3416460:exon1:c.648dupA:p.E217fs,	hom	22773.7	718	1	-	WP_038459870.1	ABC transporter permease
1186	T18-BP6-R	INDEL	NZ_CP006890.1	3464634	3464634	-	A	exonic	V529_RS16625	frameshift insertion	V529_RS16625:V529_RS16625.t01#NZ_CP006890.1#3463307:exon1:c.1328dupA:p.X443delinsX,	hom	20605.7	635	1	-	WP_007407373.1	MULTISPECIES: GntP family permease
1187	T18-BP6-R	INDEL	NZ_CP006890.1	3627524	3627524	T	-	downstream	V529_RS17400,V529_RS17405,V529_RS17410(dist=8)			hom	18453.7	709	0.98	-;-;-	WP_007614165.1;WP_032876089.1;WP_032876086.1	MULTISPECIES: Cof-type HAD-IIB family hydrolase;MULTISPECIES: membrane protein;MULTISPECIES: C40 family peptidase
1188	T18-BP6-R	INDEL	NZ_CP006890.1	3865890	3865890	-	T	upstream;downstream	V529_RS18695(dist=501);V529_RS18700,V529_RS18705(dist=6)			hom	22080.7	742	0.99	-;-;celB	WP_038460318.1;WP_003150894.1;WP_038460320.1	MULTISPECIES: class I SAM-dependent rRNA methyltransferase;MULTISPECIES: VOC family protein;MULTISPECIES: PTS cellobiose transporter subunit IIC
1189	T18-BP6-R	INDEL	NZ_CP006890.1	3923883	3923883	-	A	downstream	V529_RS18955,V529_RS18960,V529_RS18965(dist=43)			hom	24448.7	789	1	-;-;-	WP_032875637.1;WP_038460376.1;WP_046341506.1	MULTISPECIES: NupC/NupG family nucleoside CNT transporter;MULTISPECIES: DUF3298 and DUF4163 domain-containing protein;MULTISPECIES: hypothetical protein
1190	T18-BP6-R	INDEL	NZ_CP006890.1	3987480	3987480	-	T	upstream;downstream	V529_RS19240(dist=104);V529_RS19235(dist=15)			hom	24803.7	745	1	-;-	WP_038460470.1;WP_015240911.1	MULTISPECIES: sugar porter family MFS transporter;MULTISPECIES: aldo/keto reductase
1191	T18-BP6-R	INDEL	NZ_CP006890.1	3987487	3987487	-	G	upstream;downstream	V529_RS19240(dist=97);V529_RS19235(dist=22)			hom	24675.7	734	1	-;-	WP_038460470.1;WP_015240911.1	MULTISPECIES: sugar porter family MFS transporter;MULTISPECIES: aldo/keto reductase
1192	T18-BP6-R	INDEL	NZ_CP006890.1	3987494	3987494	-	T	upstream;downstream	V529_RS19240(dist=90);V529_RS19235(dist=29)			hom	21562.7	715	1	-;-	WP_038460470.1;WP_015240911.1	MULTISPECIES: sugar porter family MFS transporter;MULTISPECIES: aldo/keto reductase
1193	T18-BP6-R	INDEL	NZ_CP006890.1	4091118	4091118	A	-	exonic	V529_RS19760	frameshift deletion	V529_RS19760:V529_RS19760.t01#NZ_CP006890.1#4090632:exon1:c.486delA:p.I162fs,	hom	18559.7	630	0.99	-	WP_038460599.1	Rrf2 family transcriptional regulator
1194	T18-BP6-R	SNV	NZ_CP006890.1	91446	91446	G	A	downstream	V529_RS00480(dist=246)			hom	24874.8	554	1	lysS	WP_014416740.1	MULTISPECIES: lysine--tRNA ligase
1195	T18-BP6-R	SNV	NZ_CP006890.1	156053	156053	C	T	upstream	V529_RS00870(dist=278)			het	10350.8	1161	0.33	pdaB	WP_038456740.1	MULTISPECIES: polysaccharide deacetylase family sporulation protein PdaB
1196	T18-BP6-R	SNV	NZ_CP006890.1	156298	156298	T	C	upstream	V529_RS00870(dist=523)			het	19282.8	2105	0.41	pdaB	WP_038456740.1	MULTISPECIES: polysaccharide deacetylase family sporulation protein PdaB
1197	T18-BP6-R	SNV	NZ_CP006890.1	156332	156332	C	T	upstream	V529_RS00870(dist=557)			het	17584.8	2596	0.36	pdaB	WP_038456740.1	MULTISPECIES: polysaccharide deacetylase family sporulation protein PdaB
1198	T18-BP6-R	SNV	NZ_CP006890.1	333962	333962	T	C	exonic	V529_RS01705	synonymous SNV	V529_RS01705:V529_RS01705.t01#NZ_CP006890.1#325670:exon1:c.T8292C:p.D2764D,	hom	19910.8	629	1	srfAA	WP_038456924.1	MULTISPECIES: surfactin non-ribosomal peptide synthetase SrfAA
1199	T18-BP6-R	SNV	NZ_CP006890.1	334262	334262	C	G	exonic	V529_RS01705	synonymous SNV	V529_RS01705:V529_RS01705.t01#NZ_CP006890.1#325670:exon1:c.C8592G:p.G2864G,	hom	23550.8	655	1	srfAA	WP_038456924.1	MULTISPECIES: surfactin non-ribosomal peptide synthetase SrfAA
1200	T18-BP6-R	SNV	NZ_CP006890.1	367544	367544	G	A	exonic	V529_RS01800	nonsynonymous SNV	V529_RS01800:V529_RS01800.t01#NZ_CP006890.1#366490:exon1:c.G1054A:p.V352I,	hom	29991.8	771	1	-	WP_038456939.1	MULTISPECIES: Ger(x)C family spore germination protein
1201	T18-BP6-R	SNV	NZ_CP006890.1	694317	694317	A	G	exonic	V529_RS03330	nonsynonymous SNV	V529_RS03330:V529_RS03330.t01#NZ_CP006890.1#691529:exon1:c.A2788G:p.N930D,	hom	16099.8	451	1	-	WP_158318853.1	MULTISPECIES: type I polyketide synthase
1202	T18-BP6-R	SNV	NZ_CP006890.1	1170878	1170878	C	A	exonic	V529_RS05570	nonsynonymous SNV	V529_RS05570:V529_RS05570.t01#NZ_CP006890.1#1170744:exon1:c.G770T:p.S257I,	hom	22919.8	587	1	spxH	WP_032874464.1	MULTISPECIES: protease adaptor protein SpxH
1203	T18-BP6-R	SNV	NZ_CP006890.1	1758755	1758755	G	T	exonic	V529_RS08215	nonsynonymous SNV	V529_RS08215:V529_RS08215.t01#NZ_CP006890.1#1747815:exon1:c.G10940T:p.G3647V,	hom	22364.8	593	1	-	WP_195155832.1	type I polyketide synthase
1204	T18-BP6-R	SNV	NZ_CP006890.1	1898605	1898605	C	G	exonic	V529_RS08785	synonymous SNV	V529_RS08785:V529_RS08785.t01#NZ_CP006890.1#1898028:exon1:c.G7284C:p.R2428R,	hom	19133.8	486	1	bamC	WP_038458177.1	bacillomycin D non-ribosomal peptide synthetase BamC
1205	T18-BP6-R	SNV	NZ_CP006890.1	2111374	2111374	A	G	exonic	V529_RS09550	synonymous SNV	V529_RS09550:V529_RS09550.t01#NZ_CP006890.1#2110531:exon1:c.A843G:p.K281K,	hom	14097.8	468	1	-	WP_007611979.1	MULTISPECIES: STAS domain-containing protein
1206	T18-BP6-R	SNV	NZ_CP006890.1	2111377	2111377	G	A	exonic	V529_RS09550	synonymous SNV	V529_RS09550:V529_RS09550.t01#NZ_CP006890.1#2110531:exon1:c.G846A:p.G282G,	hom	20028.7	502	1	-	WP_007611979.1	MULTISPECIES: STAS domain-containing protein
1207	T18-BP6-R	SNV	NZ_CP006890.1	2536111	2536111	C	T	exonic	V529_RS11985	nonsynonymous SNV	V529_RS11985:V529_RS11985.t01#NZ_CP006890.1#2529401:exon1:c.G8906A:p.G2969E,	hom	15405.8	419	1	-	WP_038459073.1	SDR family NAD(P)-dependent oxidoreductase
1208	T18-BP6-R	SNV	NZ_CP006890.1	2751116	2751116	G	A	exonic	V529_RS13010	stopgain	V529_RS13010:V529_RS13010.t01#NZ_CP006890.1#2750900:exon1:c.C484T:p.Q162X,	hom	19303.8	493	1	-	WP_032873937.1	MULTISPECIES: aspartate/glutamate racemase family protein
1209	T18-BP6-R	SNV	NZ_CP006890.1	3128098	3128098	A	G	intergenic	V529_RS14845(dist=1174),V529_RS14970(dist=6172)			het	31137.8	1494	0.55	-;thiT	WP_038459600.1;WP_012118271.1	MULTISPECIES: tryptophan-rich sensory protein;MULTISPECIES: energy-coupled thiamine transporter ThiT
1210	T18-BP6-R	SNV	NZ_CP006890.1	3128101	3128101	A	G	intergenic	V529_RS14845(dist=1177),V529_RS14970(dist=6169)			het	31189.8	1821	0.45	-;thiT	WP_038459600.1;WP_012118271.1	MULTISPECIES: tryptophan-rich sensory protein;MULTISPECIES: energy-coupled thiamine transporter ThiT
1211	T18-BP6-R	SNV	NZ_CP006890.1	3128179	3128179	T	A	intergenic	V529_RS14845(dist=1255),V529_RS14970(dist=6091)			het	51978.8	1982	0.65	-;thiT	WP_038459600.1;WP_012118271.1	MULTISPECIES: tryptophan-rich sensory protein;MULTISPECIES: energy-coupled thiamine transporter ThiT
1212	T18-BP6-R	SNV	NZ_CP006890.1	3128184	3128184	C	T	intergenic	V529_RS14845(dist=1260),V529_RS14970(dist=6086)			het	51793.8	1937	0.65	-;thiT	WP_038459600.1;WP_012118271.1	MULTISPECIES: tryptophan-rich sensory protein;MULTISPECIES: energy-coupled thiamine transporter ThiT
1213	T18-BP6-R	SNV	NZ_CP006890.1	3128189	3128189	G	A	intergenic	V529_RS14845(dist=1265),V529_RS14970(dist=6081)			het	50819.8	1910	0.65	-;thiT	WP_038459600.1;WP_012118271.1	MULTISPECIES: tryptophan-rich sensory protein;MULTISPECIES: energy-coupled thiamine transporter ThiT
1214	T18-BP6-R	SNV	NZ_CP006890.1	3128368	3128368	A	G	intergenic	V529_RS14845(dist=1444),V529_RS14970(dist=5902)			het	26710.8	1385	0.5	-;thiT	WP_038459600.1;WP_012118271.1	MULTISPECIES: tryptophan-rich sensory protein;MULTISPECIES: energy-coupled thiamine transporter ThiT
1215	T18-BP6-R	SNV	NZ_CP006890.1	3128876	3128876	G	A	intergenic	V529_RS14845(dist=1952),V529_RS14970(dist=5394)			het	22607.8	1315	0.45	-;thiT	WP_038459600.1;WP_012118271.1	MULTISPECIES: tryptophan-rich sensory protein;MULTISPECIES: energy-coupled thiamine transporter ThiT
1216	T18-BP6-R	SNV	NZ_CP006890.1	3128881	3128881	G	A	intergenic	V529_RS14845(dist=1957),V529_RS14970(dist=5389)			het	22681.8	1315	0.45	-;thiT	WP_038459600.1;WP_012118271.1	MULTISPECIES: tryptophan-rich sensory protein;MULTISPECIES: energy-coupled thiamine transporter ThiT
1217	T18-BP6-R	SNV	NZ_CP006890.1	3200740	3200740	T	G	exonic	V529_RS15315	nonsynonymous SNV	V529_RS15315:V529_RS15315.t01#NZ_CP006890.1#3200567:exon1:c.A473C:p.E158A,	hom	25077.8	655	0.99	-	WP_003152052.1	MULTISPECIES: response regulator transcription factor
1218	T18-BP6-R	SNV	NZ_CP006890.1	3308930	3308930	C	T	upstream;downstream	V529_RS15840,V529_RS15845(dist=13);V529_RS15850,V529_RS15855,V529_RS15860(dist=84)			hom	23201.8	616	1	metN;-;-;-;-	WP_003151850.1;WP_007410085.1;WP_003151847.1;WP_038459761.1;WP_003151845.1	MULTISPECIES: methionine ABC transporter ATP-binding protein MetN;MULTISPECIES: SCP2 sterol-binding domain-containing protein;MULTISPECIES: thioredoxin family protein;MULTISPECIES: toprim domain-containing protein;MULTISPECIES: YusG family protein
1219	T18-BP6-R	SNV	NZ_CP006890.1	3584295	3584295	C	A	exonic	V529_RS17235	nonsynonymous SNV	V529_RS17235:V529_RS17235.t01#NZ_CP006890.1#3583474:exon1:c.G344T:p.R115L,	hom	26435.8	693	1	degS	WP_007407484.1	MULTISPECIES: two-component sensor histidine kinase DegS
1220	T18-BP6-R	SNV	NZ_CP006890.1	3867297	3867297	G	A	upstream	V529_RS18705,V529_RS18710(dist=95)			hom	31349.8	793	1	celB;-	WP_038460320.1;WP_234419707.1	MULTISPECIES: PTS cellobiose transporter subunit IIC;MULTISPECIES: S8 family serine peptidase
1221	T18-BP7-R	INDEL	NZ_CP006890.1	91448	91454	GGGGGGG	-	downstream	V529_RS00480(dist=248)			hom	18859.7	409	1	lysS	WP_014416740.1	MULTISPECIES: lysine--tRNA ligase
1222	T18-BP7-R	INDEL	NZ_CP006890.1	91454	91454	-	AACTAAA	downstream	V529_RS00480(dist=254)			hom	18498.7	403	1	lysS	WP_014416740.1	MULTISPECIES: lysine--tRNA ligase
1223	T18-BP7-R	INDEL	NZ_CP006890.1	155889	155890	AT	-	upstream;downstream	V529_RS00870(dist=114);V529_RS00865(dist=879)			het	1455.73	646	0.1	pdaB;kbaA	WP_038456740.1;WP_038456737.1	MULTISPECIES: polysaccharide deacetylase family sporulation protein PdaB;MULTISPECIES: KinB-signaling pathway activation protein
1224	T18-BP7-R	INDEL	NZ_CP006890.1	155893	155893	-	CCG	upstream;downstream	V529_RS00870(dist=118);V529_RS00865(dist=883)			het	2216.73	646	0.13	pdaB;kbaA	WP_038456740.1;WP_038456737.1	MULTISPECIES: polysaccharide deacetylase family sporulation protein PdaB;MULTISPECIES: KinB-signaling pathway activation protein
1225	T18-BP7-R	INDEL	NZ_CP006890.1	479479	479480	CT	-	upstream;downstream	V529_RS21230(dist=494);V529_RS02380(dist=594)			het	1644.73	735	0.12	-;-	WP_038457033.1;WP_029326211.1	MULTISPECIES: hypothetical protein;MULTISPECIES: SprT family protein
1226	T18-BP7-R	INDEL	NZ_CP006890.1	495019	495019	T	-	exonic	V529_RS02485	stopgain	V529_RS02485:V529_RS02485.t01#NZ_CP006890.1#494416:exon1:c.427delA:p.I143X,	hom	15867.7	487	1	-	WP_038457043.1	fatty acid desaturase
1227	T18-BP7-R	INDEL	NZ_CP006890.1	537727	537727	-	T	upstream;downstream	V529_RS02700,V529_RS02710(dist=150);V529_RS20150(dist=150)			hom	18421.7	597	1	-;-;-	WP_007409312.1;WP_038457084.1;WP_228842189.1	MULTISPECIES: GNAT family N-acetyltransferase;MULTISPECIES: class I SAM-dependent methyltransferase;MULTISPECIES: hypothetical protein
1228	T18-BP7-R	INDEL	NZ_CP006890.1	561965	561965	-	T	upstream	V529_RS02840(dist=151)			hom	15627.7	552	0.99	thiL	WP_038457099.1	MULTISPECIES: thiamine-phosphate kinase
1229	T18-BP7-R	INDEL	NZ_CP006890.1	615285	615285	-	T	upstream;downstream	V529_RS03075,V529_RS03080(dist=88);V529_RS03070,V529_RS20160(dist=33)			hom	16490.7	545	1	-;-;-;-	WP_007609840.1;WP_007609843.1;WP_038457149.1;WP_012116994.1	MULTISPECIES: DUF5698 domain-containing protein;MULTISPECIES: NETI motif-containing protein;MULTISPECIES: hypothetical protein;MULTISPECIES: Fur-regulated basic protein FbpA
1230	T18-BP7-R	INDEL	NZ_CP006890.1	672179	672179	G	-	exonic	V529_RS03305,V529_RS03310	frameshift deletion	V529_RS03310:V529_RS03310.t01#NZ_CP006890.1#672139:exon1:c.40delG:p.G14fs,V529_RS03305:V529_RS03305.t01#NZ_CP006890.1#670224:exon1:c.1955delG:p.R652fs,	hom	19726.7	531	1	-;-	WP_038457193.1;WP_148304012.1	MULTISPECIES: polyketide synthase;MULTISPECIES: SDR family oxidoreductase
1231	T18-BP7-R	INDEL	NZ_CP006890.1	674511	674511	-	GCCAAATTCTTAGAATATCGAGAGATAAGCTTGATGTAGAT	exonic	V529_RS03310	stopgain	V529_RS03310:V529_RS03310.t01#NZ_CP006890.1#672139:exon1:c.2372_2373insGCCAAATTCTTAGAATATCGAGAGATAAGCTTGATGTAGAT:p.Q791_K792delinsQPNSX,	hom	18975.7	295	1	-	WP_148304012.1	MULTISPECIES: SDR family oxidoreductase
1232	T18-BP7-R	INDEL	NZ_CP006890.1	681667	681667	-	AGTCTTCCGACCTATCCGTTTGCGAAGGAAAAATACTGGGTGCCTTCAGAAATTAAACAGCCGTCTGCAGCATCAACGAACCAGCTC	exonic	V529_RS03320	nonframeshift insertion	V529_RS03320:V529_RS03320.t01#NZ_CP006890.1#681226:exon1:c.441_442insAGTCTTCCGACCTATCCGTTTGCGAAGGAAAAATACTGGGTGCCTTCAGAAATTAAACAGCCGTCTGCAGCATCAACGAACCAGCTC:p.I147delinsISLPTYPFAKEKYWVPSEIKQPSAASTNQL,	hom	22110.7	421	1	-	WP_158318851.1	MULTISPECIES: SDR family NAD(P)-dependent oxidoreductase
1233	T18-BP7-R	INDEL	NZ_CP006890.1	742345	742345	-	T	upstream;downstream	V529_RS03405,V529_RS03410(dist=65);V529_RS03390,V529_RS03395,V529_RS03400(dist=23)			hom	18915.7	611	1	-;-;-;-;cotJC	WP_038457218.1;WP_012117023.1;WP_003155704.1;WP_007408934.1;WP_038457215.1	MULTISPECIES: GNAT family N-acetyltransferase;MULTISPECIES: YesK-like family protein;MULTISPECIES: spore coat associated protein CotJA;MULTISPECIES: spore coat protein CotJB;MULTISPECIES: spore coat protein CotJC
1234	T18-BP7-R	INDEL	NZ_CP006890.1	775419	775419	-	T	upstream;downstream	V529_RS03555(dist=53);V529_RS03550,V529_RS03560(dist=53)			hom	15777.7	554	0.99	-;-;-	WP_038457250.1;WP_038457249.1;WP_038457251.1	MULTISPECIES: GNAT family N-acetyltransferase;MULTISPECIES: DEAD/DEAH box helicase;MULTISPECIES: NADP-dependent oxidoreductase
1235	T18-BP7-R	INDEL	NZ_CP006890.1	783467	783467	-	CGACAGGAATAACGGGATCAACTGGAGATACTGGAGCCACCGGAGTAACAGGAGCAACCGGGGTAACGGGATCAACAGGAGCAACCGGGATCACCGGAGC	downstream	V529_RS03600(dist=999)			hom	32350.7	300	1	-	WP_038457255.1	ATP-binding protein
1236	T18-BP7-R	INDEL	NZ_CP006890.1	879556	879556	T	-	upstream;downstream	V529_RS04010(dist=86);V529_RS04005(dist=9)			hom	16245.7	533	1	-;mprF	WP_038457354.1;WP_038457352.1	MULTISPECIES: PhzF family phenazine biosynthesis isomerase;MULTISPECIES: bifunctional lysylphosphatidylglycerol flippase/synthetase MprF
1237	T18-BP7-R	INDEL	NZ_CP006890.1	879576	879576	A	-	upstream;downstream	V529_RS04010(dist=66);V529_RS04005(dist=29)			hom	17001.7	536	1	-;mprF	WP_038457354.1;WP_038457352.1	MULTISPECIES: PhzF family phenazine biosynthesis isomerase;MULTISPECIES: bifunctional lysylphosphatidylglycerol flippase/synthetase MprF
1238	T18-BP7-R	INDEL	NZ_CP006890.1	889126	889126	-	A	upstream;downstream	V529_RS04080(dist=109);V529_RS04070,V529_RS04075(dist=101)			hom	15620.7	504	1	-;-;-	WP_032872409.1;WP_017419152.1;WP_038457364.1	MULTISPECIES: glycosyltransferase family 2 protein;MULTISPECIES: SdpI family protein;MULTISPECIES: alpha/beta hydrolase
1239	T18-BP7-R	INDEL	NZ_CP006890.1	952806	952806	-	A	upstream;downstream	V529_RS04475(dist=43);V529_RS04465,V529_RS04470(dist=43)			hom	19075.7	597	1	-;-;-	WP_003155362.1;WP_038457411.1;WP_038457414.1	MULTISPECIES: YhcN/YlaJ family sporulation lipoprotein;MULTISPECIES: L-cystine transporter;MULTISPECIES: hypothetical protein
1240	T18-BP7-R	INDEL	NZ_CP006890.1	1074870	1074870	A	-	upstream;downstream	V529_RS05060,V529_RS05075(dist=28);V529_RS05065,V529_RS05070(dist=28)			hom	18228.7	602	1	-;-;-;-	WP_038457530.1;WP_003155179.1;WP_038457531.1;WP_032874382.1	MULTISPECIES: FAD-dependent oxidoreductase;MULTISPECIES: competence protein ComK;MULTISPECIES: SDR family oxidoreductase;MULTISPECIES: IDEAL domain-containing protein
1241	T18-BP7-R	INDEL	NZ_CP006890.1	1164633	1164633	-	A	upstream;downstream	V529_RS05540(dist=214);V529_RS05530,V529_RS05545(dist=214)			hom	15618.7	487	1	spx;-;-	WP_003155034.1;WP_079891810.1;WP_007610610.1	MULTISPECIES: transcriptional regulator Spx;MULTISPECIES: putative glycoside hydrolase;MULTISPECIES: TerC family protein
1242	T18-BP7-R	INDEL	NZ_CP006890.1	1278502	1278502	T	-	exonic	V529_RS06170	stopgain	V529_RS06170:V529_RS06170.t01#NZ_CP006890.1#1277530:exon1:c.972delT:p.C324X,	hom	23033.7	572	1	-	WP_051590110.1	ATP-binding cassette domain-containing protein
1243	T18-BP7-R	INDEL	NZ_CP006890.1	1278523	1278523	T	-	exonic	V529_RS06170	frameshift deletion	V529_RS06170:V529_RS06170.t01#NZ_CP006890.1#1277530:exon1:c.993delT:p.S331fs,	hom	16847.7	546	1	-	WP_051590110.1	ATP-binding cassette domain-containing protein
1244	T18-BP7-R	INDEL	NZ_CP006890.1	1381379	1381379	-	T	upstream;downstream	V529_RS06695,V529_RS06700(dist=83);V529_RS06690(dist=29)			hom	15803.7	509	1	-;-;ccpC	WP_012117440.1;WP_038457855.1;WP_007611101.1	MULTISPECIES: flavodoxin;MULTISPECIES: glycoside hydrolase;MULTISPECIES: transcriptional regulator CcpC
1245	T18-BP7-R	INDEL	NZ_CP006890.1	1385597	1385597	-	A	downstream	V529_RS06715,V529_RS06720,V529_RS06725(dist=29)			hom	17735.7	563	1	-;-;-	WP_038457856.1;WP_003154596.1;WP_032874739.1	MULTISPECIES: N-acetyldiaminopimelate deacetylase;MULTISPECIES: YkuS family protein;MULTISPECIES: mechanosensitive ion channel family protein
1246	T18-BP7-R	INDEL	NZ_CP006890.1	1708803	1708803	A	-	downstream	V529_RS08105(dist=382)			hom	18409.7	578	1	recA	WP_003154145.1	MULTISPECIES: recombinase RecA
1247	T18-BP7-R	INDEL	NZ_CP006890.1	1798443	1798443	-	T	downstream	V529_RS08240,V529_RS08245,V529_RS08250,V529_RS08255(dist=10)			hom	11927.7	381	0.99	-;-;-;-	WP_015417516.1;WP_003154084.1;WP_007410383.1;WP_007410382.1	MULTISPECIES: NucA/NucB deoxyribonuclease domain-containing protein;MULTISPECIES: DUF1275 domain-containing protein;MULTISPECIES: hypothetical protein;MULTISPECIES: S8 family peptidase
1248	T18-BP7-R	INDEL	NZ_CP006890.1	1841998	1841998	G	-	exonic	V529_RS08475	frameshift deletion	V529_RS08475:V529_RS08475.t01#NZ_CP006890.1#1841866:exon1:c.132delG:p.T44fs,	hom	20825.7	516	1	-	WP_007410343.1	MULTISPECIES: DUF4944 domain-containing protein
1249	T18-BP7-R	INDEL	NZ_CP006890.1	1868562	1868562	T	-	downstream	V529_RS08640,V529_RS08645,V529_RS08650,V529_RS08655,V529_RS08660(dist=13)			hom	25431.7	564	1	tlp;-;-;-;plsY	WP_007410320.1;WP_003153973.1;WP_007611759.1;WP_007410318.1;WP_038458135.1	MULTISPECIES: small acid-soluble spore protein Tlp;MULTISPECIES: YbgC/FadM family acyl-CoA thioesterase;MULTISPECIES: hypothetical protein;MULTISPECIES: HesB/YadR/YfhF family protein;MULTISPECIES: glycerol-3-phosphate 1-O-acyltransferase PlsY
1250	T18-BP7-R	INDEL	NZ_CP006890.1	1868568	1868568	T	-	downstream	V529_RS08640,V529_RS08645,V529_RS08650,V529_RS08655,V529_RS08660(dist=7)			hom	25145.7	565	1	tlp;-;-;-;plsY	WP_007410320.1;WP_003153973.1;WP_007611759.1;WP_007410318.1;WP_038458135.1	MULTISPECIES: small acid-soluble spore protein Tlp;MULTISPECIES: YbgC/FadM family acyl-CoA thioesterase;MULTISPECIES: hypothetical protein;MULTISPECIES: HesB/YadR/YfhF family protein;MULTISPECIES: glycerol-3-phosphate 1-O-acyltransferase PlsY
1251	T18-BP7-R	INDEL	NZ_CP006890.1	2043597	2043597	A	-	downstream	V529_RS09215,V529_RS09225(dist=266)			hom	13708.7	442	1	-;-	WP_038458342.1;WP_003153850.1	MULTISPECIES: site-specific integrase;MULTISPECIES: site-specific integrase
1252	T18-BP7-R	INDEL	NZ_CP006890.1	2111389	2111389	T	-	downstream	V529_RS09545,V529_RS09550,V529_RS09555,V529_RS09560(dist=20)			hom	21847.7	543	1	-;-;bshB2;-	WP_038458453.1;WP_007611979.1;WP_007407961.1;WP_007611980.1	MULTISPECIES: MATE family efflux transporter;MULTISPECIES: STAS domain-containing protein;MULTISPECIES: bacillithiol biosynthesis deacetylase BshB2;MULTISPECIES: YojF family protein
1253	T18-BP7-R	INDEL	NZ_CP006890.1	2347573	2347573	-	T	exonic	V529_RS11050	frameshift insertion	V529_RS11050:V529_RS11050.t01#NZ_CP006890.1#2347526:exon1:c.661dupA:p.S221fs,	hom	15347.7	483	1	-	WP_038458916.1	hypothetical protein
1254	T18-BP7-R	INDEL	NZ_CP006890.1	2424552	2424552	-	A	upstream;downstream	V529_RS11480,V529_RS11485(dist=97);V529_RS11490(dist=232)			hom	15963.7	502	1	-;-;-	WP_038460829.1;WP_003153435.1;WP_038458987.1	MULTISPECIES: hypothetical protein;MULTISPECIES: DUF2768 domain-containing protein;MULTISPECIES: NAD(P)H-dependent glycerol-3-phosphate dehydrogenase
1255	T18-BP7-R	INDEL	NZ_CP006890.1	2475451	2475451	-	T	upstream;downstream	V529_RS11750,V529_RS11755(dist=496);V529_RS11765(dist=240)			hom	16882.7	589	1	spoVAC;-;sigF	WP_003153353.1;WP_029326122.1;WP_003153348.1	MULTISPECIES: stage V sporulation protein AC;MULTISPECIES: stage V sporulation protein AB;MULTISPECIES: RNA polymerase sporulation sigma factor SigF
1256	T18-BP7-R	INDEL	NZ_CP006890.1	2577722	2577722	A	-	exonic	V529_RS12035	frameshift deletion	V529_RS12035:V529_RS12035.t01#NZ_CP006890.1#2577055:exon1:c.213delT:p.I71fs,	hom	21647.7	582	1	-	WP_015240165.1	MULTISPECIES: LysR family transcriptional regulator
1257	T18-BP7-R	INDEL	NZ_CP006890.1	2579596	2579596	-	T	upstream;downstream	V529_RS12050(dist=68);V529_RS12045,V529_RS12055(dist=68)			hom	20701.7	653	1	-;namA;rpmG	WP_038459097.1;WP_038459095.1;WP_003153246.1	MULTISPECIES: alpha/beta hydrolase;NADPH dehydrogenase NamA;MULTISPECIES: 50S ribosomal protein L33
1258	T18-BP7-R	INDEL	NZ_CP006890.1	2618911	2618911	T	-	upstream;downstream	V529_RS12250,V529_RS12255,V529_RS12260(dist=99);V529_RS12245(dist=29)			hom	17814.7	586	1	-;-;alr;-	WP_007408362.1;WP_038459145.1;WP_038459148.1;WP_038460835.1	MULTISPECIES: spore germination protein;MULTISPECIES: spore germination protein;MULTISPECIES: alanine racemase;MULTISPECIES: NADH-dependent flavin oxidoreductase
1259	T18-BP7-R	INDEL	NZ_CP006890.1	2848651	2848651	-	T	upstream;downstream	V529_RS13480,V529_RS13485(dist=48);V529_RS13490(dist=7)			hom	17053.7	601	0.99	pheA;thrR;obgE	WP_038459377.1;WP_007408173.1;WP_007408172.1	MULTISPECIES: prephenate dehydratase;MULTISPECIES: transcriptional regulator ThrR;MULTISPECIES: GTPase ObgE
1260	T18-BP7-R	INDEL	NZ_CP006890.1	2868155	2868155	G	-	downstream	V529_RS13595(dist=867)			hom	13441.7	413	1	hemL	WP_038459388.1	MULTISPECIES: glutamate-1-semialdehyde 2,1-aminomutase
1261	T18-BP7-R	INDEL	NZ_CP006890.1	3040788	3040788	-	A	upstream;downstream	V529_RS14405(dist=199);V529_RS14410,V529_RS14415,V529_RS14420(dist=40)			hom	6719.73	278	0.97	-;ytxJ;-;-	WP_003152383.1;WP_038459527.1;WP_003152380.1;WP_007408777.1	MULTISPECIES: bifunctional 3-deoxy-7-phosphoheptulonate synthase/chorismate mutase;MULTISPECIES: bacillithiol system redox-active protein YtxJ;MULTISPECIES: YtxH domain-containing protein;MULTISPECIES: DUF948 domain-containing protein
1262	T18-BP7-R	INDEL	NZ_CP006890.1	3128193	3128193	G	-	intergenic	V529_RS14845(dist=1269),V529_RS14970(dist=6077)			het	39033.7	1600	0.6	-;thiT	WP_038459600.1;WP_012118271.1	MULTISPECIES: tryptophan-rich sensory protein;MULTISPECIES: energy-coupled thiamine transporter ThiT
1263	T18-BP7-R	INDEL	NZ_CP006890.1	3128272	3128272	-	AT	intergenic	V529_RS14845(dist=1348),V529_RS14970(dist=5998)			het	24248.7	1406	0.45	-;thiT	WP_038459600.1;WP_012118271.1	MULTISPECIES: tryptophan-rich sensory protein;MULTISPECIES: energy-coupled thiamine transporter ThiT
1264	T18-BP7-R	INDEL	NZ_CP006890.1	3128281	3128281	G	-	intergenic	V529_RS14845(dist=1357),V529_RS14970(dist=5989)			het	24371.7	1375	0.46	-;thiT	WP_038459600.1;WP_012118271.1	MULTISPECIES: tryptophan-rich sensory protein;MULTISPECIES: energy-coupled thiamine transporter ThiT
1265	T18-BP7-R	INDEL	NZ_CP006890.1	3128375	3128379	GTATA	-	intergenic	V529_RS14845(dist=1451),V529_RS14970(dist=5891)			het	23161.7	1377	0.44	-;thiT	WP_038459600.1;WP_012118271.1	MULTISPECIES: tryptophan-rich sensory protein;MULTISPECIES: energy-coupled thiamine transporter ThiT
1266	T18-BP7-R	INDEL	NZ_CP006890.1	3128461	3128461	-	ATACAGGATAACTATCCT	intergenic	V529_RS14845(dist=1537),V529_RS14970(dist=5809)			het	6458.73	870	0.23	-;thiT	WP_038459600.1;WP_012118271.1	MULTISPECIES: tryptophan-rich sensory protein;MULTISPECIES: energy-coupled thiamine transporter ThiT
1267	T18-BP7-R	INDEL	NZ_CP006890.1	3128466	3128468	GGC	-	intergenic	V529_RS14845(dist=1542),V529_RS14970(dist=5802)			het	3982.73	836	0.17	-;thiT	WP_038459600.1;WP_012118271.1	MULTISPECIES: tryptophan-rich sensory protein;MULTISPECIES: energy-coupled thiamine transporter ThiT
1268	T18-BP7-R	INDEL	NZ_CP006890.1	3128647	3128647	C	-	intergenic	V529_RS14845(dist=1723),V529_RS14970(dist=5623)			het	3233.73	777	0.16	-;thiT	WP_038459600.1;WP_012118271.1	MULTISPECIES: tryptophan-rich sensory protein;MULTISPECIES: energy-coupled thiamine transporter ThiT
1269	T18-BP7-R	INDEL	NZ_CP006890.1	3128650	3128650	G	-	intergenic	V529_RS14845(dist=1726),V529_RS14970(dist=5620)			het	3245.73	771	0.16	-;thiT	WP_038459600.1;WP_012118271.1	MULTISPECIES: tryptophan-rich sensory protein;MULTISPECIES: energy-coupled thiamine transporter ThiT
1270	T18-BP7-R	INDEL	NZ_CP006890.1	3128661	3128662	AG	-	intergenic	V529_RS14845(dist=1737),V529_RS14970(dist=5608)			het	3242.73	776	0.16	-;thiT	WP_038459600.1;WP_012118271.1	MULTISPECIES: tryptophan-rich sensory protein;MULTISPECIES: energy-coupled thiamine transporter ThiT
1271	T18-BP7-R	INDEL	NZ_CP006890.1	3128666	3128669	AACA	-	intergenic	V529_RS14845(dist=1742),V529_RS14970(dist=5601)			het	3212.73	783	0.16	-;thiT	WP_038459600.1;WP_012118271.1	MULTISPECIES: tryptophan-rich sensory protein;MULTISPECIES: energy-coupled thiamine transporter ThiT
1272	T18-BP7-R	INDEL	NZ_CP006890.1	3128672	3128672	-	CTTGTCCAA	intergenic	V529_RS14845(dist=1748),V529_RS14970(dist=5598)			het	3296.73	759	0.17	-;thiT	WP_038459600.1;WP_012118271.1	MULTISPECIES: tryptophan-rich sensory protein;MULTISPECIES: energy-coupled thiamine transporter ThiT
1273	T18-BP7-R	INDEL	NZ_CP006890.1	3128676	3128677	GG	-	intergenic	V529_RS14845(dist=1752),V529_RS14970(dist=5593)			het	3146.73	768	0.16	-;thiT	WP_038459600.1;WP_012118271.1	MULTISPECIES: tryptophan-rich sensory protein;MULTISPECIES: energy-coupled thiamine transporter ThiT
1274	T18-BP7-R	INDEL	NZ_CP006890.1	3152930	3152930	-	A	upstream;downstream	V529_RS15065(dist=72);V529_RS15070(dist=43)			hom	18498.7	617	0.99	-;-	WP_038459617.1;WP_038459619.1	MULTISPECIES: methyl-accepting chemotaxis protein;MULTISPECIES: methyl-accepting chemotaxis protein
1275	T18-BP7-R	INDEL	NZ_CP006890.1	3202572	3202572	A	-	exonic	V529_RS15320	stopgain	V529_RS15320:V529_RS15320.t01#NZ_CP006890.1#3201292:exon1:c.1013delT:p.L338X,	hom	15120.7	464	1	-	WP_038459663.1	MULTISPECIES: histidine kinase
1276	T18-BP7-R	INDEL	NZ_CP006890.1	3245138	3245138	A	-	exonic	V529_RS15495	stoploss	V529_RS15495:V529_RS15495.t01#NZ_CP006890.1#3244662:exon1:c.476delA:p.X159,	hom	17385.7	560	1	-	WP_014418782.1	MULTISPECIES: divergent PAP2 family protein
1277	T18-BP7-R	INDEL	NZ_CP006890.1	3416469	3416469	-	T	exonic	V529_RS16405	frameshift insertion	V529_RS16405:V529_RS16405.t01#NZ_CP006890.1#3416460:exon1:c.648dupA:p.E217fs,	hom	21539.7	684	1	-	WP_038459870.1	ABC transporter permease
1278	T18-BP7-R	INDEL	NZ_CP006890.1	3464634	3464634	-	A	exonic	V529_RS16625	frameshift insertion	V529_RS16625:V529_RS16625.t01#NZ_CP006890.1#3463307:exon1:c.1328dupA:p.X443delinsX,	hom	18025.7	554	1	-	WP_007407373.1	MULTISPECIES: GntP family permease
1279	T18-BP7-R	INDEL	NZ_CP006890.1	3627524	3627524	T	-	downstream	V529_RS17400,V529_RS17405,V529_RS17410(dist=8)			hom	16370.7	588	0.99	-;-;-	WP_007614165.1;WP_032876089.1;WP_032876086.1	MULTISPECIES: Cof-type HAD-IIB family hydrolase;MULTISPECIES: membrane protein;MULTISPECIES: C40 family peptidase
1280	T18-BP7-R	INDEL	NZ_CP006890.1	3865890	3865890	-	T	upstream;downstream	V529_RS18695(dist=501);V529_RS18700,V529_RS18705(dist=6)			hom	17638.7	582	1	-;-;celB	WP_038460318.1;WP_003150894.1;WP_038460320.1	MULTISPECIES: class I SAM-dependent rRNA methyltransferase;MULTISPECIES: VOC family protein;MULTISPECIES: PTS cellobiose transporter subunit IIC
1281	T18-BP7-R	INDEL	NZ_CP006890.1	3923883	3923883	-	A	downstream	V529_RS18955,V529_RS18960,V529_RS18965(dist=43)			hom	20700.7	666	1	-;-;-	WP_032875637.1;WP_038460376.1;WP_046341506.1	MULTISPECIES: NupC/NupG family nucleoside CNT transporter;MULTISPECIES: DUF3298 and DUF4163 domain-containing protein;MULTISPECIES: hypothetical protein
1282	T18-BP7-R	INDEL	NZ_CP006890.1	3987480	3987480	-	T	upstream;downstream	V529_RS19240(dist=104);V529_RS19235(dist=15)			hom	19481.7	589	1	-;-	WP_038460470.1;WP_015240911.1	MULTISPECIES: sugar porter family MFS transporter;MULTISPECIES: aldo/keto reductase
1283	T18-BP7-R	INDEL	NZ_CP006890.1	3987487	3987487	-	G	upstream;downstream	V529_RS19240(dist=97);V529_RS19235(dist=22)			hom	19696.7	586	1	-;-	WP_038460470.1;WP_015240911.1	MULTISPECIES: sugar porter family MFS transporter;MULTISPECIES: aldo/keto reductase
1284	T18-BP7-R	INDEL	NZ_CP006890.1	3987494	3987494	-	T	upstream;downstream	V529_RS19240(dist=90);V529_RS19235(dist=29)			hom	17065.7	566	1	-;-	WP_038460470.1;WP_015240911.1	MULTISPECIES: sugar porter family MFS transporter;MULTISPECIES: aldo/keto reductase
1285	T18-BP7-R	INDEL	NZ_CP006890.1	4091118	4091118	A	-	exonic	V529_RS19760	frameshift deletion	V529_RS19760:V529_RS19760.t01#NZ_CP006890.1#4090632:exon1:c.486delA:p.I162fs,	hom	14574.7	489	1	-	WP_038460599.1	Rrf2 family transcriptional regulator
1286	T18-BP7-R	SNV	NZ_CP006890.1	91446	91446	G	A	downstream	V529_RS00480(dist=246)			hom	18467.8	413	1	lysS	WP_014416740.1	MULTISPECIES: lysine--tRNA ligase
1287	T18-BP7-R	SNV	NZ_CP006890.1	156053	156053	C	T	upstream	V529_RS00870(dist=278)			het	8252.77	974	0.33	pdaB	WP_038456740.1	MULTISPECIES: polysaccharide deacetylase family sporulation protein PdaB
1288	T18-BP7-R	SNV	NZ_CP006890.1	156298	156298	T	C	upstream	V529_RS00870(dist=523)			het	16704.8	1671	0.45	pdaB	WP_038456740.1	MULTISPECIES: polysaccharide deacetylase family sporulation protein PdaB
1289	T18-BP7-R	SNV	NZ_CP006890.1	156332	156332	C	T	upstream	V529_RS00870(dist=557)			het	15313.8	2024	0.39	pdaB	WP_038456740.1	MULTISPECIES: polysaccharide deacetylase family sporulation protein PdaB
1290	T18-BP7-R	SNV	NZ_CP006890.1	333962	333962	T	C	exonic	V529_RS01705	synonymous SNV	V529_RS01705:V529_RS01705.t01#NZ_CP006890.1#325670:exon1:c.T8292C:p.D2764D,	hom	17430.8	539	1	srfAA	WP_038456924.1	MULTISPECIES: surfactin non-ribosomal peptide synthetase SrfAA
1291	T18-BP7-R	SNV	NZ_CP006890.1	334262	334262	C	G	exonic	V529_RS01705	synonymous SNV	V529_RS01705:V529_RS01705.t01#NZ_CP006890.1#325670:exon1:c.C8592G:p.G2864G,	hom	22397.8	622	1	srfAA	WP_038456924.1	MULTISPECIES: surfactin non-ribosomal peptide synthetase SrfAA
1292	T18-BP7-R	SNV	NZ_CP006890.1	367544	367544	G	A	exonic	V529_RS01800	nonsynonymous SNV	V529_RS01800:V529_RS01800.t01#NZ_CP006890.1#366490:exon1:c.G1054A:p.V352I,	hom	24207.8	610	1	-	WP_038456939.1	MULTISPECIES: Ger(x)C family spore germination protein
1293	T18-BP7-R	SNV	NZ_CP006890.1	694317	694317	A	G	exonic	V529_RS03330	nonsynonymous SNV	V529_RS03330:V529_RS03330.t01#NZ_CP006890.1#691529:exon1:c.A2788G:p.N930D,	hom	13388.8	369	1	-	WP_158318853.1	MULTISPECIES: type I polyketide synthase
1294	T18-BP7-R	SNV	NZ_CP006890.1	2111374	2111374	A	G	exonic	V529_RS09550	synonymous SNV	V529_RS09550:V529_RS09550.t01#NZ_CP006890.1#2110531:exon1:c.A843G:p.K281K,	hom	15148.8	507	0.99	-	WP_007611979.1	MULTISPECIES: STAS domain-containing protein
1295	T18-BP7-R	SNV	NZ_CP006890.1	2111377	2111377	G	A	exonic	V529_RS09550	synonymous SNV	V529_RS09550:V529_RS09550.t01#NZ_CP006890.1#2110531:exon1:c.G846A:p.G282G,	hom	21984.7	547	1	-	WP_007611979.1	MULTISPECIES: STAS domain-containing protein
1296	T18-BP7-R	SNV	NZ_CP006890.1	2536111	2536111	C	T	exonic	V529_RS11985	nonsynonymous SNV	V529_RS11985:V529_RS11985.t01#NZ_CP006890.1#2529401:exon1:c.G8906A:p.G2969E,	hom	17380.8	471	1	-	WP_038459073.1	SDR family NAD(P)-dependent oxidoreductase
1297	T18-BP7-R	SNV	NZ_CP006890.1	2751116	2751116	G	A	exonic	V529_RS13010	stopgain	V529_RS13010:V529_RS13010.t01#NZ_CP006890.1#2750900:exon1:c.C484T:p.Q162X,	hom	18300.8	465	1	-	WP_032873937.1	MULTISPECIES: aspartate/glutamate racemase family protein
1298	T18-BP7-R	SNV	NZ_CP006890.1	3128098	3128098	A	G	intergenic	V529_RS14845(dist=1174),V529_RS14970(dist=6172)			het	24814.8	1316	0.5	-;thiT	WP_038459600.1;WP_012118271.1	MULTISPECIES: tryptophan-rich sensory protein;MULTISPECIES: energy-coupled thiamine transporter ThiT
1299	T18-BP7-R	SNV	NZ_CP006890.1	3128101	3128101	A	G	intergenic	V529_RS14845(dist=1177),V529_RS14970(dist=6169)			het	25085.8	1584	0.42	-;thiT	WP_038459600.1;WP_012118271.1	MULTISPECIES: tryptophan-rich sensory protein;MULTISPECIES: energy-coupled thiamine transporter ThiT
1300	T18-BP7-R	SNV	NZ_CP006890.1	3128179	3128179	T	A	intergenic	V529_RS14845(dist=1255),V529_RS14970(dist=6091)			het	40949.8	1667	0.61	-;thiT	WP_038459600.1;WP_012118271.1	MULTISPECIES: tryptophan-rich sensory protein;MULTISPECIES: energy-coupled thiamine transporter ThiT
1301	T18-BP7-R	SNV	NZ_CP006890.1	3128184	3128184	C	T	intergenic	V529_RS14845(dist=1260),V529_RS14970(dist=6086)			het	40943.8	1650	0.61	-;thiT	WP_038459600.1;WP_012118271.1	MULTISPECIES: tryptophan-rich sensory protein;MULTISPECIES: energy-coupled thiamine transporter ThiT
1302	T18-BP7-R	SNV	NZ_CP006890.1	3128189	3128189	G	A	intergenic	V529_RS14845(dist=1265),V529_RS14970(dist=6081)			het	39829.8	1599	0.61	-;thiT	WP_038459600.1;WP_012118271.1	MULTISPECIES: tryptophan-rich sensory protein;MULTISPECIES: energy-coupled thiamine transporter ThiT
1303	T18-BP7-R	SNV	NZ_CP006890.1	3128368	3128368	A	G	intergenic	V529_RS14845(dist=1444),V529_RS14970(dist=5902)			het	23566.8	1300	0.47	-;thiT	WP_038459600.1;WP_012118271.1	MULTISPECIES: tryptophan-rich sensory protein;MULTISPECIES: energy-coupled thiamine transporter ThiT
1304	T18-BP7-R	SNV	NZ_CP006890.1	3128876	3128876	G	A	intergenic	V529_RS14845(dist=1952),V529_RS14970(dist=5394)			het	16984.8	1168	0.39	-;thiT	WP_038459600.1;WP_012118271.1	MULTISPECIES: tryptophan-rich sensory protein;MULTISPECIES: energy-coupled thiamine transporter ThiT
1305	T18-BP7-R	SNV	NZ_CP006890.1	3128881	3128881	G	A	intergenic	V529_RS14845(dist=1957),V529_RS14970(dist=5389)			het	17055.8	1173	0.39	-;thiT	WP_038459600.1;WP_012118271.1	MULTISPECIES: tryptophan-rich sensory protein;MULTISPECIES: energy-coupled thiamine transporter ThiT
1306	T18-BP7-R	SNV	NZ_CP006890.1	3207035	3207035	A	G	upstream;downstream	V529_RS15345(dist=35);V529_RS15350(dist=95)			hom	23484.8	607	1	-;-	WP_032876792.1;WP_014418767.1	MULTISPECIES: HDOD domain-containing protein;MULTISPECIES: nicotinate phosphoribosyltransferase
1307	T18-BP7-R	SNV	NZ_CP006890.1	3740103	3740103	T	G	exonic	V529_RS18035	nonsynonymous SNV	V529_RS18035:V529_RS18035.t01#NZ_CP006890.1#3739971:exon1:c.A244C:p.T82P,	hom	26187.8	671	1	spo0F	WP_012118670.1	MULTISPECIES: sporulation initiation phosphotransferase Spo0F
1308	T18-BP8-S	INDEL	NZ_CP006890.1	91448	91454	GGGGGGG	-	downstream	V529_RS00480(dist=248)			hom	39829.7	867	1	lysS	WP_014416740.1	MULTISPECIES: lysine--tRNA ligase
1309	T18-BP8-S	INDEL	NZ_CP006890.1	91454	91454	-	AACTAAA	downstream	V529_RS00480(dist=254)			hom	39493.7	862	1	lysS	WP_014416740.1	MULTISPECIES: lysine--tRNA ligase
1310	T18-BP8-S	INDEL	NZ_CP006890.1	479479	479480	CT	-	upstream;downstream	V529_RS21230(dist=494);V529_RS02380(dist=594)			het	5688.73	1252	0.17	-;-	WP_038457033.1;WP_029326211.1	MULTISPECIES: hypothetical protein;MULTISPECIES: SprT family protein
1311	T18-BP8-S	INDEL	NZ_CP006890.1	495019	495019	T	-	exonic	V529_RS02485	stopgain	V529_RS02485:V529_RS02485.t01#NZ_CP006890.1#494416:exon1:c.427delA:p.I143X,	hom	33850.7	1039	1	-	WP_038457043.1	fatty acid desaturase
1312	T18-BP8-S	INDEL	NZ_CP006890.1	537727	537727	-	T	upstream;downstream	V529_RS02700,V529_RS02710(dist=150);V529_RS20150(dist=150)			hom	32370.7	1049	1	-;-;-	WP_007409312.1;WP_038457084.1;WP_228842189.1	MULTISPECIES: GNAT family N-acetyltransferase;MULTISPECIES: class I SAM-dependent methyltransferase;MULTISPECIES: hypothetical protein
1313	T18-BP8-S	INDEL	NZ_CP006890.1	561965	561965	-	T	upstream	V529_RS02840(dist=151)			hom	27200.7	975	0.99	thiL	WP_038457099.1	MULTISPECIES: thiamine-phosphate kinase
1314	T18-BP8-S	INDEL	NZ_CP006890.1	615285	615285	-	T	upstream;downstream	V529_RS03075,V529_RS03080(dist=88);V529_RS03070,V529_RS20160(dist=33)			hom	28842.7	969	0.99	-;-;-;-	WP_007609840.1;WP_007609843.1;WP_038457149.1;WP_012116994.1	MULTISPECIES: DUF5698 domain-containing protein;MULTISPECIES: NETI motif-containing protein;MULTISPECIES: hypothetical protein;MULTISPECIES: Fur-regulated basic protein FbpA
1315	T18-BP8-S	INDEL	NZ_CP006890.1	672179	672179	G	-	exonic	V529_RS03305,V529_RS03310	frameshift deletion	V529_RS03310:V529_RS03310.t01#NZ_CP006890.1#672139:exon1:c.40delG:p.G14fs,V529_RS03305:V529_RS03305.t01#NZ_CP006890.1#670224:exon1:c.1955delG:p.R652fs,	hom	33997.7	912	1	-;-	WP_038457193.1;WP_148304012.1	MULTISPECIES: polyketide synthase;MULTISPECIES: SDR family oxidoreductase
1316	T18-BP8-S	INDEL	NZ_CP006890.1	674511	674511	-	GCCAAATTCTTAGAATATCGAGAGATAAGCTTGATGTAGAT	exonic	V529_RS03310	stopgain	V529_RS03310:V529_RS03310.t01#NZ_CP006890.1#672139:exon1:c.2372_2373insGCCAAATTCTTAGAATATCGAGAGATAAGCTTGATGTAGAT:p.Q791_K792delinsQPNSX,	hom	32391.7	531	1	-	WP_148304012.1	MULTISPECIES: SDR family oxidoreductase
1317	T18-BP8-S	INDEL	NZ_CP006890.1	681667	681667	-	AGTCTTCCGACCTATCCGTTTGCGAAGGAAAAATACTGGGTGCCTTCAGAAATTAAACAGCCGTCTGCAGCATCAACGAACCAGCTC	exonic	V529_RS03320	nonframeshift insertion	V529_RS03320:V529_RS03320.t01#NZ_CP006890.1#681226:exon1:c.441_442insAGTCTTCCGACCTATCCGTTTGCGAAGGAAAAATACTGGGTGCCTTCAGAAATTAAACAGCCGTCTGCAGCATCAACGAACCAGCTC:p.I147delinsISLPTYPFAKEKYWVPSEIKQPSAASTNQL,	hom	40585.7	726	1	-	WP_158318851.1	MULTISPECIES: SDR family NAD(P)-dependent oxidoreductase
1318	T18-BP8-S	INDEL	NZ_CP006890.1	742345	742345	-	T	upstream;downstream	V529_RS03405,V529_RS03410(dist=65);V529_RS03390,V529_RS03395,V529_RS03400(dist=23)			hom	28465.7	921	1	-;-;-;-;cotJC	WP_038457218.1;WP_012117023.1;WP_003155704.1;WP_007408934.1;WP_038457215.1	MULTISPECIES: GNAT family N-acetyltransferase;MULTISPECIES: YesK-like family protein;MULTISPECIES: spore coat associated protein CotJA;MULTISPECIES: spore coat protein CotJB;MULTISPECIES: spore coat protein CotJC
1319	T18-BP8-S	INDEL	NZ_CP006890.1	775419	775419	-	T	upstream;downstream	V529_RS03555(dist=53);V529_RS03550,V529_RS03560(dist=53)			hom	24127.7	893	0.98	-;-;-	WP_038457250.1;WP_038457249.1;WP_038457251.1	MULTISPECIES: GNAT family N-acetyltransferase;MULTISPECIES: DEAD/DEAH box helicase;MULTISPECIES: NADP-dependent oxidoreductase
1320	T18-BP8-S	INDEL	NZ_CP006890.1	783467	783467	-	CGACAGGAATAACGGGATCAACTGGAGATACTGGAGCCACCGGAGTAACAGGAGCAACCGGGGTAACGGGATCAACAGGAGCAACCGGGATCACCGGAGC	downstream	V529_RS03600(dist=999)			hom	40995.7	397	1	-	WP_038457255.1	ATP-binding protein
1321	T18-BP8-S	INDEL	NZ_CP006890.1	879556	879556	T	-	upstream;downstream	V529_RS04010(dist=86);V529_RS04005(dist=9)			hom	27711.7	912	1	-;mprF	WP_038457354.1;WP_038457352.1	MULTISPECIES: PhzF family phenazine biosynthesis isomerase;MULTISPECIES: bifunctional lysylphosphatidylglycerol flippase/synthetase MprF
1322	T18-BP8-S	INDEL	NZ_CP006890.1	879576	879576	A	-	upstream;downstream	V529_RS04010(dist=66);V529_RS04005(dist=29)			hom	28334.7	891	1	-;mprF	WP_038457354.1;WP_038457352.1	MULTISPECIES: PhzF family phenazine biosynthesis isomerase;MULTISPECIES: bifunctional lysylphosphatidylglycerol flippase/synthetase MprF
1323	T18-BP8-S	INDEL	NZ_CP006890.1	889126	889126	-	A	upstream;downstream	V529_RS04080(dist=109);V529_RS04070,V529_RS04075(dist=101)			hom	24893.7	812	0.99	-;-;-	WP_032872409.1;WP_017419152.1;WP_038457364.1	MULTISPECIES: glycosyltransferase family 2 protein;MULTISPECIES: SdpI family protein;MULTISPECIES: alpha/beta hydrolase
1324	T18-BP8-S	INDEL	NZ_CP006890.1	952806	952806	-	A	upstream;downstream	V529_RS04475(dist=43);V529_RS04465,V529_RS04470(dist=43)			hom	26428.7	830	1	-;-;-	WP_003155362.1;WP_038457411.1;WP_038457414.1	MULTISPECIES: YhcN/YlaJ family sporulation lipoprotein;MULTISPECIES: L-cystine transporter;MULTISPECIES: hypothetical protein
1325	T18-BP8-S	INDEL	NZ_CP006890.1	1074870	1074870	A	-	upstream;downstream	V529_RS05060,V529_RS05075(dist=28);V529_RS05065,V529_RS05070(dist=28)			hom	25907.7	860	1	-;-;-;-	WP_038457530.1;WP_003155179.1;WP_038457531.1;WP_032874382.1	MULTISPECIES: FAD-dependent oxidoreductase;MULTISPECIES: competence protein ComK;MULTISPECIES: SDR family oxidoreductase;MULTISPECIES: IDEAL domain-containing protein
1326	T18-BP8-S	INDEL	NZ_CP006890.1	1164633	1164633	-	A	upstream;downstream	V529_RS05540(dist=214);V529_RS05530,V529_RS05545(dist=214)			hom	29502.7	928	1	spx;-;-	WP_003155034.1;WP_079891810.1;WP_007610610.1	MULTISPECIES: transcriptional regulator Spx;MULTISPECIES: putative glycoside hydrolase;MULTISPECIES: TerC family protein
1327	T18-BP8-S	INDEL	NZ_CP006890.1	1278502	1278502	T	-	exonic	V529_RS06170	stopgain	V529_RS06170:V529_RS06170.t01#NZ_CP006890.1#1277530:exon1:c.972delT:p.C324X,	hom	35494.7	881	1	-	WP_051590110.1	ATP-binding cassette domain-containing protein
1328	T18-BP8-S	INDEL	NZ_CP006890.1	1278523	1278523	T	-	exonic	V529_RS06170	frameshift deletion	V529_RS06170:V529_RS06170.t01#NZ_CP006890.1#1277530:exon1:c.993delT:p.S331fs,	hom	25501.7	820	1	-	WP_051590110.1	ATP-binding cassette domain-containing protein
1329	T18-BP8-S	INDEL	NZ_CP006890.1	1381379	1381379	-	T	upstream;downstream	V529_RS06695,V529_RS06700(dist=83);V529_RS06690(dist=29)			hom	24909.7	805	1	-;-;ccpC	WP_012117440.1;WP_038457855.1;WP_007611101.1	MULTISPECIES: flavodoxin;MULTISPECIES: glycoside hydrolase;MULTISPECIES: transcriptional regulator CcpC
1330	T18-BP8-S	INDEL	NZ_CP006890.1	1385597	1385597	-	A	downstream	V529_RS06715,V529_RS06720,V529_RS06725(dist=29)			hom	26853.7	843	1	-;-;-	WP_038457856.1;WP_003154596.1;WP_032874739.1	MULTISPECIES: N-acetyldiaminopimelate deacetylase;MULTISPECIES: YkuS family protein;MULTISPECIES: mechanosensitive ion channel family protein
1331	T18-BP8-S	INDEL	NZ_CP006890.1	1708803	1708803	A	-	downstream	V529_RS08105(dist=382)			hom	26164.7	822	1	recA	WP_003154145.1	MULTISPECIES: recombinase RecA
1332	T18-BP8-S	INDEL	NZ_CP006890.1	1798443	1798443	-	T	downstream	V529_RS08240,V529_RS08245,V529_RS08250,V529_RS08255(dist=10)			hom	13414.7	426	1	-;-;-;-	WP_015417516.1;WP_003154084.1;WP_007410383.1;WP_007410382.1	MULTISPECIES: NucA/NucB deoxyribonuclease domain-containing protein;MULTISPECIES: DUF1275 domain-containing protein;MULTISPECIES: hypothetical protein;MULTISPECIES: S8 family peptidase
1333	T18-BP8-S	INDEL	NZ_CP006890.1	1841998	1841998	G	-	exonic	V529_RS08475	frameshift deletion	V529_RS08475:V529_RS08475.t01#NZ_CP006890.1#1841866:exon1:c.132delG:p.T44fs,	hom	30364.7	753	1	-	WP_007410343.1	MULTISPECIES: DUF4944 domain-containing protein
1334	T18-BP8-S	INDEL	NZ_CP006890.1	1868562	1868562	T	-	downstream	V529_RS08640,V529_RS08645,V529_RS08650,V529_RS08655,V529_RS08660(dist=13)			hom	38270.7	849	1	tlp;-;-;-;plsY	WP_007410320.1;WP_003153973.1;WP_007611759.1;WP_007410318.1;WP_038458135.1	MULTISPECIES: small acid-soluble spore protein Tlp;MULTISPECIES: YbgC/FadM family acyl-CoA thioesterase;MULTISPECIES: hypothetical protein;MULTISPECIES: HesB/YadR/YfhF family protein;MULTISPECIES: glycerol-3-phosphate 1-O-acyltransferase PlsY
1335	T18-BP8-S	INDEL	NZ_CP006890.1	1868568	1868568	T	-	downstream	V529_RS08640,V529_RS08645,V529_RS08650,V529_RS08655,V529_RS08660(dist=7)			hom	38401.7	869	1	tlp;-;-;-;plsY	WP_007410320.1;WP_003153973.1;WP_007611759.1;WP_007410318.1;WP_038458135.1	MULTISPECIES: small acid-soluble spore protein Tlp;MULTISPECIES: YbgC/FadM family acyl-CoA thioesterase;MULTISPECIES: hypothetical protein;MULTISPECIES: HesB/YadR/YfhF family protein;MULTISPECIES: glycerol-3-phosphate 1-O-acyltransferase PlsY
1336	T18-BP8-S	INDEL	NZ_CP006890.1	2043597	2043597	A	-	downstream	V529_RS09215,V529_RS09225(dist=266)			hom	19774.7	637	1	-;-	WP_038458342.1;WP_003153850.1	MULTISPECIES: site-specific integrase;MULTISPECIES: site-specific integrase
1337	T18-BP8-S	INDEL	NZ_CP006890.1	2111389	2111389	T	-	downstream	V529_RS09545,V529_RS09550,V529_RS09555,V529_RS09560(dist=20)			hom	29872.7	741	1	-;-;bshB2;-	WP_038458453.1;WP_007611979.1;WP_007407961.1;WP_007611980.1	MULTISPECIES: MATE family efflux transporter;MULTISPECIES: STAS domain-containing protein;MULTISPECIES: bacillithiol biosynthesis deacetylase BshB2;MULTISPECIES: YojF family protein
1338	T18-BP8-S	INDEL	NZ_CP006890.1	2347573	2347573	-	T	exonic	V529_RS11050	frameshift insertion	V529_RS11050:V529_RS11050.t01#NZ_CP006890.1#2347526:exon1:c.661dupA:p.S221fs,	hom	10941.7	345	1	-	WP_038458916.1	hypothetical protein
1339	T18-BP8-S	INDEL	NZ_CP006890.1	2424552	2424552	-	A	upstream;downstream	V529_RS11480,V529_RS11485(dist=97);V529_RS11490(dist=232)			hom	24152.7	750	1	-;-;-	WP_038460829.1;WP_003153435.1;WP_038458987.1	MULTISPECIES: hypothetical protein;MULTISPECIES: DUF2768 domain-containing protein;MULTISPECIES: NAD(P)H-dependent glycerol-3-phosphate dehydrogenase
1340	T18-BP8-S	INDEL	NZ_CP006890.1	2475451	2475451	-	T	upstream;downstream	V529_RS11750,V529_RS11755(dist=496);V529_RS11765(dist=240)			hom	23426.7	839	0.99	spoVAC;-;sigF	WP_003153353.1;WP_029326122.1;WP_003153348.1	MULTISPECIES: stage V sporulation protein AC;MULTISPECIES: stage V sporulation protein AB;MULTISPECIES: RNA polymerase sporulation sigma factor SigF
1341	T18-BP8-S	INDEL	NZ_CP006890.1	2577722	2577722	A	-	exonic	V529_RS12035	frameshift deletion	V529_RS12035:V529_RS12035.t01#NZ_CP006890.1#2577055:exon1:c.213delT:p.I71fs,	hom	29615.7	797	1	-	WP_015240165.1	MULTISPECIES: LysR family transcriptional regulator
1342	T18-BP8-S	INDEL	NZ_CP006890.1	2579596	2579596	-	T	upstream;downstream	V529_RS12050(dist=68);V529_RS12045,V529_RS12055(dist=68)			hom	26044.7	816	1	-;namA;rpmG	WP_038459097.1;WP_038459095.1;WP_003153246.1	MULTISPECIES: alpha/beta hydrolase;NADPH dehydrogenase NamA;MULTISPECIES: 50S ribosomal protein L33
1343	T18-BP8-S	INDEL	NZ_CP006890.1	2618911	2618911	T	-	upstream;downstream	V529_RS12250,V529_RS12255,V529_RS12260(dist=99);V529_RS12245(dist=29)			hom	25246.7	835	1	-;-;alr;-	WP_007408362.1;WP_038459145.1;WP_038459148.1;WP_038460835.1	MULTISPECIES: spore germination protein;MULTISPECIES: spore germination protein;MULTISPECIES: alanine racemase;MULTISPECIES: NADH-dependent flavin oxidoreductase
1344	T18-BP8-S	INDEL	NZ_CP006890.1	2848651	2848651	-	T	upstream;downstream	V529_RS13480,V529_RS13485(dist=48);V529_RS13490(dist=7)			hom	22173.7	794	0.99	pheA;thrR;obgE	WP_038459377.1;WP_007408173.1;WP_007408172.1	MULTISPECIES: prephenate dehydratase;MULTISPECIES: transcriptional regulator ThrR;MULTISPECIES: GTPase ObgE
1345	T18-BP8-S	INDEL	NZ_CP006890.1	2868155	2868155	G	-	downstream	V529_RS13595(dist=867)			hom	19594.7	601	1	hemL	WP_038459388.1	MULTISPECIES: glutamate-1-semialdehyde 2,1-aminomutase
1346	T18-BP8-S	INDEL	NZ_CP006890.1	3040788	3040788	-	A	upstream;downstream	V529_RS14405(dist=199);V529_RS14410,V529_RS14415,V529_RS14420(dist=40)			hom	9769.73	451	0.94	-;ytxJ;-;-	WP_003152383.1;WP_038459527.1;WP_003152380.1;WP_007408777.1	MULTISPECIES: bifunctional 3-deoxy-7-phosphoheptulonate synthase/chorismate mutase;MULTISPECIES: bacillithiol system redox-active protein YtxJ;MULTISPECIES: YtxH domain-containing protein;MULTISPECIES: DUF948 domain-containing protein
1347	T18-BP8-S	INDEL	NZ_CP006890.1	3128193	3128193	G	-	intergenic	V529_RS14845(dist=1269),V529_RS14970(dist=6077)			het	72904.7	2646	0.67	-;thiT	WP_038459600.1;WP_012118271.1	MULTISPECIES: tryptophan-rich sensory protein;MULTISPECIES: energy-coupled thiamine transporter ThiT
1348	T18-BP8-S	INDEL	NZ_CP006890.1	3128272	3128272	-	AT	intergenic	V529_RS14845(dist=1348),V529_RS14970(dist=5998)			het	44497.7	2154	0.51	-;thiT	WP_038459600.1;WP_012118271.1	MULTISPECIES: tryptophan-rich sensory protein;MULTISPECIES: energy-coupled thiamine transporter ThiT
1349	T18-BP8-S	INDEL	NZ_CP006890.1	3128281	3128281	G	-	intergenic	V529_RS14845(dist=1357),V529_RS14970(dist=5989)			het	45743.7	2129	0.54	-;thiT	WP_038459600.1;WP_012118271.1	MULTISPECIES: tryptophan-rich sensory protein;MULTISPECIES: energy-coupled thiamine transporter ThiT
1350	T18-BP8-S	INDEL	NZ_CP006890.1	3128375	3128379	GTATA	-	intergenic	V529_RS14845(dist=1451),V529_RS14970(dist=5891)			het	43868.7	2069	0.54	-;thiT	WP_038459600.1;WP_012118271.1	MULTISPECIES: tryptophan-rich sensory protein;MULTISPECIES: energy-coupled thiamine transporter ThiT
1351	T18-BP8-S	INDEL	NZ_CP006890.1	3128461	3128461	-	ATACAGGATAACTATCCT	intergenic	V529_RS14845(dist=1537),V529_RS14970(dist=5809)			het	13215.7	1268	0.3	-;thiT	WP_038459600.1;WP_012118271.1	MULTISPECIES: tryptophan-rich sensory protein;MULTISPECIES: energy-coupled thiamine transporter ThiT
1352	T18-BP8-S	INDEL	NZ_CP006890.1	3128647	3128647	C	-	intergenic	V529_RS14845(dist=1723),V529_RS14970(dist=5623)			het	11909.7	1299	0.27	-;thiT	WP_038459600.1;WP_012118271.1	MULTISPECIES: tryptophan-rich sensory protein;MULTISPECIES: energy-coupled thiamine transporter ThiT
1353	T18-BP8-S	INDEL	NZ_CP006890.1	3128650	3128650	G	-	intergenic	V529_RS14845(dist=1726),V529_RS14970(dist=5620)			het	11927.7	1308	0.27	-;thiT	WP_038459600.1;WP_012118271.1	MULTISPECIES: tryptophan-rich sensory protein;MULTISPECIES: energy-coupled thiamine transporter ThiT
1354	T18-BP8-S	INDEL	NZ_CP006890.1	3128661	3128662	AG	-	intergenic	V529_RS14845(dist=1737),V529_RS14970(dist=5608)			het	11867.7	1320	0.27	-;thiT	WP_038459600.1;WP_012118271.1	MULTISPECIES: tryptophan-rich sensory protein;MULTISPECIES: energy-coupled thiamine transporter ThiT
1355	T18-BP8-S	INDEL	NZ_CP006890.1	3128666	3128669	AACA	-	intergenic	V529_RS14845(dist=1742),V529_RS14970(dist=5601)			het	11807.7	1350	0.26	-;thiT	WP_038459600.1;WP_012118271.1	MULTISPECIES: tryptophan-rich sensory protein;MULTISPECIES: energy-coupled thiamine transporter ThiT
1356	T18-BP8-S	INDEL	NZ_CP006890.1	3128672	3128672	-	CTTGTCCAA	intergenic	V529_RS14845(dist=1748),V529_RS14970(dist=5598)			het	11891.7	1306	0.27	-;thiT	WP_038459600.1;WP_012118271.1	MULTISPECIES: tryptophan-rich sensory protein;MULTISPECIES: energy-coupled thiamine transporter ThiT
1357	T18-BP8-S	INDEL	NZ_CP006890.1	3128676	3128677	GG	-	intergenic	V529_RS14845(dist=1752),V529_RS14970(dist=5593)			het	11648.7	1315	0.26	-;thiT	WP_038459600.1;WP_012118271.1	MULTISPECIES: tryptophan-rich sensory protein;MULTISPECIES: energy-coupled thiamine transporter ThiT
1358	T18-BP8-S	INDEL	NZ_CP006890.1	3152930	3152930	-	A	upstream;downstream	V529_RS15065(dist=72);V529_RS15070(dist=43)			hom	29806.7	997	0.99	-;-	WP_038459617.1;WP_038459619.1	MULTISPECIES: methyl-accepting chemotaxis protein;MULTISPECIES: methyl-accepting chemotaxis protein
1359	T18-BP8-S	INDEL	NZ_CP006890.1	3206237	3206237	T	-	exonic	V529_RS15345	frameshift deletion	V529_RS15345:V529_RS15345.t01#NZ_CP006890.1#3205776:exon1:c.764delA:p.K255fs,	hom	29312.7	974	0.99	-	WP_032876792.1	MULTISPECIES: HDOD domain-containing protein
1360	T18-BP8-S	INDEL	NZ_CP006890.1	3245138	3245138	A	-	exonic	V529_RS15495	stoploss	V529_RS15495:V529_RS15495.t01#NZ_CP006890.1#3244662:exon1:c.476delA:p.X159,	hom	27735.7	895	1	-	WP_014418782.1	MULTISPECIES: divergent PAP2 family protein
1361	T18-BP8-S	INDEL	NZ_CP006890.1	3416469	3416469	-	T	exonic	V529_RS16405	frameshift insertion	V529_RS16405:V529_RS16405.t01#NZ_CP006890.1#3416460:exon1:c.648dupA:p.E217fs,	hom	29894.7	942	1	-	WP_038459870.1	ABC transporter permease
1362	T18-BP8-S	INDEL	NZ_CP006890.1	3464634	3464634	-	A	exonic	V529_RS16625	frameshift insertion	V529_RS16625:V529_RS16625.t01#NZ_CP006890.1#3463307:exon1:c.1328dupA:p.X443delinsX,	hom	30709.7	933	1	-	WP_007407373.1	MULTISPECIES: GntP family permease
1363	T18-BP8-S	INDEL	NZ_CP006890.1	3627524	3627524	T	-	downstream	V529_RS17400,V529_RS17405,V529_RS17410(dist=8)			hom	27225.7	999	0.98	-;-;-	WP_007614165.1;WP_032876089.1;WP_032876086.1	MULTISPECIES: Cof-type HAD-IIB family hydrolase;MULTISPECIES: membrane protein;MULTISPECIES: C40 family peptidase
1364	T18-BP8-S	INDEL	NZ_CP006890.1	3865890	3865890	-	T	upstream;downstream	V529_RS18695(dist=501);V529_RS18700,V529_RS18705(dist=6)			hom	32409.7	1096	0.99	-;-;celB	WP_038460318.1;WP_003150894.1;WP_038460320.1	MULTISPECIES: class I SAM-dependent rRNA methyltransferase;MULTISPECIES: VOC family protein;MULTISPECIES: PTS cellobiose transporter subunit IIC
1365	T18-BP8-S	INDEL	NZ_CP006890.1	3923883	3923883	-	A	downstream	V529_RS18955,V529_RS18960,V529_RS18965(dist=43)			hom	37701.7	1218	1	-;-;-	WP_032875637.1;WP_038460376.1;WP_046341506.1	MULTISPECIES: NupC/NupG family nucleoside CNT transporter;MULTISPECIES: DUF3298 and DUF4163 domain-containing protein;MULTISPECIES: hypothetical protein
1366	T18-BP8-S	INDEL	NZ_CP006890.1	3987480	3987480	-	T	upstream;downstream	V529_RS19240(dist=104);V529_RS19235(dist=15)			hom	38667.7	1159	1	-;-	WP_038460470.1;WP_015240911.1	MULTISPECIES: sugar porter family MFS transporter;MULTISPECIES: aldo/keto reductase
1367	T18-BP8-S	INDEL	NZ_CP006890.1	3987487	3987487	-	G	upstream;downstream	V529_RS19240(dist=97);V529_RS19235(dist=22)			hom	38497.7	1145	1	-;-	WP_038460470.1;WP_015240911.1	MULTISPECIES: sugar porter family MFS transporter;MULTISPECIES: aldo/keto reductase
1368	T18-BP8-S	INDEL	NZ_CP006890.1	3987494	3987494	-	T	upstream;downstream	V529_RS19240(dist=90);V529_RS19235(dist=29)			hom	33295.7	1101	1	-;-	WP_038460470.1;WP_015240911.1	MULTISPECIES: sugar porter family MFS transporter;MULTISPECIES: aldo/keto reductase
1369	T18-BP8-S	INDEL	NZ_CP006890.1	4091118	4091118	A	-	exonic	V529_RS19760	frameshift deletion	V529_RS19760:V529_RS19760.t01#NZ_CP006890.1#4090632:exon1:c.486delA:p.I162fs,	hom	23074.7	784	0.99	-	WP_038460599.1	Rrf2 family transcriptional regulator
1370	T18-BP8-S	SNV	NZ_CP006890.1	91446	91446	G	A	downstream	V529_RS00480(dist=246)			hom	39092.8	868	1	lysS	WP_014416740.1	MULTISPECIES: lysine--tRNA ligase
1371	T18-BP8-S	SNV	NZ_CP006890.1	156053	156053	C	T	upstream	V529_RS00870(dist=278)			het	12641.8	1762	0.28	pdaB	WP_038456740.1	MULTISPECIES: polysaccharide deacetylase family sporulation protein PdaB
1372	T18-BP8-S	SNV	NZ_CP006890.1	156298	156298	T	C	upstream	V529_RS00870(dist=523)			het	28365.8	2637	0.45	pdaB	WP_038456740.1	MULTISPECIES: polysaccharide deacetylase family sporulation protein PdaB
1373	T18-BP8-S	SNV	NZ_CP006890.1	156332	156332	C	T	upstream	V529_RS00870(dist=557)			het	19946.8	3195	0.34	pdaB	WP_038456740.1	MULTISPECIES: polysaccharide deacetylase family sporulation protein PdaB
1374	T18-BP8-S	SNV	NZ_CP006890.1	333962	333962	T	C	exonic	V529_RS01705	synonymous SNV	V529_RS01705:V529_RS01705.t01#NZ_CP006890.1#325670:exon1:c.T8292C:p.D2764D,	hom	29563.8	892	1	srfAA	WP_038456924.1	MULTISPECIES: surfactin non-ribosomal peptide synthetase SrfAA
[truncated: 4,961 more rows]

## Sheet: Stutzerimonas mutations
id	SamSEle	Type	Chr	Start	END	Ref	Obs	Func	Gene	ExonicFunc	AAChange	hom/het	Qual	Depth	Freq	Locus	Protein product	Protein name
[truncated: 254 more rows]

## Sheet: Bac anc mutations
Bacillus ancestor, non-synonymous mutations in ORFs
[truncated: 21 more rows]

[truncated: 1 more sheets: Stu anc mutations]
