# Supplementary material for: Presence of a biofilm beneficiary alters the evolutionary trajectory of a biofilm former
Source: ISME J. 2025 Jul 31;19(1):wraf160. doi: 10.1093/ismejo/wraf160 (PMC12393148; doi:10.1093/ismejo/wraf160)
Supplement: Dataset_S3_Population_sequencing_mutations_wraf160 [file dataset_s3_population_sequencing_mutations_wraf160.xlsx]

## Sheet: Sheet1
Lineage	Chromosome	Ancestor	T1	T3	T6	T9	T12	T15	T18	position	Class	Gene	ref_seq	mut_seq	snp_type	annotation	description	tag	occurrence
B1	CP006890	0	0	0	0	0	0.154583	0	0	93130	SNP	V529_r00070/V529_r00080	C	A	intergenic	intergenic (+57/-126)	16S ribosomal RNA/23S ribosomal RNA	V529_r00070/V529_r00080	1
B1	CP006890	0	0.0736203	0	0	0	0	0	0	99477	SNP	clpC	G	T	nonsynonymous	R260L (CGC>CTC)	ClpC	V529_00880	1
B1	CP006890	0.356271	0.300437	0.297251	0.3139	0.285238	0.307915	0.320348	0.317867	155929	SNP	V529_01620/V529_r00100	C	T	intergenic	intergenic (+22/-193)	hypothetical protein/16S ribosomal RNA	V529_01620/V529_r00100	8
B1	CP006890	0.376626	0.306891	0.380181	0.367093	0.360131	0.383487	0.371154	0.368193	156332	SNP	V529_r00100	C	T	noncoding	noncoding (211/1538 nt)	16S ribosomal RNA	V529_r00100	8
B1	CP006890	0	0	0	0	0	0.097939	0	0	168449	SNP	V529_01680	C	A	nonsynonymous	N322K (AAC>AAA)	hypothetical protein	V529_01680	1
B1	CP006890	0	0	0	0	0	0	0	0.071156	187165	SNP	glmM	A	C	nonsynonymous	N232H (AAC>CAC)	phosphoglucosamine mutase	V529_01850	1
B1	CP006890	0	0	0	0	0	0	0	0.0856924	235239	SNP	lysP	A	G	nonsynonymous	L270P (CTT>CCT)	aminoacid permease	V529_02390	1
B1	CP006890	0	0	0.0641541	0.0779691	0	0	0	0	244335	SNP	V529_02470/V529_02480	T	A	intergenic	intergenic (-40/-389)	hypothetical protein/hypothetical protein	V529_02470/V529_02480	2
B1	CP006890	0	0.0663257	0	0	0	0	0	0	289293	SNP	mdr	G	T	nonsynonymous	T299N (ACC>AAC)	major facilitator superfamily transporter	V529_02930	1
B1	CP006890	1	1	1	1	1	1	1	1	333962	SNP	srfAA	T	C	synonymous	D2764D (GAT>GAC)	SrfAA	V529_03270	8
B1	CP006890	1	1	1	1	1	1	1	1	334262	SNP	srfAA	C	G	synonymous	G2864G (GGC>GGG)	SrfAA	V529_03270	8
B1	CP006890	1	1	1	1	1	1	1	1	367544	SNP	gerKC	G	A	nonsynonymous	V346I (GTC>ATC)	GerKC	V529_03470	8
B1	CP006890	0	0	0	0	0	0	0.0603647	0	381703	SNP	V529_03640	A	C	nonsynonymous	N23H (AAC>CAC)	hypothetical protein	V529_03640	1
B1	CP006890	0	0.109434	0	0.0737257	0	0	0	0	389817	SNP	ycnC/ycnD	C	A	intergenic	intergenic (-130/+31)	HTH-type transcriptional regulator YcnC/protein YcnD	V529_03710/V529_03720	2
B1	CP006890	0	0	0	0.0891929	0	0	0	0	395734	SNP	gabD/glcU	G	T	intergenic	intergenic (+34/-121)	GabD/GlcU	V529_03770/V529_03780	1
B1	CP006890	0	0	0	0.0715785	0	0	0	0	433898	SNP	ydaN	A	C	nonsynonymous	N557H (AAC>CAC)	Cyclic di-GMP-binding protein Cellulose synthase regulatory subunit	V529_04160	1
B1	CP006890	0	0	0	0	0	0	0.120873	0.0713491	443492	SNP	mntH	C	T	synonymous	P46P (CCG>CCA)	manganese transport protein MntH	V529_04270	2
B1	CP006890	0.455112	0.473475	0.445052	0.466664	0.522716	0.469954	0.466664	0.512869	479479	DEL	V529_t00170/V529_t00180	C	---	---	intergenic (+1/-8)	tRNA-Lys/tRNA-Leu	V529_t00170/V529_t00180	8
B1	CP006890	0.43313	0.461542	0.441813	0.454357	0.508399	0.450613	0.457512	0.50291	479480	DEL	V529_t00170/V529_t00180	T	---	---	intergenic (+2/-7)	tRNA-Lys/tRNA-Leu	V529_t00170/V529_t00180	8
B1	CP006890	0.431221	0.45866	0.443141	0.446571	0.499348	0.439807	0.453735	0.502928	479484	SNP	V529_t00170/V529_t00180	C	T	intergenic	intergenic (+6/-3)	tRNA-Lys/tRNA-Leu	V529_t00170/V529_t00180	8
B1	CP006890	0.595131	0.628284	0.579448	0.585124	0.59194	0.567932	0.602799	0.609786	479538	SNP	V529_t00180	C	T	noncoding	noncoding (52/82 nt)	tRNA-Leu	V529_t00180	8
B1	CP006890	0.618627	0.645783	0.591973	0.59949	0.604437	0.608842	0.635171	0.644097	479552	SNP	V529_t00180	G	A	noncoding	noncoding (66/82 nt)	tRNA-Leu	V529_t00180	8
B1	CP006890	1	1	1	1	1	1	1	1	495019	DEL	V529_04870	T	---	---	coding (427/1029 nt)	putative fatty acid desaturase	V529_04870	8
B1	CP006890	1	1	1	1	1	1	1	1	537727	INS	V529_05350	G	T	---	coding (503/669 nt)	YjhB	V529_05350	8
B1	CP006890	0	0.0727382	0	0	0	0	0	0	550155	SNP	yvdT/yveA	G	C	intergenic	intergenic (-110/+7)	HTH-type transcriptional regulator betI/putative amino acid-proton symporter ybeC	V529_05520/V529_05530	1
B1	CP006890	1	1	1	1	1	1	1	1	561965	INS	V529_t00230/thiL	G	T	---	intergenic (+32/-151)	tRNA-Asp/thiamine monophosphate kinase	V529_t00230/V529_05580	8
B1	CP006890	1	1	1	1	1	1	1	1	615285	INS	yebD/V529_06070	C	T	---	intergenic (+33/-88)	protein YebD/hypothetical protein	V529_06060/V529_06070	8
B1	CP006890	0	0.139699	0.19851	0.170372	0.160766	0	0	0	644001	SNP	opuE	G	A	nonsynonymous	T136I (ACA>ATA)	OpuE	V529_06320	4
B1	CP006890	1	1	1	1	1	1	1	1	672179	DEL	V529_06520	G	---	---	coding (1955/1980 nt)	hypothetical protein	V529_06520	8
B1	CP006890	0.519434	0.464216	0.463372	0.428523	0.533234	0.488255	0.354762	0.456018	674422	SNP	V529_06530	A	T	synonymous	A701A (GCA>GCT)	hypothetical protein	V529_06530	8
B1	CP006890	0.437123	0.410752	0.5092	0.4712	0.507609	0.444463	0.493509	0.451626	674452	DEL	V529_06530	G	---	---	coding (2133/2211 nt)	hypothetical protein	V529_06530	8
B1	CP006890	1	1	0	1	0	1	0	0	674454	DEL	V529_06530	A	---	---	coding (2135/2211 nt)	hypothetical protein	V529_06530	4
B1	CP006890	1	1	1	1	1	1	1	1	674512	INS	V529_06530|V529_06540	G	CCAAATTCTTAGAATATCGAGAGATAAGCTTGATGTAGATG	|	coding (2193/2211 nt)|coding (10/6696 nt)	hypothetical protein|hypothetical protein	V529_06530|V529_06540	8
B1	CP006890	0.129653	0.128366	0.11938	0.102271	0.158998	0.157172	0.137133	0.144738	685980	SNP	V529_06560	C	T	synonymous	C663C (TGC>TGT)	hypothetical protein	V529_06560	8
B1	CP006890	0.156328	0.151783	0.137092	0.125998	0.198882	0.183836	0.165943	0.173946	685986	SNP	V529_06560	C	T	synonymous	G665G (GGC>GGT)	hypothetical protein	V529_06560	8
B1	CP006890	0.194737	0.183425	0.159883	0.167546	0.221449	0.200218	0.199943	0.196021	686020	SNP	V529_06560	A	G	nonsynonymous	S677G (AGC>GGC)	hypothetical protein	V529_06560	8
B1	CP006890	0.186062	0.176865	0.153689	0.159883	0.211577	0.193611	0.190519	0.195232	686022	SNP	V529_06560	C	G	nonsynonymous	S677R (AGC>AGG)	hypothetical protein	V529_06560	8
B1	CP006890	0.196528	0.186546	0.163041	0.173139	0.218002	0.199148	0.205279	0.202175	686027	SNP	V529_06560	T	A	nonsynonymous	L679Q (CTG>CAG)	hypothetical protein	V529_06560	8
B1	CP006890	0.19764	0.195085	0.167132	0.175209	0.21514	0.205293	0.208031	0.203883	686033	SNP	V529_06560	A	G	nonsynonymous	K681R (AAA>AGA)	hypothetical protein	V529_06560	8
B1	CP006890	0.0979929	0.131882	0.106396	0.114805	0.0866127	0.0783029	0.0974083	0.0900693	686073	SNP	V529_06560	T	C	synonymous	Y694Y (TAT>TAC)	hypothetical protein	V529_06560	8
B1	CP006890	1	1	1	1	1	1	1	1	742345	INS	cotJC/yesJ	G	T	---	intergenic (+23/-65)	CotJC/GNAT family acetyltransferase	V529_06720/V529_06730	8
B1	CP006890	0	0.116673	0	0	0	0	0	0	761130	SNP	yfnD/yfnC	G	T	intergenic	intergenic (+22/+8)	putative glycosyltransferase/Fosmidomycin resistance protein	V529_06920/V529_06930	1
B1	CP006890	1	1	1	1	1	1	1	1	775419	INS	yfml/V529_07040	C	T	---	intergenic (+24/-53)	ATP-dependent RNA helicase/putative acetyltransferase	V529_07030/V529_07040	8
B1	CP006890	1	1	1	1	1	1	1	1	783375	DEL	V529_07110	T	---	---	coding (1459/1473 nt)	collagen like triple helix with GXT repeats	V529_07110	8
B1	CP006890	0.20512	0.224924	0.249989	0.214277	0.171163	0.252968	0.168132	0.207076	783376	DEL	V529_07110	A	---	---	coding (1460/1473 nt)	collagen like triple helix with GXT repeats	V529_07110	8
B1	CP006890	0	0.374809	0	0	0	0.283375	0	0.367263	783386	INS	V529_07110	G	CCACCGGGATAACGGGATCAACAGGAGTAACAGGGATAACGGGATCAACAGGAG	---	coding (1470/1473 nt)	collagen like triple helix with GXT repeats	V529_07110	3
B1	CP006890	0.2101	0.190801	0.218246	0.195465	0.160922	0.221776	0.157984	0.16618	783386	SNP	V529_07110	G	A	synonymous	E490E (GAG>GAA)	collagen like triple helix with GXT repeats	V529_07110	8
B1	CP006890	0.1353	0.149511	0.139686	0.126794	0.116328	0.164279	0.119983	0.11597	783391	SNP	V529_07110/V529_07120	A	C	intergenic	intergenic (+2/-441)	collagen like triple helix with GXT repeats/hypothetical protein	V529_07110/V529_07120	8
B1	CP006890	0.132752	0.150488	0.141538	0.124791	0.119511	0.155814	0.113551	0.117726	783394	SNP	V529_07110/V529_07120	G	T	intergenic	intergenic (+5/-438)	collagen like triple helix with GXT repeats/hypothetical protein	V529_07110/V529_07120	8
B1	CP006890	0.136034	0.152169	0.141459	0.12097	0.121242	0.159776	0.116112	0.119485	783395	SNP	V529_07110/V529_07120	A	G	intergenic	intergenic (+6/-437)	collagen like triple helix with GXT repeats/hypothetical protein	V529_07110/V529_07120	8
B1	CP006890	0.135787	0.153402	0.14841	0.130626	0.128448	0.16085	0.12212	0.118005	783400	SNP	V529_07110/V529_07120	G	T	intergenic	intergenic (+11/-432)	collagen like triple helix with GXT repeats/hypothetical protein	V529_07110/V529_07120	8
B1	CP006890	0.133745	0.150428	0.142061	0.121152	0.125402	0.151529	0.118492	0.11919	783404	SNP	V529_07110/V529_07120	T	G	intergenic	intergenic (+15/-428)	collagen like triple helix with GXT repeats/hypothetical protein	V529_07110/V529_07120	8
B1	CP006890	0.0821209	0.0820975	0.0684242	0.0742021	0.0815268	0.101614	0.0567861	0.0595508	783418	SNP	V529_07110/V529_07120	A	C	intergenic	intergenic (+29/-414)	collagen like triple helix with GXT repeats/hypothetical protein	V529_07110/V529_07120	8
B1	CP006890	0.119748	0.133467	0.139472	0.126968	0.15877	0.133476	0.130232	0.123435	783424	SNP	V529_07110/V529_07120	A	C	intergenic	intergenic (+35/-408)	collagen like triple helix with GXT repeats/hypothetical protein	V529_07110/V529_07120	8
B1	CP006890	0.0993471	0.123702	0.0978012	0.110678	0.149349	0.0890031	0.110734	0.117842	783427	SNP	V529_07110/V529_07120	G	C	intergenic	intergenic (+38/-405)	collagen like triple helix with GXT repeats/hypothetical protein	V529_07110/V529_07120	8
B1	CP006890	0	0.0862226	0	0.0586004	0.0832272	0	0.0637221	0.0806122	783433	SNP	V529_07110/V529_07120	G	C	intergenic	intergenic (+44/-399)	collagen like triple helix with GXT repeats/hypothetical protein	V529_07110/V529_07120	5
B1	CP006890	0	0.0854726	0	0.0605302	0.091167	0	0.0671039	0.0861192	783436	SNP	V529_07110/V529_07120	A	T	intergenic	intergenic (+47/-396)	collagen like triple helix with GXT repeats/hypothetical protein	V529_07110/V529_07120	5
B1	CP006890	0.0731182	0.097548	0.0828156	0.0725555	0.0883107	0.127232	0.0689645	0.118345	783467	INS	V529_07110/V529_07120	G	C	---	intergenic (+78/-365)	collagen like triple helix with GXT repeats/hypothetical protein	V529_07110/V529_07120	8
B1	CP006890	0.511878	0.541463	0.544301	0.524815	0.5791	0	0.505611	0.543427	783468	INS	V529_07110/V529_07120	C	C	---	intergenic (+79/-364)	collagen like triple helix with GXT repeats/hypothetical protein	V529_07110/V529_07120	7
B1	CP006890	0	0	0	0	0	0.520293	0	0	783468	INS	V529_07110/V529_07120	C	G	---	intergenic (+79/-364)	collagen like triple helix with GXT repeats/hypothetical protein	V529_07110/V529_07120	1
B1	CP006890	0.434208	0.407268	0.403333	0.43154	0.365891	0.443977	0.444952	0.388039	783471	SNP	V529_07110/V529_07120	T	A	intergenic	intergenic (+82/-361)	collagen like triple helix with GXT repeats/hypothetical protein	V529_07110/V529_07120	8
B1	CP006890	0.566027	0.565802	0.499975	0.553524	0.432598	0.530587	0.544921	0.4913	783480	DEL	V529_07110/V529_07120	90-bp	---	---	intergenic (+91/-263)	collagen like triple helix with GXT repeats/hypothetical protein	V529_07110/V529_07120	8
B1	CP006890	0	0.672205	0.533333	0	0	0	0	0	783534	SUB	V529_07110/V529_07120	46-bp	GGGAGCCACCGGGATAACGGGAGCCACGGGAGTAACAGGAGCTACCGGAGTAACAGGAGCCACCGGGATAACGGGATCAACA	---	intergenic (+145/-253)	collagen like triple helix with GXT repeats/hypothetical protein	V529_07110/V529_07120	2
B1	CP006890	0	0.582969	0	0.521109	0	0	0	0	783561	SUB	V529_07110/V529_07120	CGGAG	AGGAGTAACGGGAGCCACCGGGATAACGGGAGCCACGGGAGTAACAGGAGCTACCGGAGTAACAGGAGCCACCGGGA	---	intergenic (+172/-267)	collagen like triple helix with GXT repeats/hypothetical protein	V529_07110/V529_07120	2
B1	CP006890	0.0974669	0	0	0.0914416	0.107208	0.112125	0.113292	0.0944543	783570	SNP	V529_07110/V529_07120	G	T	intergenic	intergenic (+181/-262)	collagen like triple helix with GXT repeats/hypothetical protein	V529_07110/V529_07120	6
B1	CP006890	0.075973	0	0	0	0.0546203	0	0.05053	0.0658278	783574	SNP	V529_07110/V529_07120	T	G	intergenic	intergenic (+185/-258)	collagen like triple helix with GXT repeats/hypothetical protein	V529_07110/V529_07120	4
B1	CP006890	0.235076	0	0	0.165926	0.233024	0.204825	0.221943	0.22997	783576	SNP	V529_07110/V529_07120	A	T	intergenic	intergenic (+187/-256)	collagen like triple helix with GXT repeats/hypothetical protein	V529_07110/V529_07120	6
B1	CP006890	0.273047	0	0	0.183922	0.245291	0.226712	0.241692	0.256275	783579	SNP	V529_07110/V529_07120	T	C	intergenic	intergenic (+190/-253)	collagen like triple helix with GXT repeats/hypothetical protein	V529_07110/V529_07120	6
B1	CP006890	0.183112	0.179848	0.224263	0.183846	0.180287	0.185048	0.186521	0.184889	783583	SNP	V529_07110/V529_07120	G	A	intergenic	intergenic (+194/-249)	collagen like triple helix with GXT repeats/hypothetical protein	V529_07110/V529_07120	8
B1	CP006890	0.288983	0.289268	0.263846	0.2781	0.23845	0.281993	0.301229	0.229816	783584	SNP	V529_07110/V529_07120	T	A	intergenic	intergenic (+195/-248)	collagen like triple helix with GXT repeats/hypothetical protein	V529_07110/V529_07120	8
B1	CP006890	0.287603	0.292539	0.262657	0.287141	0.242218	0.27596	0.295053	0.23065	783585	SNP	V529_07110/V529_07120	A	T	intergenic	intergenic (+196/-247)	collagen like triple helix with GXT repeats/hypothetical protein	V529_07110/V529_07120	8
B1	CP006890	0.310418	0.326583	0.284239	0.304022	0.25084	0.28935	0.316427	0.23806	783588	SNP	V529_07110/V529_07120	A	T	intergenic	intergenic (+199/-244)	collagen like triple helix with GXT repeats/hypothetical protein	V529_07110/V529_07120	8
B1	CP006890	0.194144	0.160363	0.147002	0.148767	0.218362	0.195245	0.183938	0.194895	783594	SNP	V529_07110/V529_07120	C	T	intergenic	intergenic (+205/-238)	collagen like triple helix with GXT repeats/hypothetical protein	V529_07110/V529_07120	8
B1	CP006890	0.178978	0.204419	0.21032	0.177121	0.155376	0.165548	0.177445	0.19365	783609	SNP	V529_07110/V529_07120	A	C	intergenic	intergenic (+220/-223)	collagen like triple helix with GXT repeats/hypothetical protein	V529_07110/V529_07120	8
B1	CP006890	0.56128	0.504645	0.50717	0.481713	0.537429	0.470905	0.547735	0.506877	783612	SNP	V529_07110/V529_07120	G	C	intergenic	intergenic (+223/-220)	collagen like triple helix with GXT repeats/hypothetical protein	V529_07110/V529_07120	8
B1	CP006890	0.288369	0.295239	0.284371	0.248652	0.220145	0.229341	0.260045	0.263422	783628	SNP	V529_07110/V529_07120	T	G	intergenic	intergenic (+239/-204)	collagen like triple helix with GXT repeats/hypothetical protein	V529_07110/V529_07120	8
B1	CP006890	0.294324	0.303853	0.295878	0.262449	0.236157	0.238062	0.265718	0.26752	783630	SNP	V529_07110/V529_07120	G	T	intergenic	intergenic (+241/-202)	collagen like triple helix with GXT repeats/hypothetical protein	V529_07110/V529_07120	8
B1	CP006890	0.271941	0.286256	0.262273	0.228002	0.213171	0.220333	0.225671	0.25041	783638	SNP	V529_07110/V529_07120	C	T	intergenic	intergenic (+249/-194)	collagen like triple helix with GXT repeats/hypothetical protein	V529_07110/V529_07120	8
B1	CP006890	0.258633	0.293849	0.247905	0.216223	0.209716	0.194935	0.198654	0.241258	783642	SNP	V529_07110/V529_07120	C	T	intergenic	intergenic (+253/-190)	collagen like triple helix with GXT repeats/hypothetical protein	V529_07110/V529_07120	8
B1	CP006890	0.258134	0.294231	0.25172	0.21272	0.217187	0.193998	0.202846	0.246908	783645	SNP	V529_07110/V529_07120	A	G	intergenic	intergenic (+256/-187)	collagen like triple helix with GXT repeats/hypothetical protein	V529_07110/V529_07120	8
B1	CP006890	0.244422	0.289912	0.238672	0.209374	0.200822	0.188302	0.193796	0.233419	783655	SNP	V529_07110/V529_07120	T	G	intergenic	intergenic (+266/-177)	collagen like triple helix with GXT repeats/hypothetical protein	V529_07110/V529_07120	8
B1	CP006890	0.194166	0.206045	0.200493	0.181128	0.179993	0.163584	0.158998	0.180463	783663	SNP	V529_07110/V529_07120	A	G	intergenic	intergenic (+274/-169)	collagen like triple helix with GXT repeats/hypothetical protein	V529_07110/V529_07120	8
B1	CP006890	0.164688	0.150248	0.163589	0.153943	0.149019	0.14423	0.148708	0.151024	783672	SNP	V529_07110/V529_07120	T	C	intergenic	intergenic (+283/-160)	collagen like triple helix with GXT repeats/hypothetical protein	V529_07110/V529_07120	8
B1	CP006890	0.161754	0.14784	0.162437	0.15318	0.142297	0.142708	0.139594	0.149711	783673	SNP	V529_07110/V529_07120	G	A	intergenic	intergenic (+284/-159)	collagen like triple helix with GXT repeats/hypothetical protein	V529_07110/V529_07120	8
B1	CP006890	0.160302	0.153254	0.16071	0.153322	0.140692	0.142213	0.142656	0.151	783675	SNP	V529_07110/V529_07120	A	G	intergenic	intergenic (+286/-157)	collagen like triple helix with GXT repeats/hypothetical protein	V529_07110/V529_07120	8
B1	CP006890	0.0674157	0	0.0718961	0.0577154	0	0	0	0	783693	SNP	V529_07110/V529_07120	C	G	intergenic	intergenic (+304/-139)	collagen like triple helix with GXT repeats/hypothetical protein	V529_07110/V529_07120	3
B1	CP006890	0.599144	0.53701	0.573849	0.589579	0.619524	0.611865	0.560376	0.544367	792422	SNP	V529_07150	A	T	nonsynonymous	E1333V (GAA>GTA)	Cna protein B-type domain-containing protein	V529_07150	8
B1	CP006890	0.548253	0.446353	0.491377	0.527209	0.535728	0.510814	0.475766	0.475021	792436	SNP	V529_07150	C	A	synonymous	R1338R (CGA>AGA)	Cna protein B-type domain-containing protein	V529_07150	8
B1	CP006890	0.542944	0.441299	0.481129	0.52389	0.522891	0.503955	0.473731	0.473654	792437	SNP	V529_07150	G	A	nonsynonymous	R1338Q (CGA>CAA)	Cna protein B-type domain-containing protein	V529_07150	8
B1	CP006890	0.545673	0.444529	0.492881	0.535553	0.533959	0.50862	0.487063	0.475189	792438	SNP	V529_07150	A	G	synonymous	R1338R (CGA>CGG)	Cna protein B-type domain-containing protein	V529_07150	8
B1	CP006890	0.548027	0.444923	0.493884	0.537501	0.52974	0.508018	0.482442	0.476227	792441	SNP	V529_07150	C	G	nonsynonymous	N1339K (AAC>AAG)	Cna protein B-type domain-containing protein	V529_07150	8
B1	CP006890	0.582044	0.509498	0.537221	0.574866	0.580859	0.559312	0.523287	0.526585	792450	SNP	V529_07150	C	T	synonymous	G1342G (GGC>GGT)	Cna protein B-type domain-containing protein	V529_07150	8
B1	CP006890	0.481721	0.498792	0.482938	0.5242	0.481543	0.508264	0.479613	0.502223	792537	SNP	V529_07150	C	T	synonymous	G1371G (GGC>GGT)	Cna protein B-type domain-containing protein	V529_07150	8
B1	CP006890	0.476243	0.505213	0.493258	0.525331	0.473866	0.509497	0.483331	0.485302	792546	SNP	V529_07150	C	G	synonymous	P1374P (CCC>CCG)	Cna protein B-type domain-containing protein	V529_07150	8
B1	CP006890	0.426864	0.470996	0.473085	0.499343	0.499609	0.514194	0.443377	0.451746	792580	SNP	V529_07150	A	G	nonsynonymous	N1386D (AAC>GAC)	Cna protein B-type domain-containing protein	V529_07150	8
B1	CP006890	0.435461	0.46394	0.48115	0.481193	0.497166	0.494278	0.428333	0.436983	792585	SNP	V529_07150	T	C	synonymous	G1387G (GGT>GGC)	Cna protein B-type domain-containing protein	V529_07150	8
B1	CP006890	0.337536	0.394402	0.407452	0.416154	0.451376	0.449439	0.357399	0.381629	792607	SNP	V529_07150	G	A	nonsynonymous	V1395M (GTG>ATG)	Cna protein B-type domain-containing protein	V529_07150	8
B1	CP006890	0.335532	0.386624	0.394341	0.40502	0.436294	0.436846	0.351807	0.374888	792608	SNP	V529_07150	T	A	nonsynonymous	V1395E (GTG>GAG)	Cna protein B-type domain-containing protein	V529_07150	8
B1	CP006890	0.335744	0.391518	0.395714	0.397339	0.435133	0.431786	0.353931	0.375216	792609	SNP	V529_07150	G	A	synonymous	V1395V (GTG>GTA)	Cna protein B-type domain-containing protein	V529_07150	8
B1	CP006890	0.376337	0.372664	0.390359	0.423415	0.420163	0.394633	0.373318	0.385775	792628	SNP	V529_07150	T	A	nonsynonymous	S1402T (TCG>ACG)	Cna protein B-type domain-containing protein	V529_07150	8
B1	CP006890	0.383902	0.375311	0.403222	0.433507	0.432581	0.408842	0.393124	0.401475	792630	SNP	V529_07150	G	A	synonymous	S1402S (TCG>TCA)	Cna protein B-type domain-containing protein	V529_07150	8
B1	CP006890	0.38843	0.365759	0.39409	0.424467	0.411447	0.388581	0.403349	0.375769	792646	SNP	V529_07150	G	A	nonsynonymous	E1408K (GAG>AAG)	Cna protein B-type domain-containing protein	V529_07150	8
B1	CP006890	0.399879	0.368363	0.402061	0.420351	0.410322	0.381475	0.401853	0.379776	792649	SNP	V529_07150	T	C	nonsynonymous	S1409P (TCA>CCA)	Cna protein B-type domain-containing protein	V529_07150	8
B1	CP006890	0.385613	0.368496	0.402954	0.413543	0.403555	0.380966	0.392989	0.368732	792651	SNP	V529_07150	A	G	synonymous	S1409S (TCA>TCG)	Cna protein B-type domain-containing protein	V529_07150	8
B1	CP006890	0.37991	0.362535	0.399845	0.407266	0.40152	0.376863	0.39312	0.367944	792652	SNP	V529_07150	A	T	nonsynonymous	T1410S (ACT>TCT)	Cna protein B-type domain-containing protein	V529_07150	8
B1	CP006890	0.614613	0.605028	0.596182	0.600111	0.622131	0.586589	0.556937	0.598628	792692	SNP	V529_07150	A	G	nonsynonymous	Q1423R (CAG>CGG)	Cna protein B-type domain-containing protein	V529_07150	8
B1	CP006890	0.0791898	0	0	0.0759268	0	0.0790496	0.0814075	0.105164	879529	SNP	yfiX	C	A	synonymous	T851T (ACC>ACA)	putative lysylphosphatidylglycerol synthetase LPG synthetase	V529_07980	5
B1	CP006890	0.100472	0	0	0	0	0	0	0	879555	DEL	yfiX/V529_07990	C	---	---	intergenic (+8/-87)	putative lysylphosphatidylglycerol synthetase LPG synthetase/hypothetical protein	V529_07980/V529_07990	1
B1	CP006890	1	1	1	1	1	1	1	1	879556	DEL	yfiX/V529_07990	T	---	---	intergenic (+9/-86)	putative lysylphosphatidylglycerol synthetase LPG synthetase/hypothetical protein	V529_07980/V529_07990	8
B1	CP006890	0	0	0	0	0	0	0	0.0523467	879564	DEL	yfiX/V529_07990	G	---	---	intergenic (+17/-78)	putative lysylphosphatidylglycerol synthetase LPG synthetase/hypothetical protein	V529_07980/V529_07990	1
B1	CP006890	1	1	1	1	1	1	1	1	879576	DEL	yfiX/V529_07990	A	---	---	intergenic (+29/-66)	putative lysylphosphatidylglycerol synthetase LPG synthetase/hypothetical protein	V529_07980/V529_07990	8
B1	CP006890	1	1	1	1	1	1	1	1	889126	INS	yfhM/csbB	C	A	---	intergenic (+101/-109)	Abhydrolase domain-containing protein 7/bactoprenol glucosyl transferase	V529_08130/V529_08140	8
B1	CP006890	0	0	0	0	0	0.0983882	0	0	890124	SNP	csbB	A	C	nonsynonymous	K297T (AAA>ACA)	bactoprenol glucosyl transferase	V529_08140	1
B1	CP006890	0.226292	0.223707	0.226167	0.291601	0.271382	0.243201	0.25603	0.233468	909841	SNP	V529_t00240	A	G	noncoding	noncoding (58/75 nt)	tRNA-Asn	V529_t00240	8
B1	CP006890	0.467671	0.435671	0.423855	0.402008	0.409035	0.419639	0.438596	0.456462	910923	SNP	V529_t00360	T	C	noncoding	noncoding (26/75 nt)	tRNA-Gly	V529_t00360	8
B1	CP006890	0.0757219	0	0	0	0	0	0	0	910974	SUB	V529_t00370	83-bp	CTATACCATCCAC	---	---	V529_t00370	[V529_t00370]	1
B1	CP006890	0	0	0	0.230202	0.17601	0	0	0	951025	SNP	V529_08740	C	G	nonsynonymous	D64H (GAT>CAT)	hypothetical protein	V529_08740	2
B1	CP006890	1	1	1	1	1	1	1	1	952806	INS	yhcL/V529_08760	G	A	---	intergenic (+49/+43)	L-cystine uptake protein tcyP Transporter of cystine tcyP/hypothetical protein	V529_08750/V529_08760	8
B1	CP006890	0	0	0	0	0	0	0.062469	0	1001596	SNP	npdA/V529_09250	G	C	intergenic	intergenic (+24/+8)	NAD-dependent deacetylase/hypothetical protein	V529_09240/V529_09250	1
B1	CP006890	0	0	0	0	0	0	0.0753393	0	1001597	SNP	npdA/V529_09250	G	T	intergenic	intergenic (+25/+7)	NAD-dependent deacetylase/hypothetical protein	V529_09240/V529_09250	1
B1	CP006890	1	1	1	1	1	1	1	1	1074870	DEL	yhxC/V529_10010	A	---	---	intergenic (+4/+28)	short-chain dehydrogenase/reductase SDR/hypothetical protein	V529_10000/V529_10010	8
B1	CP006890	0	0	0	0	0	0.0933805	0	0	1114276	SNP	V529_10430	T	C	nonsynonymous	L192P (CTT>CCT)	class I and II aminotransferase	V529_10430	1
B1	CP006890	1	1	1	1	1	1	1	1	1164633	INS	yjbC	G	A	---	coding (543/573 nt)	GCN5-related N-acetyltransferase YjbC	V529_10970	8
B1	CP006890	0	0.0954194	0	0	0	0	0	0	1166915	SNP	mecA/yjbF	G	T	intergenic	intergenic (+28/-123)	adaptor protein/competence CoiA family protein	V529_11000/V529_11010	1
B1	CP006890	1	1	1	1	1	1	1	1	1278502	DEL	ykfD	T	---	---	coding (972/1005 nt)	Oligopeptide transport ATP-binding protein appF	V529_12330	8
B1	CP006890	1	1	1	1	1	1	1	1	1278523	DEL	ykfD	T	---	---	coding (993/1005 nt)	Oligopeptide transport ATP-binding protein appF	V529_12330	8
B1	CP006890	0	0	0	0	0	0	0.0925789	0.100335	1306950	SNP	ykoM/V529_12670	C	T	intergenic	intergenic (+140/-40)	HTH-type transcriptional regulator mhqR/hypothetical protein	V529_12660/V529_12670	2
B1	CP006890	0	0	0.0635002	0	0	0	0	0	1334853	DEL	motB	TCTT	---	---	coding (291-294/786 nt)	flagellar motor protein MotB	V529_12980	1
B1	CP006890	0	0.0899191	0	0	0	0	0	0	1345311	SNP	ykvO/V529_13110	C	T	intergenic	intergenic (+139/-308)	short-chain dehydrogenase/reductase SDR/hypothetical protein	V529_13100/V529_13110	1
B1	CP006890	0	0	0	0.0558052	0.148583	0	0	0	1367821	SNP	baeS	G	T	nonsense	G176* (GGA>TGA)	two-component sensor histidine kinase	V529_13320	2
B1	CP006890	1	1	1	1	1	1	1	1	1381379	INS	ccpC/ykuN	A	T	---	intergenic (+29/-83)	CcpC/flavodoxin	V529_13470/V529_13480	8
B1	CP006890	1	1	1	1	1	1	1	1	1385597	INS	V529_13530/ykuT	G	A	---	intergenic (+4/+29)	hypothetical protein/putative mscS family protein ybiO	V529_13530/V529_13540	8
B1	CP006890	0	0.132653	0	0	0	0	0	0	1385603	SNP	V529_13530/ykuT	C	A	intergenic	intergenic (+10/+23)	hypothetical protein/putative mscS family protein ybiO	V529_13530/V529_13540	1
B1	CP006890	0	0	0.0993419	0	0	0	0	0	1393585	SNP	V529_13640	G	T	nonsynonymous	A13S (GCT>TCT)	hypothetical protein	V529_13640	1
B1	CP006890	0	0.0624423	0	0	0	0	0	0	1453768	SNP	mlnF	C	A	nonsynonymous	H23Q (CAC>CAA)	MlnF	V529_13950	1
B1	CP006890	0	0.225916	0	0	0	0	0	0	1478994	SNP	V529_14050/speA	G	T	intergenic	intergenic (+35/+13)	hypothetical protein/SpeA	V529_14050/V529_14060	1
B1	CP006890	0	0.124539	0	0	0	0	0	0.124655	1498652	SNP	pycA/ctaA	G	T	intergenic	intergenic (+84/+14)	pyruvate carboxylase/Heme A synthase HAS	V529_14260/V529_14270	2
B1	CP006890	1	1	1	1	1	1	1	1	1708803	DEL	V529_16370	A	---	---	coding (215/234 nt)	hypothetical protein	V529_16370	8
B1	CP006890	1	1	1	1	1	1	1	1	1798443	INS	V529_16650/V529_16660	G	T	---	intergenic (+23/+10)	hypothetical protein/hypothetical protein	V529_16650/V529_16660	8
B1	CP006890	1	1	1	1	1	1	1	1	1841998	DEL	V529_17160	G	---	---	coding (132/480 nt)	hypothetical protein	V529_17160	8
B1	CP006890	1	1	1	1	1	1	1	1	1868562	DEL	V529_17550/V529_17560	T	---	---	intergenic (+21/+13)	hypothetical protein/hypothetical protein	V529_17550/V529_17560	8
B1	CP006890	1	1	1	1	1	1	1	1	1868568	DEL	V529_17550/V529_17560	T	---	---	intergenic (+27/+7)	hypothetical protein/hypothetical protein	V529_17550/V529_17560	8
B1	CP006890	0	0	0	0	0.0757098	0	0	0	1874933	SNP	parC/V529_17610	T	A	intergenic	intergenic (+25/+28)	DNA topoisomerase IV subunit A/hypothetical protein	V529_17600/V529_17610	1
B1	CP006890	0.0737791	0	0	0	0	0	0	0	2016940	SNP	V529_18320	T	C	nonsynonymous	S21G (AGC>GGC)	phage tail tape measure protein, TP901 family, core region domain protein	V529_18320	1
B1	CP006890	1	1	1	1	1	1	1	1	2043597	DEL	xerC/V529_t00420	A	---	---	intergenic (+9/+151)	tyrosine recombinase XerC/tRNA-Arg	V529_18800/V529_t00420	8
B1	CP006890	1	1	1	1	1	1	1	1	2111374	SNP	yojH	A	G	synonymous	K281K (AAA>AAG)	piezosome protein	V529_19530	8
B1	CP006890	0.10332	0.116879	0.0555534	0	0.0640368	0.124323	0.0746255	0.0990977	2111377	INS	yojH	G	A	---	coding (846/849 nt)	piezosome protein	V529_19530	7
B1	CP006890	0.895788	0.887245	0.938732	1	0.936454	0.874646	0.925187	0.900854	2111377	SNP	yojH	G	A	synonymous	G282G (GGG>GGA)	piezosome protein	V529_19530	8
B1	CP006890	1	1	1	1	1	1	1	1	2111389	DEL	yojH/yojG	T	---	---	intergenic (+9/+20)	piezosome protein/N-acetylglucosaminyl-phosphatidylinositolde-N- acetylase	V529_19530/V529_19540	8
B1	CP006890	0.0564113	0	0	0	0	0	0	0	2315132	SNP	V529_22340/V529_22350	A	G	intergenic	intergenic (-118/+221)	hypothetical protein/hypothetical protein	V529_22340/V529_22350	1
B1	CP006890	0	0.0662637	0	0	0	0	0	0	2326984	SNP	V529_22460/flgJ	A	T	intergenic	intergenic (-47/+7)	Pre-neck appendage protein Late protein GP12/N-acetylmuramoyl-L-alanine amidase	V529_22460/V529_22470	1
B1	CP006890	1	1	1	1	1	1	1	1	2347573	INS	V529_22720	C	T	---	coding (662/708 nt)	hypothetical protein	V529_22720	8
B1	CP006890	0	0	0	0	0	0	0.0840731	0	2374259	SNP	sspM/V529_23120	C	A	intergenic	intergenic (+12/+32)	SspM/hypothetical protein	V529_23110/V529_23120	1
B1	CP006890	1	1	1	1	1	1	1	1	2424552	INS	V529_23670/gpsA	C	A	---	intergenic (-97/+232)	hypothetical protein/NAD(P)H-dependent glycerol-3-phosphate dehydrogenase	V529_23670/V529_23680	8
B1	CP006890	1	1	1	1	1	1	1	1	2475451	INS	spoVAA	G	T	---	coding (121/627 nt)	SpoVAA	V529_24250	8
B1	CP006890	0	0	0	0	0	0	0.11409	0	2495857	SNP	V529_24520	T	C	nonsynonymous	S88G (AGC>GGC)	hypothetical protein	V529_24520	1
B1	CP006890	1	1	1	1	1	1	1	1	2577722	DEL	V529_24820	A	---	---	coding (213/879 nt)	LysR family transcriptional regulator	V529_24820	8
B1	CP006890	1	1	1	1	1	1	1	1	2579596	INS	yqjM/V529_24850	A	T	---	intergenic (+45/-68)	NADPH dehydrogenase NamA/hypothetical protein	V529_24840/V529_24850	8
B1	CP006890	0	0.150665	0	0	0	0	0	0	2583385	SNP	zwf/yqjI	C	A	intergenic	intergenic (+66/+28)	glucose-6-phosphate 1-dehydrogenase/6-phosphogluconate dehydrogenase	V529_24880/V529_24890	1
B1	CP006890	0	0.220038	0	0	0.117846	0.126698	0	0.220944	2596417	SNP	V529_25030/bkdB	G	A	intergenic	intergenic (+36/+9)	hypothetical protein/branched-chain alpha-keto acid dehydrogenase subunit E2	V529_25030/V529_25040	4
B1	CP006890	0.155938	0	0	0	0	0.165398	0	0	2618893	SNP	yqiG/V529_25270	C	A	intergenic	intergenic (+11/-114)	NADH-dependent flavin oxidoreductase/Spore germination protein gerPA/gerPF	V529_25260/V529_25270	2
B1	CP006890	0	0	0	0	0	0.145914	0	0	2618910	DEL	yqiG/V529_25270	G	---	---	intergenic (+28/-97)	NADH-dependent flavin oxidoreductase/Spore germination protein gerPA/gerPF	V529_25260/V529_25270	1
B1	CP006890	1	1	1	1	1	1	1	1	2618911	DEL	yqiG/V529_25270	T	---	---	intergenic (+29/-96)	NADH-dependent flavin oxidoreductase/Spore germination protein gerPA/gerPF	V529_25260/V529_25270	8
B1	CP006890	0	0	0	0	0	0	0.0563259	0	2730812	SNP	spoIIP	T	G	nonsynonymous	N348H (AAC>CAC)	Stage II sporulation protein P	V529_26570	1
B1	CP006890	1	1	1	1	1	1	1	1	2751116	SNP	V529_26840	G	A	nonsense	Q162* (CAA>TAA)	Putative aspartate racemase	V529_26840	8
B1	CP006890	1	1	1	1	1	1	1	1	2848651	INS	pheB/obgE	G	T	---	intergenic (-48/+7)	ACT domain-containing protein PheB/GTPase ObgE	V529_27830/V529_27840	8
B1	CP006890	1	1	1	1	1	1	1	1	2868155	DEL	V529_28050	G	---	---	coding (735/1107 nt)	hypothetical protein	V529_28050	8
B1	CP006890	0	0	0.122026	0	0	0	0	0	2898234	SNP	gerM/racE	C	A	intergenic	intergenic (-79/+27)	GerM/glutamate racemase	V529_28310/V529_28320	1
B1	CP006890	0	0	0	0.0569105	0	0	0	0	2993224	SNP	ytoI	C	G	nonsynonymous	S298T (AGC>ACC)	Inosine-5'-monophosphate dehydrogenase IMP dehydrogenase	V529_29230	1
B1	CP006890	0	0	0	0	0	0.0869632	0	0	3013946	SNP	braB/ezrA	T	C	intergenic	intergenic (+42/+72)	BraB/septation ring formation regulator EzrA	V529_29430/V529_29440	1
B1	CP006890	0.416929	0	0	0	0	0	0	0	3040788	INS	aroA/V529_29720	C	AAA	---	intergenic (-199/+40)	bifunctional 3-deoxy-7-phosphoheptulonate synthase/chorismate mutase/hypothetical protein	V529_29710/V529_29720	1
B1	CP006890	0	1	1	1	1	1	0	1	3040788	INS	aroA/V529_29720	C	A	---	intergenic (-199/+40)	bifunctional 3-deoxy-7-phosphoheptulonate synthase/chorismate mutase/hypothetical protein	V529_29710/V529_29720	6
B1	CP006890	0	0	0.0914145	0	0	0.0878439	0	0	3076746	SNP	ytwF/leuS	C	A	intergenic	intergenic (-87/+30)	Thiosulfate sulfurtransferase glpE/leucyl-tRNA synthetase	V529_30090/V529_30100	2
B1	CP006890	0	0	0	0.0504584	0	0	0	0	3076751	INS	ytwF/leuS	T	C	---	intergenic (-92/+25)	Thiosulfate sulfurtransferase glpE/leucyl-tRNA synthetase	V529_30090/V529_30100	1
B1	CP006890	0.45918	0.500727	0.509501	0.563704	0.508886	0.55571	0.501005	0.563548	3128098	SNP	V529_t00580/V529_t00590	A	G	intergenic	intergenic (-1/+4)	tRNA-Ala/tRNA-Pro	V529_t00580/V529_t00590	8
B1	CP006890	0.457479	0.503661	0.50948	0.563875	0.508218	0.555846	0.499856	0.567821	3128101	SNP	V529_t00580/V529_t00590	A	G	intergenic	intergenic (-4/+1)	tRNA-Ala/tRNA-Pro	V529_t00580/V529_t00590	8
B1	CP006890	0.626726	0.67449	0.646562	0.70439	0.683193	0.719262	0.68425	0.685697	3128179	SNP	V529_t00590/V529_t00600	T	A	intergenic	intergenic (-1/+17)	tRNA-Pro/tRNA-Arg	V529_t00590/V529_t00600	8
B1	CP006890	0.622482	0.664221	0.632611	0.707976	0.672642	0.714424	0.683644	0.6842	3128184	SNP	V529_t00590/V529_t00600	C	T	intergenic	intergenic (-6/+12)	tRNA-Pro/tRNA-Arg	V529_t00590/V529_t00600	8
B1	CP006890	0.622282	0.671406	0.642084	0.709094	0.661636	0.719643	0.69293	0.68983	3128189	SNP	V529_t00590/V529_t00600	G	A	intergenic	intergenic (-11/+7)	tRNA-Pro/tRNA-Arg	V529_t00590/V529_t00600	8
B1	CP006890	0.624845	0.670447	0.635985	0.711543	0.660449	0.72204	0.692504	0.691329	3128193	DEL	V529_t00590/V529_t00600	G	---	---	intergenic (-15/+3)	tRNA-Pro/tRNA-Arg	V529_t00590/V529_t00600	8
B1	CP006890	0.234747	0.223404	0.229249	0.251232	0.248127	0.236817	0.247093	0.251357	3128272	INS	V529_t00600	C	T	---	noncoding (1/77 nt)	tRNA-Arg	V529_t00600	8
B1	CP006890	0.234746	0.223358	0.229253	0.251229	0.248128	0.236816	0.247093	0.251357	3128272	INS	V529_t00600	C	A	---	noncoding (1/77 nt)	tRNA-Arg	V529_t00600	8
B1	CP006890	0.47834	0.514114	0.491965	0.51625	0.525639	0.547617	0.507432	0.535007	3128281	DEL	V529_t00600/V529_t00610	G	---	---	intergenic (-9/+1)	tRNA-Arg/tRNA-Leu	V529_t00600/V529_t00610	8
B1	CP006890	0.334868	0.327235	0.314909	0.366825	0.382672	0.388947	0.3773	0.340681	3128436	SNP	V529_t00620	A	G	noncoding	noncoding (26/75 nt)	tRNA-Gly	V529_t00620	8
B1	CP006890	0.435004	0.483485	0.486751	0.494052	0.501637	0.521449	0.504502	0.505171	3128872	SNP	V529_t00660/V529_r00190	G	A	intergenic	intergenic (-14/+9)	tRNA-Val/5S ribosomal RNA	V529_t00660/V529_r00190	8
B1	CP006890	0.445366	0.479931	0.488973	0.502052	0.496856	0.527343	0.49625	0.504399	3128876	SNP	V529_t00660/V529_r00190	G	A	intergenic	intergenic (-18/+5)	tRNA-Val/5S ribosomal RNA	V529_t00660/V529_r00190	8
B1	CP006890	0.431262	0.466783	0.475388	0.49303	0.504258	0.523163	0.482359	0.506405	3128881	SNP	V529_r00190	G	A	noncoding	noncoding (115/115 nt)	5S ribosomal RNA	V529_r00190	8
B1	CP006890	0	0	0	0	0	0	0	1	3132123	SNP	V529_r00200/V529_r00210	C	T	intergenic	intergenic (-148/+35)	23S ribosomal RNA/16S ribosomal RNA	V529_r00200/V529_r00210	1
B1	CP006890	1	0	0	1	1	0	1	0	3132123	SUB	V529_r00200/V529_r00210	CAA	TTG	---	intergenic (-148/+33)	23S ribosomal RNA/16S ribosomal RNA	V529_r00200/V529_r00210	4
B1	CP006890	1	1	1	1	1	1	1	1	3152930	INS	tlpB/mcpA	T	A	---	intergenic (-72/+43)	TlpB/McpA	V529_30830/V529_30840	8
B1	CP006890	0	0	0	0	0	0.0553474	0.113915	0.0704937	3187205	SNP	yufL	G	T	nonsynonymous	Q270H (CAG>CAT)	sensory histidine kinase DcuS	V529_31190	3
B1	CP006890	0	0	0.102338	0	0	0	0	0	3193993	SNP	V529_31250	A	C	nonsynonymous	F40V (TTT>GTT)	hypothetical protein	V529_31250	1
B1	CP006890	0	0	0	0	0	0.0664024	0.12449	0.103351	3201307	SNP	comP	C	A	nonsense	E760* (GAA>TAA)	sensor histidine kinase	V529_31350	3
B1	CP006890	0	0	0	0	1	1	1	1	3206237	DEL	cdgJ	T	---	---	coding (764/1224 nt)	hypothetical protein	V529_31410	4
B1	CP006890	0	0	0	0	0	0	0.07759	0.073575	3222376	SNP	yukC	T	C	synonymous	A154A (GCA>GCG)	Protein essB	V529_31540	2
B1	CP006890	1	1	1	1	1	1	1	1	3245138	DEL	V529_31710	A	---	---	coding (476/477 nt)	hypothetical protein	V529_31710	8
B1	CP006890	0	0	0	0	0	0	0.0661392	0	3245163	SNP	V529_31710/V529_31720	A	T	intergenic	intergenic (+24/+7)	hypothetical protein/hypothetical protein	V529_31710/V529_31720	1
B1	CP006890	0	0	0.0645375	0	0	0	0	0	3299525	SNP	csn/V529_32350	C	A	intergenic	intergenic (+11/+25)	chitosanase/hypothetical protein	V529_32340/V529_32350	1
B1	CP006890	0	0	0.149985	0	0	0	0	0	3376898	SNP	yvgP/yvgQ	G	T	intergenic	intergenic (-233/+64)	Sodium, potassium, lithium and rubidium/H(+) antiporter/sulfite reductase subunit beta	V529_33210/V529_33220	1
B1	CP006890	1	1	1	1	1	1	1	1	3416469	INS	opuBD	C	T	---	coding (649/657 nt)	OpuBD	V529_33630	8
B1	CP006890	0	0	0.0550179	0	0	0	0	0	3425786	SNP	V529_33730/V529_33740	G	T	intergenic	intergenic (-142/-295)	hypothetical protein/hypothetical protein	V529_33730/V529_33740	1
B1	CP006890	0	0.0624914	0	0	0	0	0	0	3440010	SNP	V529_33860/eno	C	A	intergenic	intergenic (-136/+30)	hypothetical protein/phosphopyruvate hydratase	V529_33860/V529_33870	1
B1	CP006890	1	1	1	1	1	1	1	1	3464634	INS	gntP	T	A	---	coding (1327/1329 nt)	GntP	V529_34070	8
B1	CP006890	0	0	0	0	0	0	0.0915928	0	3532754	SNP	hisZ	T	G	nonsynonymous	K71N (AAA>AAC)	ATP phosphoribosyltransferase	V529_34820	1
B1	CP006890	1	1	1	1	1	1	1	1	3627524	DEL	yttA/pgdS	T	---	---	intergenic (+34/+8)	Cortactin-binding protein 2 CortBP2/PgdS	V529_35670/V529_35680	8
B1	CP006890	0	0.081955	0	0	0	0.0755186	0	0.0897045	3686483	SNP	ywoD	A	C	nonsynonymous	V90G (GTC>GGC)	Major facilitator superfamily MFS-1	V529_36320	3
B1	CP006890	0	0.101801	0	0	0	0	0	0	3703414	SNP	moaA	G	C	nonsynonymous	R272G (CGC>GGC)	molybdenum cofactor biosynthesis protein A	V529_36540	1
B1	CP006890	0	0	0	0	0.107179	0	0	0	3708043	SNP	spoIID	A	G	nonsynonymous	L103P (CTC>CCC)	Stage II sporulation protein D	V529_36600	1
B1	CP006890	0	0	0	0	0	0	0	0.0677881	3708043	SNP	spoIID	A	T	nonsynonymous	L103H (CTC>CAC)	Stage II sporulation protein D	V529_36600	1
B1	CP006890	0	0.0892196	0	0.371105	0.372105	0.941344	1	1	3740103	SNP	spo0F	T	G	nonsynonymous	T82P (ACC>CCC)	Spo0F	V529_36980	6
B1	CP006890	0	0.0674176	0.087769	0	0	0	0	0	3743673	SNP	rpoE/ywjF	C	G	intergenic	intergenic (-218/+11)	DNA-directed RNA polymerase subunit delta/ferredoxin, 4Fe-4S	V529_37010/V529_37020	2
B1	CP006890	0	0	0.0648489	0	0	0	0	0	3793117	SNP	V529_37560/eutD	C	A	intergenic	intergenic (+8/+30)	hypothetical protein/phosphotransacetylase	V529_37560/V529_37570	1
B1	CP006890	0	0	0	0	0	1	1	1	3853778	DEL	ywcC	T	---	---	coding (214/624 nt)	putative HTH-type transcriptional regulator ywcC	V529_38180	3
B1	CP006890	1	1	1	1	1	1	1	1	3865890	INS	ywbC/ywbA	G	T	---	intergenic (+23/+6)	Lactoylglutathione lyase/phosphotransferase system (PTS) lichenan-specific enzyme IIC component	V529_38340/V529_38350	8
B1	CP006890	0	0.0566063	0	0	0	0	0	0	3865890	SNP	ywbC/ywbA	G	T	intergenic	intergenic (+23/+6)	Lactoylglutathione lyase/phosphotransferase system (PTS) lichenan-specific enzyme IIC component	V529_38340/V529_38350	1
B1	CP006890	0	0.577812	0.706892	0.503118	0.333351	0.0587635	0	0	3867297	SNP	ywbA/epr	G	A	intergenic	intergenic (-67/-95)	phosphotransferase system (PTS) lichenan-specific enzyme IIC component/peptidase S8/S53 subtilisin kexin sedolisin	V529_38350/V529_38360	5
B1	CP006890	0	0	0	0.057467	0	0	0	0	3872264	SNP	tyrS/ywaC	G	T	intergenic	intergenic (+34/+22)	tyrosyl-tRNA synthetase/RelA/SpoT domain-containing protein	V529_38390/V529_38400	1
B1	CP006890	0	0.108051	0	0	0	0	0	0	3921195	SNP	V529_38870/yxjB	G	T	intergenic	intergenic (+23/+12)	hypothetical protein/Methyltransferase domain-containing protein	V529_38870/V529_38880	1
B1	CP006890	1	1	1	1	1	1	1	1	3923883	INS	yxjA/V529_38900	G	A	---	intergenic (+3/+43)	Sodium/nucleoside cotransporter 2 Na(+)/nucleoside cotransporter 2/hypothetical protein	V529_38890/V529_38900	8
B1	CP006890	1	1	1	1	1	1	1	1	3987480	INS	iolS/csbC	C	T	---	intergenic (+15/-104)	aldo/keto reductase/sugar transporter CsbC	V529_39470/V529_39480	8
B1	CP006890	1	1	1	1	1	1	1	1	3987487	INS	iolS/csbC	A	G	---	intergenic (+22/-97)	aldo/keto reductase/sugar transporter CsbC	V529_39470/V529_39480	8
B1	CP006890	1	1	1	1	1	1	1	1	3987494	INS	iolS/csbC	G	T	---	intergenic (+29/-90)	aldo/keto reductase/sugar transporter CsbC	V529_39470/V529_39480	8
B1	CP006890	0	0.062026	0	0	0	0	0	0	4061196	SNP	V529_40190/rplI	C	A	intergenic	intergenic (-9/+31)	Serine/threonine-protein kinase/50S ribosomal protein L9	V529_40190/V529_40200	1
B1	CP006890	1	1	1	1	1	1	1	1	4091118	DEL	V529_40510	A	---	---	coding (123/138 nt)	HTH-type transcriptional regulator iscR	V529_40510	8
B2	CP006890	0	0	0.107558	0	0	0	0	0	23629	SNP	V529_t00030/dcK	C	G	intergenic	intergenic (+52/+79)	tRNA-Ser/deoxyadenosine/deoxycytidine kinase	V529_t00030/V529_00150	1
B2	CP006890	0	0	0	0	0	0	0.0845499	0	23629	SNP	V529_t00030/dcK	C	T	intergenic	intergenic (+52/+79)	tRNA-Ser/deoxyadenosine/deoxycytidine kinase	V529_t00030/V529_00150	1
B2	CP006890	0	0	0	0	0	0	0.250835	0.256189	60787	SNP	spoVC	C	T	nonsynonymous	R73W (CGG>TGG)	peptidyl-tRNA hydrolase	V529_00540	2
B2	CP006890	0	0.0684891	0	0.21178	0.160168	0.187254	0.155991	0.155319	99477	SNP	clpC	G	T	nonsynonymous	R260L (CGC>CTC)	ClpC	V529_00880	6
B2	CP006890	0	0	0	0	0	0.0943508	0	0	128917	SNP	tufA	T	C	synonymous	A309A (GCT>GCC)	elongation factor Tu	V529_01160	1
B2	CP006890	0	0	0	0	0	0.210406	0	0	128923	SNP	tufA	T	G	synonymous	V311V (GTT>GTG)	elongation factor Tu	V529_01160	1
B2	CP006890	0	0	0	0	0	0.208757	0	0	128929	SNP	tufA	T	G	synonymous	V313V (GTT>GTG)	elongation factor Tu	V529_01160	1
B2	CP006890	0	0	0	0	0	0.207455	0	0	128932	SNP	tufA	T	G	synonymous	L314L (CTT>CTG)	elongation factor Tu	V529_01160	1
B2	CP006890	0	0	0	0	0	0.207053	0	0	128935	SNP	tufA	T	C	synonymous	S315S (TCT>TCC)	elongation factor Tu	V529_01160	1
B2	CP006890	0	0	0	0	0	0.197117	0	0	128938	SNP	tufA	A	G	synonymous	K316K (AAA>AAG)	elongation factor Tu	V529_01160	1
B2	CP006890	0	0	0	0	0	0.197919	0	0	128944	SNP	tufA	G	A	synonymous	E318E (GAG>GAA)	elongation factor Tu	V529_01160	1
B2	CP006890	0	0	0	0	0	0.188941	0	0	128950	SNP	tufA	A	T	synonymous	G320G (GGA>GGT)	elongation factor Tu	V529_01160	1
B2	CP006890	0	0	0	0	0	0.187041	0	0	128962	SNP	tufA	A	G	synonymous	P324P (CCA>CCG)	elongation factor Tu	V529_01160	1
B2	CP006890	0	0	0	0	0	0.193299	0	0	128969	SNP	tufA	T	A	nonsynonymous	S327T (TCT>ACT)	elongation factor Tu	V529_01160	1
B2	CP006890	0	0	0	0	0	0.187905	0	0	128970	SNP	tufA	C	A	nonsynonymous	S327Y (TCT>TAT)	elongation factor Tu	V529_01160	1
B2	CP006890	0	0	0	0	0	0.190274	0	0	128971	SNP	tufA	T	G	synonymous	S327S (TCT>TCG)	elongation factor Tu	V529_01160	1
B2	CP006890	0	0	0	0	0	0.181638	0	0	128972	SNP	tufA	A	G	nonsynonymous	N328D (AAC>GAC)	elongation factor Tu	V529_01160	1
B2	CP006890	0	0	0	0	0	0.185571	0	0	128973	SNP	tufA	A	G	nonsynonymous	N328S (AAC>AGC)	elongation factor Tu	V529_01160	1
B2	CP006890	0	0	0	0	0	0.183262	0	0	128983	SNP	tufA	T	G	synonymous	P331P (CCT>CCG)	elongation factor Tu	V529_01160	1
B2	CP006890	0	0	0	0	0	0.170162	0	0	129001	SNP	tufA	A	C	synonymous	T337T (ACA>ACC)	elongation factor Tu	V529_01160	1
B2	CP006890	0	0	0	0	0	0.167697	0	0	129004	SNP	tufA	T	C	synonymous	T338T (ACT>ACC)	elongation factor Tu	V529_01160	1
B2	CP006890	0.356271	0.32157	0.351984	0.3155	0.299577	0.353763	0.312627	0.328884	155929	SNP	V529_01620/V529_r00100	C	T	intergenic	intergenic (+22/-193)	hypothetical protein/16S ribosomal RNA	V529_01620/V529_r00100	8
B2	CP006890	0.376626	0.375334	0.345516	0.385029	0.325161	0.36517	0.353748	0.355519	156332	SNP	V529_r00100	C	T	noncoding	noncoding (211/1538 nt)	16S ribosomal RNA	V529_r00100	8
B2	CP006890	0	0	0.0770025	0	0	0	0	0	160964	SNP	V529_r00120/glcP1	G	T	intergenic	intergenic (+28/+67)	5S ribosomal RNA/GlcP1	V529_r00120/V529_01630	1
B2	CP006890	0	0	0	0.0765347	0	0	0	0	163268	SNP	gabT1	A	G	synonymous	K266K (AAA>AAG)	GabT1	V529_01640	1
B2	CP006890	0	0	0	0	0	0	0	0.0646629	168449	SNP	V529_01680	C	A	nonsynonymous	N322K (AAC>AAA)	hypothetical protein	V529_01680	1
B2	CP006890	0	0.094059	0	0	0	0.0706348	0	0	244335	SNP	V529_02470/V529_02480	T	A	intergenic	intergenic (-40/-389)	hypothetical protein/hypothetical protein	V529_02470/V529_02480	2
B2	CP006890	0	0.061008	0	0	0	0	0	0.0876312	259380	SNP	ycdA	T	G	nonsynonymous	N307H (AAC>CAC)	putative lipoprotein ycdA	V529_02670	2
B2	CP006890	1	1	1	1	1	1	1	1	333962	SNP	srfAA	T	C	synonymous	D2764D (GAT>GAC)	SrfAA	V529_03270	8
B2	CP006890	1	1	1	1	1	1	1	1	334262	SNP	srfAA	C	G	synonymous	G2864G (GGC>GGG)	SrfAA	V529_03270	8
B2	CP006890	1	1	1	1	1	1	1	1	367544	SNP	gerKC	G	A	nonsynonymous	V346I (GTC>ATC)	GerKC	V529_03470	8
B2	CP006890	0	0	0	0	0	0	0.300198	0.228095	416016	SNP	ycsN/mtlR	C	T	intergenic	intergenic (+202/-98)	aldo/keto reductase family oxidoreductase/putative transcriptional regulator	V529_04010/V529_04020	2
B2	CP006890	0.455112	0.431516	0.479475	0.449811	0.487118	0.455305	0.473998	0.50919	479479	DEL	V529_t00170/V529_t00180	C	---	---	intergenic (+1/-8)	tRNA-Lys/tRNA-Leu	V529_t00170/V529_t00180	8
B2	CP006890	0.43313	0.419419	0.468974	0.435247	0.472758	0.441413	0.462888	0.489396	479480	DEL	V529_t00170/V529_t00180	T	---	---	intergenic (+2/-7)	tRNA-Lys/tRNA-Leu	V529_t00170/V529_t00180	8
B2	CP006890	0.431221	0.420815	0.461236	0.433334	0.472762	0.435008	0.457008	0.489163	479484	SNP	V529_t00170/V529_t00180	C	T	intergenic	intergenic (+6/-3)	tRNA-Lys/tRNA-Leu	V529_t00170/V529_t00180	8
B2	CP006890	0.595131	0.575205	0.60333	0.57278	0.599209	0.609451	0.628348	0.624656	479538	SNP	V529_t00180	C	T	noncoding	noncoding (52/82 nt)	tRNA-Leu	V529_t00180	8
B2	CP006890	0.618627	0.592728	0.620443	0.57443	0.61651	0.611452	0.640659	0.634051	479552	SNP	V529_t00180	G	A	noncoding	noncoding (66/82 nt)	tRNA-Leu	V529_t00180	8
B2	CP006890	0	0	0	0	0.0961103	0.0723057	0.0845833	0.0772815	483528	SNP	V529_04770	C	T	nonsynonymous	E572K (GAA>AAA)	hypothetical protein	V529_04770	4
B2	CP006890	1	1	1	1	1	1	1	1	495019	DEL	V529_04870	T	---	---	coding (427/1029 nt)	putative fatty acid desaturase	V529_04870	8
B2	CP006890	1	1	1	1	1	1	1	1	537727	INS	V529_05350	G	T	---	coding (503/669 nt)	YjhB	V529_05350	8
B2	CP006890	0	0	0	0	0	0	0.0812488	0	550128	SNP	yvdT/yveA	C	A	intergenic	intergenic (-83/+34)	HTH-type transcriptional regulator betI/putative amino acid-proton symporter ybeC	V529_05520/V529_05530	1
B2	CP006890	1	1	1	1	1	1	1	1	561965	INS	V529_t00230/thiL	G	T	---	intergenic (+32/-151)	tRNA-Asp/thiamine monophosphate kinase	V529_t00230/V529_05580	8
B2	CP006890	0	0	0.101256	0	0	0	0	0	613986	SNP	pbuG/yebC	G	T	intergenic	intergenic (+26/-172)	PbuG/YebC	V529_06040/V529_06050	1
B2	CP006890	1	1	1	1	1	1	1	1	615285	INS	yebD/V529_06070	C	T	---	intergenic (+33/-88)	protein YebD/hypothetical protein	V529_06060/V529_06070	8
B2	CP006890	0	0.15201	0.216516	0.157848	0	0	0.316347	0.237443	644001	SNP	opuE	G	A	nonsynonymous	T136I (ACA>ATA)	OpuE	V529_06320	5
B2	CP006890	1	1	1	1	1	1	1	1	672179	DEL	V529_06520	G	---	---	coding (1955/1980 nt)	hypothetical protein	V529_06520	8
B2	CP006890	0.519434	0.399941	0.509721	0.461337	0.496777	0.571452	0.217522	0.499948	674422	SNP	V529_06530	A	T	synonymous	A701A (GCA>GCT)	hypothetical protein	V529_06530	8
B2	CP006890	0.437123	0.482351	0.494895	0.494114	0.487651	0.509432	0.449997	0.506665	674452	DEL	V529_06530	G	---	---	coding (2133/2211 nt)	hypothetical protein	V529_06530	8
B2	CP006890	1	1	1	1	0	0	1	0	674454	DEL	V529_06530	A	---	---	coding (2135/2211 nt)	hypothetical protein	V529_06530	5
B2	CP006890	1	1	1	1	1	1	1	1	674512	INS	V529_06530|V529_06540	G	CCAAATTCTTAGAATATCGAGAGATAAGCTTGATGTAGATG	|	coding (2193/2211 nt)|coding (10/6696 nt)	hypothetical protein|hypothetical protein	V529_06530|V529_06540	8
B2	CP006890	0.129653	0.120872	0.128065	0.124962	0.116928	0.144564	0.0840616	0.137539	685980	SNP	V529_06560	C	T	synonymous	C663C (TGC>TGT)	hypothetical protein	V529_06560	8
B2	CP006890	0.156328	0.147415	0.1746	0.142979	0.162468	0.17832	0.107572	0.161768	685986	SNP	V529_06560	C	T	synonymous	G665G (GGC>GGT)	hypothetical protein	V529_06560	8
B2	CP006890	0.194737	0.173629	0.205331	0.170364	0.177505	0.210295	0.159879	0.203744	686020	SNP	V529_06560	A	G	nonsynonymous	S677G (AGC>GGC)	hypothetical protein	V529_06560	8
B2	CP006890	0.186062	0.165404	0.193347	0.168129	0.167099	0.205862	0.154505	0.198843	686022	SNP	V529_06560	C	G	nonsynonymous	S677R (AGC>AGG)	hypothetical protein	V529_06560	8
B2	CP006890	0.196528	0.170095	0.19783	0.178584	0.178498	0.204474	0.16836	0.213695	686027	SNP	V529_06560	T	A	nonsynonymous	L679Q (CTG>CAG)	hypothetical protein	V529_06560	8
B2	CP006890	0.19764	0.176705	0.199918	0.181501	0.185085	0.21457	0.163449	0.204303	686033	SNP	V529_06560	A	G	nonsynonymous	K681R (AAA>AGA)	hypothetical protein	V529_06560	8
B2	CP006890	0.0979929	0.0730658	0.115242	0.076581	0.0922103	0.113678	0.0999269	0.0884981	686073	SNP	V529_06560	T	C	synonymous	Y694Y (TAT>TAC)	hypothetical protein	V529_06560	8
B2	CP006890	0	0	0	0.054688	0	0	0	0	706141	SNP	V529_06610	G	C	nonsynonymous	G391A (GGA>GCA)	hypothetical protein	V529_06610	1
B2	CP006890	1	1	1	1	1	1	1	1	742345	INS	cotJC/yesJ	G	T	---	intergenic (+23/-65)	CotJC/GNAT family acetyltransferase	V529_06720/V529_06730	8
B2	CP006890	1	1	1	1	1	1	1	1	775419	INS	yfml/V529_07040	C	T	---	intergenic (+24/-53)	ATP-dependent RNA helicase/putative acetyltransferase	V529_07030/V529_07040	8
B2	CP006890	0	0	0.0713062	0	0	0	0	0	780784	SNP	yflS	T	C	synonymous	A408A (GCT>GCC)	Citrate carrier Citrate transporter	V529_07090	1
B2	CP006890	1	1	1	1	1	1	1	1	783375	DEL	V529_07110	T	---	---	coding (1459/1473 nt)	collagen like triple helix with GXT repeats	V529_07110	8
B2	CP006890	0.20512	0.231161	0.212356	0.207307	0.191074	0.191908	0.240323	0.218224	783376	DEL	V529_07110	A	---	---	coding (1460/1473 nt)	collagen like triple helix with GXT repeats	V529_07110	8
B2	CP006890	0.2101	0.220696	0.185599	0.19243	0.155437	0.189464	0.194968	0.206359	783386	SNP	V529_07110	G	A	synonymous	E490E (GAG>GAA)	collagen like triple helix with GXT repeats	V529_07110	8
B2	CP006890	0	0	0	0	0.416919	0	0	0	783386	INS	V529_07110	G	CCACCGGGATAACGGGATCAACAGGAGTAACAGGGATAACGGGATCAACAGGAG	---	coding (1470/1473 nt)	collagen like triple helix with GXT repeats	V529_07110	1
B2	CP006890	0.1353	0.153297	0.138604	0.125317	0.0990281	0.122105	0.137217	0.137492	783391	SNP	V529_07110/V529_07120	A	C	intergenic	intergenic (+2/-441)	collagen like triple helix with GXT repeats/hypothetical protein	V529_07110/V529_07120	8
B2	CP006890	0.132752	0.152441	0.137775	0.127967	0.0919209	0.128349	0.130648	0.136855	783394	SNP	V529_07110/V529_07120	G	T	intergenic	intergenic (+5/-438)	collagen like triple helix with GXT repeats/hypothetical protein	V529_07110/V529_07120	8
B2	CP006890	0.136034	0.151895	0.134611	0.121603	0.0944276	0.124655	0.134445	0.137519	783395	SNP	V529_07110/V529_07120	A	G	intergenic	intergenic (+6/-437)	collagen like triple helix with GXT repeats/hypothetical protein	V529_07110/V529_07120	8
B2	CP006890	0.135787	0.154101	0.147585	0.133376	0.0921159	0.118063	0.139797	0.129911	783400	SNP	V529_07110/V529_07120	G	T	intergenic	intergenic (+11/-432)	collagen like triple helix with GXT repeats/hypothetical protein	V529_07110/V529_07120	8
B2	CP006890	0.133745	0.150108	0.14616	0.127292	0.0893583	0.112933	0.135668	0.129648	783404	SNP	V529_07110/V529_07120	T	G	intergenic	intergenic (+15/-428)	collagen like triple helix with GXT repeats/hypothetical protein	V529_07110/V529_07120	8
B2	CP006890	0.0821209	0.0804439	0.0860801	0.061501	0.0518389	0.0803242	0.0848107	0.0837669	783418	SNP	V529_07110/V529_07120	A	C	intergenic	intergenic (+29/-414)	collagen like triple helix with GXT repeats/hypothetical protein	V529_07110/V529_07120	8
B2	CP006890	0.119748	0.134466	0.141768	0.138842	0.104969	0	0.130471	0.148503	783424	SNP	V529_07110/V529_07120	A	C	intergenic	intergenic (+35/-408)	collagen like triple helix with GXT repeats/hypothetical protein	V529_07110/V529_07120	7
B2	CP006890	0.0993471	0.127676	0.126786	0.12679	0.0896502	0	0.115039	0.135591	783427	SNP	V529_07110/V529_07120	G	C	intergenic	intergenic (+38/-405)	collagen like triple helix with GXT repeats/hypothetical protein	V529_07110/V529_07120	7
B2	CP006890	0	0	0	0	0.675936	0	0	0	783429	INS	V529_07110/V529_07120	G	ATCAACAGGAGTAACAGGGATAACGGGATCAACAGGAGTAACAGGGATAACGGG	---	intergenic (+40/-403)	collagen like triple helix with GXT repeats/hypothetical protein	V529_07110/V529_07120	1
B2	CP006890	0	0.0649137	0.0698171	0.0686841	0	0	0.0620403	0.0775628	783433	SNP	V529_07110/V529_07120	G	C	intergenic	intergenic (+44/-399)	collagen like triple helix with GXT repeats/hypothetical protein	V529_07110/V529_07120	5
B2	CP006890	0	0.0674729	0.0771985	0.074091	0	0	0.0656438	0.081265	783436	SNP	V529_07110/V529_07120	A	T	intergenic	intergenic (+47/-396)	collagen like triple helix with GXT repeats/hypothetical protein	V529_07110/V529_07120	5
B2	CP006890	0.0731182	0.0837169	0.11974	0.105603	0.0918007	0.100649	0.0863204	0.0865798	783467	INS	V529_07110/V529_07120	G	C	---	intergenic (+78/-365)	collagen like triple helix with GXT repeats/hypothetical protein	V529_07110/V529_07120	8
B2	CP006890	0.511878	0.520014	0.537674	0.5266	0.503341	0	0.537216	0	783468	INS	V529_07110/V529_07120	C	C	---	intergenic (+79/-364)	collagen like triple helix with GXT repeats/hypothetical protein	V529_07110/V529_07120	6
B2	CP006890	0	0	0	0	0	0.505517	0	0.499321	783468	INS	V529_07110/V529_07120	C	G	---	intergenic (+79/-364)	collagen like triple helix with GXT repeats/hypothetical protein	V529_07110/V529_07120	2
B2	CP006890	0.434208	0.414662	0.392962	0.404067	0.432581	0.439062	0.406843	0.441757	783471	SNP	V529_07110/V529_07120	T	A	intergenic	intergenic (+82/-361)	collagen like triple helix with GXT repeats/hypothetical protein	V529_07110/V529_07120	8
B2	CP006890	0.566027	0.541105	0.495112	0.438504	0.520719	0.567885	0.482376	0.531258	783480	DEL	V529_07110/V529_07120	90-bp	---	---	intergenic (+91/-263)	collagen like triple helix with GXT repeats/hypothetical protein	V529_07110/V529_07120	8
B2	CP006890	0	0	0.436086	0	0	0	0	0	783534	SUB	V529_07110/V529_07120	46-bp	GGGAGCCACCGGGATAACGGGAGCCACGGGAGTAACAGGAGCTACCGGAGTAACAGGAGCCACCGGGATAACGGGATCAACA	---	intergenic (+145/-253)	collagen like triple helix with GXT repeats/hypothetical protein	V529_07110/V529_07120	1
B2	CP006890	0.0974669	0	0	0.123141	0.104077	0	0.117984	0.0993619	783570	SNP	V529_07110/V529_07120	G	T	intergenic	intergenic (+181/-262)	collagen like triple helix with GXT repeats/hypothetical protein	V529_07110/V529_07120	5
B2	CP006890	0.075973	0.0613408	0	0.0684314	0	0.0618281	0.0680528	0.0573411	783574	SNP	V529_07110/V529_07120	T	G	intergenic	intergenic (+185/-258)	collagen like triple helix with GXT repeats/hypothetical protein	V529_07110/V529_07120	6
B2	CP006890	0.235076	0.0972075	0	0.247246	0.219197	0.201727	0.267282	0.210971	783576	SNP	V529_07110/V529_07120	A	T	intergenic	intergenic (+187/-256)	collagen like triple helix with GXT repeats/hypothetical protein	V529_07110/V529_07120	7
B2	CP006890	0.273047	0.124251	0	0.262012	0.233894	0.218763	0.289317	0.231498	783579	SNP	V529_07110/V529_07120	T	C	intergenic	intergenic (+190/-253)	collagen like triple helix with GXT repeats/hypothetical protein	V529_07110/V529_07120	7
B2	CP006890	0.183112	0.0714526	0.1779	0.196104	0.179573	0.162903	0.214934	0.179133	783583	SNP	V529_07110/V529_07120	G	A	intergenic	intergenic (+194/-249)	collagen like triple helix with GXT repeats/hypothetical protein	V529_07110/V529_07120	8
B2	CP006890	0.288983	0.295482	0.25032	0.189427	0.272924	0.218045	0.236056	0.260033	783584	SNP	V529_07110/V529_07120	T	A	intergenic	intergenic (+195/-248)	collagen like triple helix with GXT repeats/hypothetical protein	V529_07110/V529_07120	8
B2	CP006890	0.287603	0.293943	0.257363	0.190105	0.274077	0.227444	0.22869	0.259091	783585	SNP	V529_07110/V529_07120	A	T	intergenic	intergenic (+196/-247)	collagen like triple helix with GXT repeats/hypothetical protein	V529_07110/V529_07120	8
B2	CP006890	0.310418	0.28979	0.280659	0.200674	0.289959	0.241183	0.247022	0.273725	783588	SNP	V529_07110/V529_07120	A	T	intergenic	intergenic (+199/-244)	collagen like triple helix with GXT repeats/hypothetical protein	V529_07110/V529_07120	8
B2	CP006890	0.194144	0.216488	0.171782	0.20419	0.17384	0.158848	0.196791	0.19971	783594	SNP	V529_07110/V529_07120	C	T	intergenic	intergenic (+205/-238)	collagen like triple helix with GXT repeats/hypothetical protein	V529_07110/V529_07120	8
B2	CP006890	0.178978	0.0993919	0.170625	0.16867	0.163494	0.200943	0.199184	0.173058	783609	SNP	V529_07110/V529_07120	A	C	intergenic	intergenic (+220/-223)	collagen like triple helix with GXT repeats/hypothetical protein	V529_07110/V529_07120	8
B2	CP006890	0.56128	0.475039	0.498406	0.53196	0.446708	0.51476	0.543514	0.553765	783612	SNP	V529_07110/V529_07120	G	C	intergenic	intergenic (+223/-220)	collagen like triple helix with GXT repeats/hypothetical protein	V529_07110/V529_07120	8
B2	CP006890	0.288369	0.318867	0.248109	0.245913	0.208762	0.283648	0.296938	0.276038	783628	SNP	V529_07110/V529_07120	T	G	intergenic	intergenic (+239/-204)	collagen like triple helix with GXT repeats/hypothetical protein	V529_07110/V529_07120	8
B2	CP006890	0.294324	0.328104	0.246783	0.2716	0.224646	0.285478	0.313504	0.279723	783630	SNP	V529_07110/V529_07120	G	T	intergenic	intergenic (+241/-202)	collagen like triple helix with GXT repeats/hypothetical protein	V529_07110/V529_07120	8
B2	CP006890	0.271941	0.304092	0.229919	0.244295	0.195741	0.295895	0.28621	0.258239	783638	SNP	V529_07110/V529_07120	C	T	intergenic	intergenic (+249/-194)	collagen like triple helix with GXT repeats/hypothetical protein	V529_07110/V529_07120	8
B2	CP006890	0.258633	0.301172	0.20575	0.226785	0.193911	0.288805	0.262901	0.234289	783642	SNP	V529_07110/V529_07120	C	T	intergenic	intergenic (+253/-190)	collagen like triple helix with GXT repeats/hypothetical protein	V529_07110/V529_07120	8
B2	CP006890	0.258134	0.289284	0.205745	0.229079	0.193082	0.28912	0.259044	0.233957	783645	SNP	V529_07110/V529_07120	A	G	intergenic	intergenic (+256/-187)	collagen like triple helix with GXT repeats/hypothetical protein	V529_07110/V529_07120	8
B2	CP006890	0.244422	0.211922	0.195138	0.227601	0.191291	0.284584	0.248526	0.229254	783655	SNP	V529_07110/V529_07120	T	G	intergenic	intergenic (+266/-177)	collagen like triple helix with GXT repeats/hypothetical protein	V529_07110/V529_07120	8
B2	CP006890	0.194166	0.16512	0.15049	0.203776	0.139081	0.166694	0.19913	0.19844	783663	SNP	V529_07110/V529_07120	A	G	intergenic	intergenic (+274/-169)	collagen like triple helix with GXT repeats/hypothetical protein	V529_07110/V529_07120	8
B2	CP006890	0	0.281087	0	0	0	0	0	0	783671	INS	V529_07110/V529_07120	G	AGCCACCGGAGTAACAGGCGCCACCGGAGTAACAGGCTCGACCGGAGCAACCGGAGATACTGGATCTACCGGAATAACGGG	---	intergenic (+282/-161)	collagen like triple helix with GXT repeats/hypothetical protein	V529_07110/V529_07120	1
B2	CP006890	0.164688	0.160358	0.134627	0.187974	0.109303	0.150628	0.168471	0.169748	783672	SNP	V529_07110/V529_07120	T	C	intergenic	intergenic (+283/-160)	collagen like triple helix with GXT repeats/hypothetical protein	V529_07110/V529_07120	8
B2	CP006890	0.161754	0.153737	0.131601	0.184922	0.109155	0.149921	0.1677	0.16656	783673	SNP	V529_07110/V529_07120	G	A	intergenic	intergenic (+284/-159)	collagen like triple helix with GXT repeats/hypothetical protein	V529_07110/V529_07120	8
B2	CP006890	0.160302	0.1537	0.135172	0.186387	0.110278	0.149969	0.167836	0.166656	783675	SNP	V529_07110/V529_07120	A	G	intergenic	intergenic (+286/-157)	collagen like triple helix with GXT repeats/hypothetical protein	V529_07110/V529_07120	8
B2	CP006890	0.0674157	0.0614924	0	0	0	0	0.0742135	0	783693	SNP	V529_07110/V529_07120	C	G	intergenic	intergenic (+304/-139)	collagen like triple helix with GXT repeats/hypothetical protein	V529_07110/V529_07120	3
B2	CP006890	0.599144	0.575427	0.538147	0.591304	0.579807	0.607396	0.59157	0.615798	792422	SNP	V529_07150	A	T	nonsynonymous	E1333V (GAA>GTA)	Cna protein B-type domain-containing protein	V529_07150	8
B2	CP006890	0.548253	0.498709	0.469888	0.528049	0.509266	0.5401	0.503288	0.528526	792436	SNP	V529_07150	C	A	synonymous	R1338R (CGA>AGA)	Cna protein B-type domain-containing protein	V529_07150	8
B2	CP006890	0.542944	0.488328	0.460381	0.511283	0.503941	0.521421	0.495858	0.527124	792437	SNP	V529_07150	G	A	nonsynonymous	R1338Q (CGA>CAA)	Cna protein B-type domain-containing protein	V529_07150	8
B2	CP006890	0.545673	0.49796	0.46861	0.523653	0.516261	0.530794	0.502597	0.530633	792438	SNP	V529_07150	A	G	synonymous	R1338R (CGA>CGG)	Cna protein B-type domain-containing protein	V529_07150	8
B2	CP006890	0.548027	0.513282	0.46259	0.530554	0.518366	0.534168	0.500721	0.534598	792441	SNP	V529_07150	C	G	nonsynonymous	N1339K (AAC>AAG)	Cna protein B-type domain-containing protein	V529_07150	8
B2	CP006890	0.582044	0.536147	0.517251	0.577994	0.559092	0.591909	0.545891	0.568503	792450	SNP	V529_07150	C	T	synonymous	G1342G (GGC>GGT)	Cna protein B-type domain-containing protein	V529_07150	8
B2	CP006890	0.481721	0.49451	0.476454	0.525048	0.46742	0.486685	0.522851	0.479668	792537	SNP	V529_07150	C	T	synonymous	G1371G (GGC>GGT)	Cna protein B-type domain-containing protein	V529_07150	8
B2	CP006890	0.476243	0.495966	0.488658	0.511253	0.456196	0.480106	0.511456	0.46988	792546	SNP	V529_07150	C	G	synonymous	P1374P (CCC>CCG)	Cna protein B-type domain-containing protein	V529_07150	8
B2	CP006890	0.426864	0.47519	0.463883	0.471653	0.443238	0.477471	0.503554	0.422704	792580	SNP	V529_07150	A	G	nonsynonymous	N1386D (AAC>GAC)	Cna protein B-type domain-containing protein	V529_07150	8
B2	CP006890	0.435461	0.472338	0.451846	0.46665	0.446124	0.481116	0.508228	0.412825	792585	SNP	V529_07150	T	C	synonymous	G1387G (GGT>GGC)	Cna protein B-type domain-containing protein	V529_07150	8
B2	CP006890	0.337536	0.432419	0.37499	0.39868	0.425276	0.4053	0.412971	0.361285	792607	SNP	V529_07150	G	A	nonsynonymous	V1395M (GTG>ATG)	Cna protein B-type domain-containing protein	V529_07150	8
B2	CP006890	0.335532	0.429144	0.375023	0.389431	0.418391	0.389253	0.406668	0.358281	792608	SNP	V529_07150	T	A	nonsynonymous	V1395E (GTG>GAG)	Cna protein B-type domain-containing protein	V529_07150	8
B2	CP006890	0.335744	0.429208	0.372076	0.385327	0.417861	0.389452	0.408556	0.353089	792609	SNP	V529_07150	G	A	synonymous	V1395V (GTG>GTA)	Cna protein B-type domain-containing protein	V529_07150	8
B2	CP006890	0.376337	0.43477	0.376858	0.395234	0.419652	0.391336	0.420815	0.360664	792628	SNP	V529_07150	T	A	nonsynonymous	S1402T (TCG>ACG)	Cna protein B-type domain-containing protein	V529_07150	8
B2	CP006890	0.383902	0.445035	0.395745	0.399944	0.443795	0.40284	0.43819	0.37017	792630	SNP	V529_07150	G	A	synonymous	S1402S (TCG>TCA)	Cna protein B-type domain-containing protein	V529_07150	8
B2	CP006890	0.38843	0.418061	0.374771	0.379725	0.41884	0.395732	0.423931	0.364978	792646	SNP	V529_07150	G	A	nonsynonymous	E1408K (GAG>AAG)	Cna protein B-type domain-containing protein	V529_07150	8
B2	CP006890	0.399879	0.423174	0.378067	0.383148	0.416119	0.384988	0.421383	0.361496	792649	SNP	V529_07150	T	C	nonsynonymous	S1409P (TCA>CCA)	Cna protein B-type domain-containing protein	V529_07150	8
B2	CP006890	0.385613	0.417632	0.371442	0.379231	0.410849	0.385765	0.412639	0.358175	792651	SNP	V529_07150	A	G	synonymous	S1409S (TCA>TCG)	Cna protein B-type domain-containing protein	V529_07150	8
B2	CP006890	0.37991	0.414778	0.365588	0.380424	0.40398	0.377093	0.412711	0.354819	792652	SNP	V529_07150	A	T	nonsynonymous	T1410S (ACT>TCT)	Cna protein B-type domain-containing protein	V529_07150	8
B2	CP006890	0.614613	0.576977	0.596226	0.597899	0.601055	0.577034	0.565741	0.61946	792692	SNP	V529_07150	A	G	nonsynonymous	Q1423R (CAG>CGG)	Cna protein B-type domain-containing protein	V529_07150	8
B2	CP006890	0	0.0631742	0	0	0	0	0	0	834393	SNP	V529_07580/pdaA	G	T	intergenic	intergenic (+18/-84)	hypothetical protein/PdaA	V529_07580/V529_07590	1
B2	CP006890	0.0791898	0.0991354	0.110673	0.121646	0	0	0.100539	0	879529	SNP	yfiX	C	A	synonymous	T851T (ACC>ACA)	putative lysylphosphatidylglycerol synthetase LPG synthetase	V529_07980	5
B2	CP006890	0.100472	0.134993	0.096158	0.081337	0	0.0875835	0	0	879555	DEL	yfiX/V529_07990	C	---	---	intergenic (+8/-87)	putative lysylphosphatidylglycerol synthetase LPG synthetase/hypothetical protein	V529_07980/V529_07990	5
B2	CP006890	1	1	1	1	1	1	1	1	879556	DEL	yfiX/V529_07990	T	---	---	intergenic (+9/-86)	putative lysylphosphatidylglycerol synthetase LPG synthetase/hypothetical protein	V529_07980/V529_07990	8
B2	CP006890	1	1	1	1	1	1	1	1	879576	DEL	yfiX/V529_07990	A	---	---	intergenic (+29/-66)	putative lysylphosphatidylglycerol synthetase LPG synthetase/hypothetical protein	V529_07980/V529_07990	8
B2	CP006890	1	1	1	1	1	1	1	1	889126	INS	yfhM/csbB	C	A	---	intergenic (+101/-109)	Abhydrolase domain-containing protein 7/bactoprenol glucosyl transferase	V529_08130/V529_08140	8
B2	CP006890	0	0	0	0	0	0	0.0967846	0	892828	SNP	fhO	C	A	synonymous	P859P (CCC>CCA)	FhO	V529_08150	1
B2	CP006890	0.226292	0.253149	0.252151	0.272343	0.254197	0.234609	0.280095	0.296203	909841	SNP	V529_t00240	A	G	noncoding	noncoding (58/75 nt)	tRNA-Asn	V529_t00240	8
B2	CP006890	0.467671	0.415278	0.553199	0.373846	0.396177	0.375631	0.452353	0.388837	910923	SNP	V529_t00360	T	C	noncoding	noncoding (26/75 nt)	tRNA-Gly	V529_t00360	8
B2	CP006890	0.0757219	0	0	0	0	0	0	0	910974	SUB	V529_t00370	83-bp	CTATACCATCCAC	---	---	V529_t00370	[V529_t00370]	1
B2	CP006890	0	0	0.0661974	0	0	0	0	0	948672	SNP	V529_08710/cspB	T	A	intergenic	intergenic (+60/+33)	hypothetical protein/Cold shock-like protein cspD	V529_08710/V529_08720	1
B2	CP006890	1	1	1	1	1	1	1	1	952806	INS	yhcL/V529_08760	G	A	---	intergenic (+49/+43)	L-cystine uptake protein tcyP Transporter of cystine tcyP/hypothetical protein	V529_08750/V529_08760	8
B2	CP006890	0	0	0.0882258	0	0	0.144496	0	0	962955	SNP	V529_08860/yhxA	A	C	intergenic	intergenic (+4/-249)	hypothetical protein/aminotransferase	V529_08860/V529_08870	2
B2	CP006890	0	0.0523458	0	0	0	0	0	0	972731	SNP	yhcZ	T	C	nonsynonymous	L39P (CTT>CCT)	Response regulator gacA Global activator	V529_08940	1
B2	CP006890	0	0	0	0	0	0	0.060771	0	973773	SNP	yhdA	C	A	nonsynonymous	P172T (CCC>ACC)	azobenzene reductase	V529_08950	1
B2	CP006890	0	0	0	0	0	0	0	0.0550218	1007236	SNP	yheI	G	A	nonsynonymous	G477S (GGC>AGC)	putative ABC transporter (ATP-binding protein) YheI	V529_09310	1
B2	CP006890	0	0	0	0.132059	0	0.0651507	0	0	1071844	SNP	hemAT	A	T	nonsynonymous	M132K (ATG>AAG)	HemAT	V529_09980	2
B2	CP006890	0	0	0	0.0615983	0	0	0.492654	0.568143	1071941	SNP	hemAT	C	T	nonsynonymous	E100K (GAG>AAG)	HemAT	V529_09980	3
B2	CP006890	1	1	1	1	1	1	1	1	1074870	DEL	yhxC/V529_10010	A	---	---	intergenic (+4/+28)	short-chain dehydrogenase/reductase SDR/hypothetical protein	V529_10000/V529_10010	8
B2	CP006890	0	0	0.0779815	0	0	0	0	0	1090311	SNP	addB	C	T	synonymous	V140V (GTC>GTT)	ATP-dependent nuclease subunit B	V529_10210	1
B2	CP006890	0	0	0	0.0594072	0	0	0	0	1095258	SNP	addA	T	C	nonsynonymous	L627P (CTT>CCT)	AddA	V529_10220	1
B2	CP006890	0	0	0	0	0	0	0.0831203	0	1097372	SNP	sbcD	A	G	nonsynonymous	K75R (AAG>AGG)	DNA double-strand break repair protein mre11	V529_10230	1
B2	CP006890	0	0	0	0	0	0	0.278707	0.293478	1127379	SNP	V529_10590	C	T	nonsynonymous	M237I (ATG>ATA)	hypothetical protein	V529_10590	2
B2	CP006890	0	0	0	0.0511065	0.141056	0.136972	0.145072	0.0862808	1157353	SNP	oppA	G	T	nonsense	E91* (GAA>TAA)	oligopeptide-binding protein OppA	V529_10910	5
B2	CP006890	1	1	1	1	1	1	1	1	1164633	INS	yjbC	G	A	---	coding (543/573 nt)	GCN5-related N-acetyltransferase YjbC	V529_10970	8
B2	CP006890	1	1	1	1	1	1	1	1	1278502	DEL	ykfD	T	---	---	coding (972/1005 nt)	Oligopeptide transport ATP-binding protein appF	V529_12330	8
B2	CP006890	1	1	1	1	1	1	1	1	1278523	DEL	ykfD	T	---	---	coding (993/1005 nt)	Oligopeptide transport ATP-binding protein appF	V529_12330	8
B2	CP006890	0	0.0658727	0	0	0	0	0	0	1327497	SNP	mtnE	T	G	nonsynonymous	F188C (TTT>TGT)	transaminase	V529_12880	1
B2	CP006890	0	0	0.13004	0	0	0	0	0	1334852	INS	motB	C	TCTT	---	coding (295/786 nt)	flagellar motor protein MotB	V529_12980	1
B2	CP006890	0	0	0.0707984	0	0	0	0	0	1367821	SNP	baeS	G	T	nonsense	G176* (GGA>TGA)	two-component sensor histidine kinase	V529_13320	1
B2	CP006890	1	1	1	1	1	1	1	1	1381379	INS	ccpC/ykuN	A	T	---	intergenic (+29/-83)	CcpC/flavodoxin	V529_13470/V529_13480	8
B2	CP006890	1	1	1	1	1	1	1	1	1385597	INS	V529_13530/ykuT	G	A	---	intergenic (+4/+29)	hypothetical protein/putative mscS family protein ybiO	V529_13530/V529_13540	8
B2	CP006890	0	0	0	0	0	0.0885191	0	0	1472126	SNP	mlnI/pdhA	T	A	intergenic	intergenic (+307/-164)	MlnI/PdhA	V529_13980/V529_13990	1
B2	CP006890	0	0	0	0	0	0	0.0693698	0	1478984	SNP	V529_14050/speA	T	A	intergenic	intergenic (+25/+23)	hypothetical protein/SpeA	V529_14050/V529_14060	1
B2	CP006890	0	0	0	0	0.105042	0	0	0	1498652	SNP	pycA/ctaA	G	T	intergenic	intergenic (+84/+14)	pyruvate carboxylase/Heme A synthase HAS	V529_14260/V529_14270	1
B2	CP006890	0	0	0	0.0558071	0.114589	0.097003	0.157355	0.0780253	1642433	SNP	fliY	A	C	nonsynonymous	D161A (GAC>GCC)	flagellar motor switch protein	V529_15730	5
B2	CP006890	1	1	1	1	1	1	1	1	1708803	DEL	V529_16370	A	---	---	coding (215/234 nt)	hypothetical protein	V529_16370	8
B2	CP006890	0	0	0	0	0	0.0792227	0	0	1758755	SNP	baeL	G	T	nonsynonymous	G3647V (GGT>GTT)	BaeL	V529_16590	1
B2	CP006890	1	1	1	1	1	1	1	1	1798443	INS	V529_16650/V529_16660	G	T	---	intergenic (+23/+10)	hypothetical protein/hypothetical protein	V529_16650/V529_16660	8
B2	CP006890	1	1	1	1	1	1	1	1	1841998	DEL	V529_17160	G	---	---	coding (132/480 nt)	hypothetical protein	V529_17160	8
B2	CP006890	1	1	1	1	1	1	1	1	1868562	DEL	V529_17550/V529_17560	T	---	---	intergenic (+21/+13)	hypothetical protein/hypothetical protein	V529_17550/V529_17560	8
B2	CP006890	1	1	1	1	1	1	1	1	1868568	DEL	V529_17550/V529_17560	T	---	---	intergenic (+27/+7)	hypothetical protein/hypothetical protein	V529_17550/V529_17560	8
B2	CP006890	0	0	0	0	0	0.0783467	0	0	1898605	SNP	bmyC	C	G	synonymous	R2428R (CGG>CGC)	BmyC	V529_17860	1
B2	CP006890	0.0737791	0	0	0	0	0	0.0731483	0	2016940	SNP	V529_18320	T	C	nonsynonymous	S21G (AGC>GGC)	phage tail tape measure protein, TP901 family, core region domain protein	V529_18320	2
B2	CP006890	1	1	1	1	1	1	1	1	2043597	DEL	xerC/V529_t00420	A	---	---	intergenic (+9/+151)	tyrosine recombinase XerC/tRNA-Arg	V529_18800/V529_t00420	8
B2	CP006890	1	1	1	1	1	1	1	1	2111374	SNP	yojH	A	G	synonymous	K281K (AAA>AAG)	piezosome protein	V529_19530	8
B2	CP006890	0.895788	0.931626	0.897903	1	0.918107	0.925633	0.929288	0.927268	2111377	SNP	yojH	G	A	synonymous	G282G (GGG>GGA)	piezosome protein	V529_19530	8
B2	CP006890	0.10332	0.0647454	0.0913963	0	0.0754695	0.0751863	0.0718212	0.0671606	2111377	INS	yojH	G	A	---	coding (846/849 nt)	piezosome protein	V529_19530	7
B2	CP006890	1	1	1	1	1	1	1	1	2111389	DEL	yojH/yojG	T	---	---	intergenic (+9/+20)	piezosome protein/N-acetylglucosaminyl-phosphatidylinositolde-N- acetylase	V529_19530/V529_19540	8
B2	CP006890	0	0	0	0	0	0.0552053	0	0	2208044	DEL	V529_21160/V529_21170	A	---	---	intergenic (-29/+20)	putative membrane protein yoyJ/hypothetical protein	V529_21160/V529_21170	1
B2	CP006890	0	0	0	0	0	0.0548744	0	0	2208049	INS	V529_21160/V529_21170	A	T	---	intergenic (-34/+15)	putative membrane protein yoyJ/hypothetical protein	V529_21160/V529_21170	1
B2	CP006890	0.0564113	0	0	0	0	0	0	0	2315132	SNP	V529_22340/V529_22350	A	G	intergenic	intergenic (-118/+221)	hypothetical protein/hypothetical protein	V529_22340/V529_22350	1
B2	CP006890	1	1	1	1	1	1	1	1	2347573	INS	V529_22720	C	T	---	coding (662/708 nt)	hypothetical protein	V529_22720	8
B2	CP006890	0	0.140184	0	0	0	0	0	0	2374259	SNP	sspM/V529_23120	C	A	intergenic	intergenic (+12/+32)	SspM/hypothetical protein	V529_23110/V529_23120	1
B2	CP006890	1	1	1	1	1	1	1	1	2424552	INS	V529_23670/gpsA	C	A	---	intergenic (-97/+232)	hypothetical protein/NAD(P)H-dependent glycerol-3-phosphate dehydrogenase	V529_23670/V529_23680	8
B2	CP006890	1	1	1	1	1	1	1	1	2475451	INS	spoVAA	G	T	---	coding (121/627 nt)	SpoVAA	V529_24250	8
B2	CP006890	1	1	1	1	1	1	1	1	2577722	DEL	V529_24820	A	---	---	coding (213/879 nt)	LysR family transcriptional regulator	V529_24820	8
B2	CP006890	1	1	1	1	1	1	1	1	2579596	INS	yqjM/V529_24850	A	T	---	intergenic (+45/-68)	NADPH dehydrogenase NamA/hypothetical protein	V529_24840/V529_24850	8
B2	CP006890	0	0	0	0	0.145604	0.174799	0	0	2596397	SNP	V529_25030/bkdB	C	T	intergenic	intergenic (+16/+29)	hypothetical protein/branched-chain alpha-keto acid dehydrogenase subunit E2	V529_25030/V529_25040	2
B2	CP006890	0	0	0.144425	0.135308	0.164297	0	0.146329	0.140759	2596417	SNP	V529_25030/bkdB	G	A	intergenic	intergenic (+36/+9)	hypothetical protein/branched-chain alpha-keto acid dehydrogenase subunit E2	V529_25030/V529_25040	5
B2	CP006890	0	0	0	0	0.0882378	0	0	0	2596418	SNP	V529_25030/bkdB	G	A	intergenic	intergenic (+37/+8)	hypothetical protein/branched-chain alpha-keto acid dehydrogenase subunit E2	V529_25030/V529_25040	1
B2	CP006890	0.155938	0	0	0	0	0	0	0	2618893	SNP	yqiG/V529_25270	C	A	intergenic	intergenic (+11/-114)	NADH-dependent flavin oxidoreductase/Spore germination protein gerPA/gerPF	V529_25260/V529_25270	1
B2	CP006890	1	1	1	1	1	1	1	1	2618911	DEL	yqiG/V529_25270	T	---	---	intergenic (+29/-96)	NADH-dependent flavin oxidoreductase/Spore germination protein gerPA/gerPF	V529_25260/V529_25270	8
B2	CP006890	1	1	1	1	1	1	1	1	2751116	SNP	V529_26840	G	A	nonsense	Q162* (CAA>TAA)	Putative aspartate racemase	V529_26840	8
B2	CP006890	0	0	0	0	0	0	0.0520201	0.10579	2777769	SNP	yrhJ	T	G	synonymous	G483G (GGA>GGC)	NADPH-ferrihemoprotein reductase	V529_27090	2
B2	CP006890	1	1	1	1	1	1	1	1	2848651	INS	pheB/obgE	G	T	---	intergenic (-48/+7)	ACT domain-containing protein PheB/GTPase ObgE	V529_27830/V529_27840	8
B2	CP006890	1	1	1	1	1	1	1	1	2868155	DEL	V529_28050	G	---	---	coding (735/1107 nt)	hypothetical protein	V529_28050	8
B2	CP006890	0	0.127287	0	0	0	0	0	0	2875981	SNP	V529_28120/engB	G	T	intergenic	intergenic (+24/+9)	hypothetical protein/ribosome biogenesis GTP-binding protein YsxC	V529_28120/V529_28130	1
B2	CP006890	0	1	1	0	0	1	1	1	3040788	INS	aroA/V529_29720	C	A	---	intergenic (-199/+40)	bifunctional 3-deoxy-7-phosphoheptulonate synthase/chorismate mutase/hypothetical protein	V529_29710/V529_29720	5
B2	CP006890	0.416929	0	0	0	0.358571	0	0	0	3040788	INS	aroA/V529_29720	C	AAA	---	intergenic (-199/+40)	bifunctional 3-deoxy-7-phosphoheptulonate synthase/chorismate mutase/hypothetical protein	V529_29710/V529_29720	2
B2	CP006890	0	0	0	0	0.191077	0	0	0	3040800	INS	aroA/V529_29720	A	C	---	intergenic (-211/+28)	bifunctional 3-deoxy-7-phosphoheptulonate synthase/chorismate mutase/hypothetical protein	V529_29710/V529_29720	1
B2	CP006890	0	0	0	0.0743275	0	0	0	0	3045944	SNP	ytpT	T	C	synonymous	K134K (AAA>AAG)	DNA translocase ftsK	V529_29760	1
B2	CP006890	0	0.0636353	0	0	0	0	0	0	3087894	SNP	bceR/V529_30200	C	A	intergenic	intergenic (-35/+29)	BceR/hypothetical protein	V529_30190/V529_30200	1
B2	CP006890	0.45918	0.547028	0.481818	0.511123	0.498992	0.498938	0.530537	0.500122	3128098	SNP	V529_t00580/V529_t00590	A	G	intergenic	intergenic (-1/+4)	tRNA-Ala/tRNA-Pro	V529_t00580/V529_t00590	8
B2	CP006890	0.457479	0.547468	0.482219	0.510373	0.500567	0.499771	0.529013	0.500611	3128101	SNP	V529_t00580/V529_t00590	A	G	intergenic	intergenic (-4/+1)	tRNA-Ala/tRNA-Pro	V529_t00580/V529_t00590	8
B2	CP006890	0.626726	0.67094	0.670249	0.705805	0.678752	0.703981	0.687556	0.517261	3128179	SNP	V529_t00590/V529_t00600	T	A	intergenic	intergenic (-1/+17)	tRNA-Pro/tRNA-Arg	V529_t00590/V529_t00600	8
B2	CP006890	0.622482	0.670298	0.664896	0.702014	0.679483	0.695167	0.683041	0.504022	3128184	SNP	V529_t00590/V529_t00600	C	T	intergenic	intergenic (-6/+12)	tRNA-Pro/tRNA-Arg	V529_t00590/V529_t00600	8
B2	CP006890	0.622282	0.672709	0.673082	0.713197	0.684582	0.69842	0.685031	0.48096	3128189	SNP	V529_t00590/V529_t00600	G	A	intergenic	intergenic (-11/+7)	tRNA-Pro/tRNA-Arg	V529_t00590/V529_t00600	8
B2	CP006890	0.624845	0.670697	0.670349	0.712613	0.68827	0.702921	0.687572	0.482887	3128193	DEL	V529_t00590/V529_t00600	G	---	---	intergenic (-15/+3)	tRNA-Pro/tRNA-Arg	V529_t00590/V529_t00600	8
B2	CP006890	0.234746	0.214008	0.254437	0.260946	0.217648	0.247312	0.232693	0.266294	3128272	INS	V529_t00600	C	A	---	noncoding (1/77 nt)	tRNA-Arg	V529_t00600	8
B2	CP006890	0.234747	0.214007	0.254474	0.260001	0.217659	0.247312	0.232692	0.266458	3128272	INS	V529_t00600	C	T	---	noncoding (1/77 nt)	tRNA-Arg	V529_t00600	8
B2	CP006890	0.47834	0.47544	0.522612	0.560479	0.516409	0.521619	0.511778	0.557375	3128281	DEL	V529_t00600/V529_t00610	G	---	---	intergenic (-9/+1)	tRNA-Arg/tRNA-Leu	V529_t00600/V529_t00610	8
B2	CP006890	0.334868	0.39646	0.280427	0.370859	0.414371	0.391493	0.369911	0.36577	3128436	SNP	V529_t00620	A	G	noncoding	noncoding (26/75 nt)	tRNA-Gly	V529_t00620	8
B2	CP006890	0.435004	0.511126	0.506786	0.518165	0.518696	0.445954	0.48755	0.535144	3128872	SNP	V529_t00660/V529_r00190	G	A	intergenic	intergenic (-14/+9)	tRNA-Val/5S ribosomal RNA	V529_t00660/V529_r00190	8
B2	CP006890	0.445366	0.510487	0.505408	0.517951	0.519465	0.446068	0.486708	0.538053	3128876	SNP	V529_t00660/V529_r00190	G	A	intergenic	intergenic (-18/+5)	tRNA-Val/5S ribosomal RNA	V529_t00660/V529_r00190	8
B2	CP006890	0.431262	0.509672	0.494116	0.515983	0.50688	0.430314	0.484516	0.531251	3128881	SNP	V529_r00190	G	A	noncoding	noncoding (115/115 nt)	5S ribosomal RNA	V529_r00190	8
B2	CP006890	0	0	0	0	0	0.0931768	0	0	3129254	SNP	V529_r00200	T	C	noncoding	noncoding (2722/2928 nt)	23S ribosomal RNA	V529_r00200	1
B2	CP006890	0	0	0	0	0	0.0998011	0	0	3129257	SNP	V529_r00200	T	A	noncoding	noncoding (2719/2928 nt)	23S ribosomal RNA	V529_r00200	1
B2	CP006890	0	0	0	0	0	0.111058	0	0	3129265	SNP	V529_r00200	C	A	noncoding	noncoding (2711/2928 nt)	23S ribosomal RNA	V529_r00200	1
B2	CP006890	0	0	0	0	0	0.116856	0	0	3129269	SNP	V529_r00200	G	T	noncoding	noncoding (2707/2928 nt)	23S ribosomal RNA	V529_r00200	1
B2	CP006890	0	0	0	0	0	0.137477	0	0	3129276	SNP	V529_r00200	T	C	noncoding	noncoding (2700/2928 nt)	23S ribosomal RNA	V529_r00200	1
B2	CP006890	0	0	0	0	0	0.139447	0	0	3129277	SNP	V529_r00200	C	T	noncoding	noncoding (2699/2928 nt)	23S ribosomal RNA	V529_r00200	1
B2	CP006890	0	0	0	0	0	0.219994	0	0	3129294	DEL	V529_r00200	A	---	---	noncoding (2682/2928 nt)	23S ribosomal RNA	V529_r00200	1
B2	CP006890	0	0	0	0	0	0.275001	0	0	3129298	INS	V529_r00200	A	G	---	noncoding (2678/2928 nt)	23S ribosomal RNA	V529_r00200	1
B2	CP006890	0	0	0	0	0	0.504503	0	0	3129303	SNP	V529_r00200	T	C	noncoding	noncoding (2673/2928 nt)	23S ribosomal RNA	V529_r00200	1
B2	CP006890	0	0	0	0	0	1	0	0	3129314	SNP	V529_r00200	T	C	noncoding	noncoding (2662/2928 nt)	23S ribosomal RNA	V529_r00200	1
B2	CP006890	0	0	0	0	0	1	0	0	3129317	SUB	V529_r00200	CTG	AAA	---	noncoding (2657-2659/2928 nt)	23S ribosomal RNA	V529_r00200	1
B2	CP006890	0	0	0	0	0	1	0	0	3129322	SNP	V529_r00200	C	T	noncoding	noncoding (2654/2928 nt)	23S ribosomal RNA	V529_r00200	1
B2	CP006890	0	0	0	0	0	1	0	0	3129325	SNP	V529_r00200	G	A	noncoding	noncoding (2651/2928 nt)	23S ribosomal RNA	V529_r00200	1
B2	CP006890	0	0	0	0	0	1	0	0	3129328	SNP	V529_r00200	A	G	noncoding	noncoding (2648/2928 nt)	23S ribosomal RNA	V529_r00200	1
B2	CP006890	0	0	0	0	0	1	0	0	3129330	SNP	V529_r00200	G	A	noncoding	noncoding (2646/2928 nt)	23S ribosomal RNA	V529_r00200	1
B2	CP006890	0	0	0	0	0	1	0	0	3129379	SNP	V529_r00200	G	A	noncoding	noncoding (2597/2928 nt)	23S ribosomal RNA	V529_r00200	1
B2	CP006890	0	0	0	0	0	1	0	0	3129386	SUB	V529_r00200	TG	AT	---	noncoding (2589-2590/2928 nt)	23S ribosomal RNA	V529_r00200	1
B2	CP006890	0	0	0	0	0	1	0	0	3129399	SUB	V529_r00200	CA	AT	---	noncoding (2576-2577/2928 nt)	23S ribosomal RNA	V529_r00200	1
B2	CP006890	0	0	0	0	0	1	0	0	3129414	SNP	V529_r00200	A	G	noncoding	noncoding (2562/2928 nt)	23S ribosomal RNA	V529_r00200	1
B2	CP006890	0	0	0	0	0	1	0	0	3129417	SNP	V529_r00200	A	T	noncoding	noncoding (2559/2928 nt)	23S ribosomal RNA	V529_r00200	1
B2	CP006890	0	0	0	0	0	1	0	0	3129431	SNP	V529_r00200	C	T	noncoding	noncoding (2545/2928 nt)	23S ribosomal RNA	V529_r00200	1
B2	CP006890	0	0	0	0	0	1	0	0	3129458	SUB	V529_r00200	CT	AC	---	noncoding (2517-2518/2928 nt)	23S ribosomal RNA	V529_r00200	1
B2	CP006890	0	0	0	0	0	1	0	0	3129461	SNP	V529_r00200	C	G	noncoding	noncoding (2515/2928 nt)	23S ribosomal RNA	V529_r00200	1
B2	CP006890	0	0	0	0	0	1	0	0	3129470	SNP	V529_r00200	G	A	noncoding	noncoding (2506/2928 nt)	23S ribosomal RNA	V529_r00200	1
B2	CP006890	0	0	0	0	0	1	0	0	3129473	SNP	V529_r00200	G	A	noncoding	noncoding (2503/2928 nt)	23S ribosomal RNA	V529_r00200	1
B2	CP006890	0	0	0	0	0	1	0	0	3129483	SNP	V529_r00200	G	C	noncoding	noncoding (2493/2928 nt)	23S ribosomal RNA	V529_r00200	1
B2	CP006890	0	0	0	0	0	1	0	0	3129485	SUB	V529_r00200	AG	GT	---	noncoding (2490-2491/2928 nt)	23S ribosomal RNA	V529_r00200	1
B2	CP006890	0	0	0	0	0	1	0	0	3129489	SNP	V529_r00200	A	C	noncoding	noncoding (2487/2928 nt)	23S ribosomal RNA	V529_r00200	1
B2	CP006890	0	0	0	0	0	1	0	0	3129506	SNP	V529_r00200	G	A	noncoding	noncoding (2470/2928 nt)	23S ribosomal RNA	V529_r00200	1
B2	CP006890	0	0	0	0	0	1	0	0	3129510	SNP	V529_r00200	G	C	noncoding	noncoding (2466/2928 nt)	23S ribosomal RNA	V529_r00200	1
B2	CP006890	0	0	0	0	0	1	0	0	3129541	SNP	V529_r00200	G	A	noncoding	noncoding (2435/2928 nt)	23S ribosomal RNA	V529_r00200	1
B2	CP006890	0	0	0	0	0	1	0	0	3129543	SNP	V529_r00200	G	A	noncoding	noncoding (2433/2928 nt)	23S ribosomal RNA	V529_r00200	1
B2	CP006890	0	0	0	0	0	1	0	0	3129563	SNP	V529_r00200	C	A	noncoding	noncoding (2413/2928 nt)	23S ribosomal RNA	V529_r00200	1
B2	CP006890	0	0	0	0	0	1	0	0	3129566	SNP	V529_r00200	G	T	noncoding	noncoding (2410/2928 nt)	23S ribosomal RNA	V529_r00200	1
B2	CP006890	0	0	0	0	0	1	0	0	3129575	SNP	V529_r00200	C	A	noncoding	noncoding (2401/2928 nt)	23S ribosomal RNA	V529_r00200	1
B2	CP006890	0	0	0	0	0	1	0	0	3129586	SNP	V529_r00200	T	G	noncoding	noncoding (2390/2928 nt)	23S ribosomal RNA	V529_r00200	1
B2	CP006890	0	0	0	0	0	1	0	0	3129590	SUB	V529_r00200	AG	CT	---	noncoding (2385-2386/2928 nt)	23S ribosomal RNA	V529_r00200	1
B2	CP006890	0	0	0	0	0	1	0	0	3129607	SNP	V529_r00200	T	G	noncoding	noncoding (2369/2928 nt)	23S ribosomal RNA	V529_r00200	1
B2	CP006890	0	0	0	0	0	1	0	0	3129609	SNP	V529_r00200	C	G	noncoding	noncoding (2367/2928 nt)	23S ribosomal RNA	V529_r00200	1
B2	CP006890	0	0	0	0	0	1	0	0	3129613	SNP	V529_r00200	G	T	noncoding	noncoding (2363/2928 nt)	23S ribosomal RNA	V529_r00200	1
B2	CP006890	0	0	0	0	0	1	0	0	3129622	SNP	V529_r00200	C	T	noncoding	noncoding (2354/2928 nt)	23S ribosomal RNA	V529_r00200	1
B2	CP006890	0	0	0	0	0	1	0	0	3129632	SUB	V529_r00200	AT	CC	---	noncoding (2343-2344/2928 nt)	23S ribosomal RNA	V529_r00200	1
B2	CP006890	0	0	0	0	0	1	0	0	3129641	SNP	V529_r00200	A	G	noncoding	noncoding (2335/2928 nt)	23S ribosomal RNA	V529_r00200	1
B2	CP006890	0	0	0	0	0	1	0	0	3129645	SUB	V529_r00200	AT	GG	---	noncoding (2330-2331/2928 nt)	23S ribosomal RNA	V529_r00200	1
B2	CP006890	0	0	0	0	0	1	0	0	3129653	SNP	V529_r00200	G	C	noncoding	noncoding (2323/2928 nt)	23S ribosomal RNA	V529_r00200	1
B2	CP006890	0	0	0	0	0	1	0	0	3129655	SNP	V529_r00200	A	C	noncoding	noncoding (2321/2928 nt)	23S ribosomal RNA	V529_r00200	1
B2	CP006890	0	0	0	0	0	1	0	0	3130051	SNP	V529_r00200	T	C	noncoding	noncoding (1925/2928 nt)	23S ribosomal RNA	V529_r00200	1
B2	CP006890	0	0	0	0	0	1	0	0	3130060	SNP	V529_r00200	A	G	noncoding	noncoding (1916/2928 nt)	23S ribosomal RNA	V529_r00200	1
B2	CP006890	0	0	0	0	0	1	0	0	3130063	SUB	V529_r00200	TCGC	CAAG	---	noncoding (1910-1913/2928 nt)	23S ribosomal RNA	V529_r00200	1
B2	CP006890	0	0	0	0	0	1	0	0	3130077	SNP	V529_r00200	A	G	noncoding	noncoding (1899/2928 nt)	23S ribosomal RNA	V529_r00200	1
B2	CP006890	0	0	0	0	0	1	0	0	3130092	SNP	V529_r00200	C	A	noncoding	noncoding (1884/2928 nt)	23S ribosomal RNA	V529_r00200	1
B2	CP006890	0	0	0	0	0	1	0	0	3130103	SNP	V529_r00200	A	G	noncoding	noncoding (1873/2928 nt)	23S ribosomal RNA	V529_r00200	1
B2	CP006890	0	0	0	0	0	1	0	0	3130302	SNP	V529_r00200	C	A	noncoding	noncoding (1674/2928 nt)	23S ribosomal RNA	V529_r00200	1
B2	CP006890	0	0	0	0	0	1	0	0	3130309	SNP	V529_r00200	T	C	noncoding	noncoding (1667/2928 nt)	23S ribosomal RNA	V529_r00200	1
B2	CP006890	0	0	0	0	0	1	0	0	3130797	SNP	V529_r00200	G	T	noncoding	noncoding (1179/2928 nt)	23S ribosomal RNA	V529_r00200	1
B2	CP006890	0	0	0	0	0	1	0	0	3130803	SNP	V529_r00200	T	C	noncoding	noncoding (1173/2928 nt)	23S ribosomal RNA	V529_r00200	1
B2	CP006890	0	0	0	0	0	1	0	0	3130807	SNP	V529_r00200	G	C	noncoding	noncoding (1169/2928 nt)	23S ribosomal RNA	V529_r00200	1
B2	CP006890	0	0	0	0	0	1	0	0	3130814	DEL	V529_r00200	A	---	---	noncoding (1162/2928 nt)	23S ribosomal RNA	V529_r00200	1
B2	CP006890	0	0	0	0	0	1	0	0	3130816	SNP	V529_r00200	T	C	noncoding	noncoding (1160/2928 nt)	23S ribosomal RNA	V529_r00200	1
B2	CP006890	0	0	0	0	0	1	0	0	3130817	INS	V529_r00200	C	G	---	noncoding (1159/2928 nt)	23S ribosomal RNA	V529_r00200	1
B2	CP006890	0	0	0	0	0	1	0	0	3130825	SNP	V529_r00200	C	T	noncoding	noncoding (1151/2928 nt)	23S ribosomal RNA	V529_r00200	1
B2	CP006890	0	0	0	0	0	1	0	0	3130841	SUB	V529_r00200	AC	TT	---	noncoding (1134-1135/2928 nt)	23S ribosomal RNA	V529_r00200	1
B2	CP006890	0	0	0	0	0	1	0	0	3130851	SNP	V529_r00200	T	G	noncoding	noncoding (1125/2928 nt)	23S ribosomal RNA	V529_r00200	1
B2	CP006890	0	0	0	0	0	1	0	0	3130853	SNP	V529_r00200	G	A	noncoding	noncoding (1123/2928 nt)	23S ribosomal RNA	V529_r00200	1
B2	CP006890	0	0	0	0	0	1	0	0	3130873	SNP	V529_r00200	A	C	noncoding	noncoding (1103/2928 nt)	23S ribosomal RNA	V529_r00200	1
B2	CP006890	0	0	0	0	0	1	0	0	3130878	SNP	V529_r00200	G	A	noncoding	noncoding (1098/2928 nt)	23S ribosomal RNA	V529_r00200	1
B2	CP006890	0	0	0	0	0	1	0	0	3130880	SNP	V529_r00200	T	C	noncoding	noncoding (1096/2928 nt)	23S ribosomal RNA	V529_r00200	1
B2	CP006890	0	0	0	0	0	1	0	0	3130890	SUB	V529_r00200	AACT	CTTC	---	noncoding (1083-1086/2928 nt)	23S ribosomal RNA	V529_r00200	1
B2	CP006890	0	0	0	0	0	1	0	0	3130901	SNP	V529_r00200	C	G	noncoding	noncoding (1075/2928 nt)	23S ribosomal RNA	V529_r00200	1
B2	CP006890	0	0	0	0	0	1	0	0	3130905	SNP	V529_r00200	T	C	noncoding	noncoding (1071/2928 nt)	23S ribosomal RNA	V529_r00200	1
B2	CP006890	0	0	0	0	0	1	0	0	3130915	DEL	V529_r00200	G	---	---	noncoding (1061/2928 nt)	23S ribosomal RNA	V529_r00200	1
B2	CP006890	0	0	0	0	0	1	0	0	3130918	INS	V529_r00200	T	G	---	noncoding (1058/2928 nt)	23S ribosomal RNA	V529_r00200	1
B2	CP006890	0	0	0	0	0	1	0	0	3131424	SNP	V529_r00200	A	T	noncoding	noncoding (552/2928 nt)	23S ribosomal RNA	V529_r00200	1
B2	CP006890	0	0	0	0	0	1	0	0	3131428	SNP	V529_r00200	C	A	noncoding	noncoding (548/2928 nt)	23S ribosomal RNA	V529_r00200	1
B2	CP006890	0	0	0	0	0	1	0	0	3131440	INS	V529_r00200	T	C	---	noncoding (536/2928 nt)	23S ribosomal RNA	V529_r00200	1
B2	CP006890	0	0	0	0	0	1	0	0	3131449	SNP	V529_r00200	G	T	noncoding	noncoding (527/2928 nt)	23S ribosomal RNA	V529_r00200	1
B2	CP006890	0	0	0	0	0	1	0	0	3131456	SNP	V529_r00200	A	G	noncoding	noncoding (520/2928 nt)	23S ribosomal RNA	V529_r00200	1
B2	CP006890	0	0	0	0	0	1	0	0	3131491	SNP	V529_r00200	C	G	noncoding	noncoding (485/2928 nt)	23S ribosomal RNA	V529_r00200	1
B2	CP006890	0	0	0	0	0	1	0	0	3131493	SUB	V529_r00200	AG	CA	---	noncoding (482-483/2928 nt)	23S ribosomal RNA	V529_r00200	1
B2	CP006890	0	0	0	0	0	1	0	0	3131496	SNP	V529_r00200	G	T	noncoding	noncoding (480/2928 nt)	23S ribosomal RNA	V529_r00200	1
B2	CP006890	0	0	0	0	0	1	0	0	3131512	SUB	V529_r00200	GA	AG	---	noncoding (463-464/2928 nt)	23S ribosomal RNA	V529_r00200	1
B2	CP006890	1	1	1	1	1	1	0	0	3132123	SUB	V529_r00200/V529_r00210	CAA	TTG	---	intergenic (-148/+33)	23S ribosomal RNA/16S ribosomal RNA	V529_r00200/V529_r00210	6
B2	CP006890	0	0	0	0	0	1	0	0	3132328	SNP	V529_r00210	C	T	noncoding	noncoding (1368/1538 nt)	16S ribosomal RNA	V529_r00210	1
B2	CP006890	0	0	0	0	0	1	0	0	3132330	SNP	V529_r00210	G	A	noncoding	noncoding (1366/1538 nt)	16S ribosomal RNA	V529_r00210	1
B2	CP006890	0	0	0	0	0	1	0	0	3132334	SNP	V529_r00210	G	T	noncoding	noncoding (1362/1538 nt)	16S ribosomal RNA	V529_r00210	1
B2	CP006890	0	0	0	0	0	1	0	0	3132340	SNP	V529_r00210	C	T	noncoding	noncoding (1356/1538 nt)	16S ribosomal RNA	V529_r00210	1
B2	CP006890	0	0	0	0	0	1	0	0	3132342	SNP	V529_r00210	G	A	noncoding	noncoding (1354/1538 nt)	16S ribosomal RNA	V529_r00210	1
B2	CP006890	0	0	0	0	0	1	0	0	3132360	SUB	V529_r00210	AG	GA	---	noncoding (1335-1336/1538 nt)	16S ribosomal RNA	V529_r00210	1
B2	CP006890	0	0	0	0	0	1	0	0	3132394	SNP	V529_r00210	A	G	noncoding	noncoding (1302/1538 nt)	16S ribosomal RNA	V529_r00210	1
B2	CP006890	0	0	0	0	0	1	0	0	3132398	SUB	V529_r00210	GA	AC	---	noncoding (1297-1298/1538 nt)	16S ribosomal RNA	V529_r00210	1
B2	CP006890	0	0	0	0	0	1	0	0	3132402	SNP	V529_r00210	A	T	noncoding	noncoding (1294/1538 nt)	16S ribosomal RNA	V529_r00210	1
B2	CP006890	0	0	0	0	0	1	0	0	3132404	SNP	V529_r00210	A	G	noncoding	noncoding (1292/1538 nt)	16S ribosomal RNA	V529_r00210	1
B2	CP006890	0	0	0	0	0	1	0	0	3132406	SNP	V529_r00210	A	T	noncoding	noncoding (1290/1538 nt)	16S ribosomal RNA	V529_r00210	1
B2	CP006890	0	0	0	0	0	1	0	0	3132410	SNP	V529_r00210	G	A	noncoding	noncoding (1286/1538 nt)	16S ribosomal RNA	V529_r00210	1
B2	CP006890	0	0	0	0	0	1	0	0	3132418	SNP	V529_r00210	G	A	noncoding	noncoding (1278/1538 nt)	16S ribosomal RNA	V529_r00210	1
B2	CP006890	0	0	0	0	0	1	0	0	3132422	SUB	V529_r00210	TA	CC	---	noncoding (1273-1274/1538 nt)	16S ribosomal RNA	V529_r00210	1
B2	CP006890	0	0	0	0	0	1	0	0	3132433	SNP	V529_r00210	T	C	noncoding	noncoding (1263/1538 nt)	16S ribosomal RNA	V529_r00210	1
B2	CP006890	0	0	0	0	0	1	0	0	3132436	SNP	V529_r00210	C	G	noncoding	noncoding (1260/1538 nt)	16S ribosomal RNA	V529_r00210	1
B2	CP006890	0	0	0	0	0	1	0	0	3132439	SUB	V529_r00210	TG	AA	---	noncoding (1256-1257/1538 nt)	16S ribosomal RNA	V529_r00210	1
B2	CP006890	0	0	0	0	0	1	0	0	3132449	SNP	V529_r00210	T	A	noncoding	noncoding (1247/1538 nt)	16S ribosomal RNA	V529_r00210	1
B2	CP006890	0	0	0	0	0	1	0	0	3132451	SNP	V529_r00210	T	C	noncoding	noncoding (1245/1538 nt)	16S ribosomal RNA	V529_r00210	1
B2	CP006890	0	0	0	0	0	1	0	0	3132453	SNP	V529_r00210	T	A	noncoding	noncoding (1243/1538 nt)	16S ribosomal RNA	V529_r00210	1
B2	CP006890	0	0	0	0	0	1	0	0	3132498	SNP	V529_r00210	T	C	noncoding	noncoding (1198/1538 nt)	16S ribosomal RNA	V529_r00210	1
B2	CP006890	0	0	0	0	0	1	0	0	3132541	SNP	V529_r00210	A	T	noncoding	noncoding (1155/1538 nt)	16S ribosomal RNA	V529_r00210	1
B2	CP006890	0	0	0	0	0	1	0	0	3132556	SNP	V529_r00210	A	C	noncoding	noncoding (1140/1538 nt)	16S ribosomal RNA	V529_r00210	1
B2	CP006890	0	0	0	0	0	1	0	0	3132558	SUB	V529_r00210	TG	AT	---	noncoding (1137-1138/1538 nt)	16S ribosomal RNA	V529_r00210	1
B2	CP006890	0	0	0	0	0	1	0	0	3132561	INS	V529_r00210	A	CG	---	noncoding (1135/1538 nt)	16S ribosomal RNA	V529_r00210	1
B2	CP006890	0	0	0	0	0	1	0	0	3132568	SNP	V529_r00210	C	T	noncoding	noncoding (1128/1538 nt)	16S ribosomal RNA	V529_r00210	1
B2	CP006890	0	0	0	0	0	1	0	0	3132576	SUB	V529_r00210	AT	GA	---	noncoding (1119-1120/1538 nt)	16S ribosomal RNA	V529_r00210	1
B2	CP006890	0	0	0	0	0	1	0	0	3132779	SNP	V529_r00210	C	A	noncoding	noncoding (917/1538 nt)	16S ribosomal RNA	V529_r00210	1
B2	CP006890	0	0	0	0	0	1	0	0	3132789	SNP	V529_r00210	C	T	noncoding	noncoding (907/1538 nt)	16S ribosomal RNA	V529_r00210	1
B2	CP006890	0	0	0	0	0	1	0	0	3132791	SUB	V529_r00210	GT	AC	---	noncoding (904-905/1538 nt)	16S ribosomal RNA	V529_r00210	1
B2	CP006890	0	0	0	0	0	1	0	0	3132799	SNP	V529_r00210	A	G	noncoding	noncoding (897/1538 nt)	16S ribosomal RNA	V529_r00210	1
B2	CP006890	0	0	0	0	0	1	0	0	3132817	SUB	V529_r00210	AGTG	TCGA	---	noncoding (876-879/1538 nt)	16S ribosomal RNA	V529_r00210	1
B2	CP006890	0	0	0	0	0	1	0	0	3132916	SNP	V529_r00210	C	T	noncoding	noncoding (780/1538 nt)	16S ribosomal RNA	V529_r00210	1
B2	CP006890	0	0	0	0	0	1	0	0	3132934	SNP	V529_r00210	T	A	noncoding	noncoding (762/1538 nt)	16S ribosomal RNA	V529_r00210	1
B2	CP006890	0	0	0	0	0	1	0	0	3132941	SNP	V529_r00210	C	T	noncoding	noncoding (755/1538 nt)	16S ribosomal RNA	V529_r00210	1
B2	CP006890	0	0	0	0	0	1	0	0	3132948	SUB	V529_r00210	TAC	ATT	---	noncoding (746-748/1538 nt)	16S ribosomal RNA	V529_r00210	1
B2	CP006890	0	0	0	0	0	1	0	0	3132953	SNP	V529_r00210	A	C	noncoding	noncoding (743/1538 nt)	16S ribosomal RNA	V529_r00210	1
B2	CP006890	0	0	0	0	0	1	0	0	3132958	SUB	V529_r00210	AGA	GTG	---	noncoding (736-738/1538 nt)	16S ribosomal RNA	V529_r00210	1
B2	CP006890	0	0	0	0	0	1	0	0	3133338	SNP	V529_r00210	T	C	noncoding	noncoding (358/1538 nt)	16S ribosomal RNA	V529_r00210	1
B2	CP006890	0	0	0	0	0	1	0	0	3133364	SNP	V529_r00210	G	A	noncoding	noncoding (332/1538 nt)	16S ribosomal RNA	V529_r00210	1
B2	CP006890	0	0	0	0	0	1	0	0	3133377	SNP	V529_r00210	C	T	noncoding	noncoding (319/1538 nt)	16S ribosomal RNA	V529_r00210	1
B2	CP006890	0	0	0	0	0	1	0	0	3133386	SNP	V529_r00210	G	A	noncoding	noncoding (310/1538 nt)	16S ribosomal RNA	V529_r00210	1
B2	CP006890	0	0	0	0	0	1	0	0	3133388	SNP	V529_r00210	C	T	noncoding	noncoding (308/1538 nt)	16S ribosomal RNA	V529_r00210	1
B2	CP006890	0	0	0	0	0	1	0	0	3133394	SNP	V529_r00210	C	T	noncoding	noncoding (302/1538 nt)	16S ribosomal RNA	V529_r00210	1
B2	CP006890	0	0	0	0	0	1	0	0	3133403	SUB	V529_r00210	GT	AC	---	noncoding (292-293/1538 nt)	16S ribosomal RNA	V529_r00210	1
B2	CP006890	0	0	0	0	0	1	0	0	3133406	SNP	V529_r00210	G	A	noncoding	noncoding (290/1538 nt)	16S ribosomal RNA	V529_r00210	1
B2	CP006890	0	0	0	0	0	1	0	0	3133408	SNP	V529_r00210	C	T	noncoding	noncoding (288/1538 nt)	16S ribosomal RNA	V529_r00210	1
B2	CP006890	0	0	0	0	0	1	0	0	3133413	SNP	V529_r00210	C	G	noncoding	noncoding (283/1538 nt)	16S ribosomal RNA	V529_r00210	1
B2	CP006890	0	0	0	0	0	1	0	0	3133607	SNP	V529_r00210	A	G	noncoding	noncoding (89/1538 nt)	16S ribosomal RNA	V529_r00210	1
B2	CP006890	0	0	0	0	0	1	0	0	3133609	DEL	V529_r00210	C	---	---	noncoding (87/1538 nt)	16S ribosomal RNA	V529_r00210	1
B2	CP006890	0	0	0	0	0	1	0	0	3133627	SUB	V529_r00210	CA	AC	---	noncoding (68-69/1538 nt)	16S ribosomal RNA	V529_r00210	1
B2	CP006890	0	0	0	0	0	1	0	0	3133631	DEL	V529_r00210	T	---	---	noncoding (65/1538 nt)	16S ribosomal RNA	V529_r00210	1
B2	CP006890	0	0	0	0	0	1	0	0	3133651	SNP	V529_r00210	A	G	noncoding	noncoding (45/1538 nt)	16S ribosomal RNA	V529_r00210	1
B2	CP006890	0	0	0	0	0	1	0	0	3133658	SUB	V529_r00210	AC	CT	---	noncoding (37-38/1538 nt)	16S ribosomal RNA	V529_r00210	1
B2	CP006890	0	0	0	0	0	1	0	0	3133673	SNP	V529_r00210	G	A	noncoding	noncoding (23/1538 nt)	16S ribosomal RNA	V529_r00210	1
B2	CP006890	0	0	0	0	0	1	0	0	3133675	SNP	V529_r00210	C	T	noncoding	noncoding (21/1538 nt)	16S ribosomal RNA	V529_r00210	1
B2	CP006890	0	0	0	0	0	1	0	0	3133684	SNP	V529_r00210	G	T	noncoding	noncoding (12/1538 nt)	16S ribosomal RNA	V529_r00210	1
B2	CP006890	0	0	0.0631452	0	0	0	0	0	3150247	SNP	V529_30810/V529_30820	T	C	intergenic	intergenic (+17/+15)	hypothetical protein/protease I	V529_30810/V529_30820	1
B2	CP006890	1	1	1	1	1	1	1	1	3152930	INS	tlpB/mcpA	T	A	---	intergenic (-72/+43)	TlpB/McpA	V529_30830/V529_30840	8
B2	CP006890	0	0	0	0	0	0.0729384	0	0	3200740	SNP	comA	T	G	nonsynonymous	E158A (GAG>GCG)	ComA	V529_31340	1
B2	CP006890	0	0	0	0	0	0	0.0543466	0.219879	3201778	SNP	comP	G	A	nonsense	Q603* (CAG>TAG)	sensor histidine kinase	V529_31350	2
B2	CP006890	0	0	0	0	0	0	0.0735669	0.0961056	3202476	SNP	comP	T	C	nonsynonymous	Y370C (TAT>TGT)	sensor histidine kinase	V529_31350	2
B2	CP006890	1	1	1	1	1	1	1	1	3245138	DEL	V529_31710	A	---	---	coding (476/477 nt)	hypothetical protein	V529_31710	8
B2	CP006890	0	0	0	0	0	0.110089	0	0	3308930	SNP	V529_32450/yusE	C	T	intergenic	intergenic (-13/+84)	hypothetical protein/Thioredoxin Trx	V529_32450/V529_32460	1
B2	CP006890	1	1	1	1	1	1	1	1	3416469	INS	opuBD	C	T	---	coding (649/657 nt)	OpuBD	V529_33630	8
B2	CP006890	0	0	0	0	0	0.0872169	0	0	3420710	SNP	V529_33670/opuCD	A	C	intergenic	intergenic (+8/+27)	hypothetical protein/binding-protein-dependent transport system inner membrane protein OpuCD	V529_33670/V529_33680	1
B2	CP006890	1	1	1	1	1	1	1	1	3464634	INS	gntP	T	A	---	coding (1327/1329 nt)	GntP	V529_34070	8
B2	CP006890	0	0	0	0	0	0.0738115	0	0	3551366	SNP	uvrB	A	T	nonsynonymous	F193Y (TTC>TAC)	excinuclease ABC subunit B	V529_34990	1
B2	CP006890	0	0	0	0	0	0.142914	0	0	3584295	SNP	degS	C	A	nonsynonymous	R115L (CGG>CTG)	DegS	V529_35330	1
B2	CP006890	0	0	0	0	0	0	0	0.065752	3600471	SNP	lytB	T	A	nonsynonymous	K111N (AAA>AAT)	modifier protein of major autolysin LytC	V529_35460	1
B2	CP006890	1	1	1	1	1	1	1	1	3627524	DEL	yttA/pgdS	T	---	---	intergenic (+34/+8)	Cortactin-binding protein 2 CortBP2/PgdS	V529_35670/V529_35680	8
B2	CP006890	0	0.0904107	0.0675735	0	0.0682712	0	0	0.0861855	3686483	SNP	ywoD	A	C	nonsynonymous	V90G (GTC>GGC)	Major facilitator superfamily MFS-1	V529_36320	4
B2	CP006890	0	0.068408	0	0	0	0	0	0	3705367	SNP	V529_36560/V529_36570	C	G	intergenic	intergenic (-75/+11)	hypothetical protein/hypothetical protein	V529_36560/V529_36570	1
B2	CP006890	0	0.078083	0	0	0	0	0	0	3708043	SNP	spoIID	A	G	nonsynonymous	L103P (CTC>CCC)	Stage II sporulation protein D	V529_36600	1
B2	CP006890	0	0	0	0	0	0	0	0.108802	3719758	SNP	upp/glyA	C	A	intergenic	intergenic (-100/+34)	uracil phosphoribosyltransferase/serine hydroxymethyltransferase	V529_36750/V529_36760	1
B2	CP006890	0	0.0506721	0	0	0	0	0	0	3740100	SNP	spo0F	C	T	nonsynonymous	A83T (GCT>ACT)	Spo0F	V529_36980	1
B2	CP006890	0	0.10097	0	0	0.214976	0.309005	0.131703	0.358145	3740103	SNP	spo0F	T	G	nonsynonymous	T82P (ACC>CCC)	Spo0F	V529_36980	5
B2	CP006890	0	0	0	0	0	0	0.061461	0	3742808	SNP	pyrG/rpoE	C	A	intergenic	intergenic (-121/+120)	CTP synthetase/DNA-directed RNA polymerase subunit delta	V529_37000/V529_37010	1
B2	CP006890	0	0	0.138651	0	0	0	0	0	3792712	SNP	V529_37560	C	G	nonsynonymous	A194G (GCC>GGC)	hypothetical protein	V529_37560	1
B2	CP006890	0	0	0.0571036	0	0	0	0	0	3836630	SNP	sacP/sacT	C	A	intergenic	intergenic (-32/+188)	SacP/SacT	V529_38010/V529_38020	1
B2	CP006890	0	0	0.052959	0	0	0	0	0	3865890	SNP	ywbC/ywbA	G	T	intergenic	intergenic (+23/+6)	Lactoylglutathione lyase/phosphotransferase system (PTS) lichenan-specific enzyme IIC component	V529_38340/V529_38350	1
B2	CP006890	1	1	1	1	1	1	1	1	3865890	INS	ywbC/ywbA	G	T	---	intergenic (+23/+6)	Lactoylglutathione lyase/phosphotransferase system (PTS) lichenan-specific enzyme IIC component	V529_38340/V529_38350	8
B2	CP006890	0	0.568729	0.68457	0.613179	0.533309	0.492534	0.328317	0.152282	3867297	SNP	ywbA/epr	G	A	intergenic	intergenic (-67/-95)	phosphotransferase system (PTS) lichenan-specific enzyme IIC component/peptidase S8/S53 subtilisin kexin sedolisin	V529_38350/V529_38360	7
B2	CP006890	1	1	1	1	1	1	1	1	3923883	INS	yxjA/V529_38900	G	A	---	intergenic (+3/+43)	Sodium/nucleoside cotransporter 2 Na(+)/nucleoside cotransporter 2/hypothetical protein	V529_38890/V529_38900	8
B2	CP006890	0	0	0	0	0	0.105388	0	0	3927448	SNP	katE	C	G	nonsynonymous	M179I (ATG>ATC)	KatE	V529_38930	1
B2	CP006890	0	0	0	0	0	0.108336	0	0	3927451	SNP	katE	T	C	synonymous	E178E (GAA>GAG)	KatE	V529_38930	1
B2	CP006890	0	0	0	0	0	0.109226	0	0	3927454	SNP	katE	A	G	synonymous	N177N (AAT>AAC)	KatE	V529_38930	1
B2	CP006890	0	0	0	0	0	0.156846	0	0	3927463	SNP	katE	T	C	synonymous	E174E (GAA>GAG)	KatE	V529_38930	1
B2	CP006890	0	0	0	0	0	0.160652	0	0	3927466	SNP	katE	C	G	synonymous	P173P (CCG>CCC)	KatE	V529_38930	1
B2	CP006890	0	0	0	0	0	0.161231	0	0	3927472	SNP	katE	T	C	nonsynonymous	I171M (ATA>ATG)	KatE	V529_38930	1
B2	CP006890	0	0	0	0	0	0.161858	0	0	3927474	SNP	katE	T	C	nonsynonymous	I171V (ATA>GTA)	KatE	V529_38930	1
B2	CP006890	0	0	0	0	0	0.164034	0	0	3927475	SNP	katE	G	C	synonymous	A170A (GCC>GCG)	KatE	V529_38930	1
B2	CP006890	0	0	0	0	0	0.162142	0	0	3927481	SNP	katE	A	G	synonymous	V168V (GTT>GTC)	KatE	V529_38930	1
B2	CP006890	0	0	0	0	0	0.169405	0	0	3927486	SNP	katE	G	A	nonsynonymous	L167F (CTC>TTC)	KatE	V529_38930	1
B2	CP006890	0	0	0	0	0	0.169643	0	0	3927487	SNP	katE	A	G	synonymous	D166D (GAT>GAC)	KatE	V529_38930	1
B2	CP006890	0	0	0	0	0	0.159602	0	0	3927496	SNP	katE	T	C	synonymous	K163K (AAA>AAG)	KatE	V529_38930	1
B2	CP006890	0	0	0	0	0	0.156794	0	0	3927526	SNP	katE	A	C	nonsynonymous	I153M (ATT>ATG)	KatE	V529_38930	1
B2	CP006890	0	0	0	0	0	0.088078	0	0	3927535	SNP	katE	T	G	synonymous	G150G (GGA>GGC)	KatE	V529_38930	1
B2	CP006890	0	0	0	0	0	0.0586419	0	0	3927541	SNP	katE	G	C	synonymous	L148L (CTC>CTG)	KatE	V529_38930	1
B2	CP006890	0	0.0529299	0	0	0	0	0	0	3957348	SNP	hutI	C	T	nonsynonymous	A262V (GCG>GTG)	imidazolonepropionase	V529_39160	1
B2	CP006890	1	1	1	1	1	1	1	1	3987480	INS	iolS/csbC	C	T	---	intergenic (+15/-104)	aldo/keto reductase/sugar transporter CsbC	V529_39470/V529_39480	8
B2	CP006890	1	1	1	1	1	1	1	1	3987487	INS	iolS/csbC	A	G	---	intergenic (+22/-97)	aldo/keto reductase/sugar transporter CsbC	V529_39470/V529_39480	8
B2	CP006890	1	1	1	1	1	1	1	1	3987494	INS	iolS/csbC	G	T	---	intergenic (+29/-90)	aldo/keto reductase/sugar transporter CsbC	V529_39470/V529_39480	8
B2	CP006890	0	0	0	0	0	0.121187	0	0	4005275	SNP	ahpF/V529_39650	C	A	intergenic	intergenic (+9/+36)	AhpF/hypothetical protein	V529_39640/V529_39650	1
B2	CP006890	1	1	1	1	1	1	1	1	4091118	DEL	V529_40510	A	---	---	coding (123/138 nt)	HTH-type transcriptional regulator iscR	V529_40510	8
B3	CP006890	0	0.097208	0	0	0	0	0	0	79939	SNP	ftsH/yacB	C	A	intergenic	intergenic (+21/-164)	cell division protein and general stress protein(class III heat-shock protein) FtsH/pantothenate kinase	V529_00710/V529_00720	1
B3	CP006890	0	0	0	0	0	0.118029	0	0	79958	SNP	ftsH/yacB	G	T	intergenic	intergenic (+40/-145)	cell division protein and general stress protein(class III heat-shock protein) FtsH/pantothenate kinase	V529_00710/V529_00720	1
B3	CP006890	0	0.0606937	0	0.251775	0.0856204	0	0.133708	0.0667496	99477	SNP	clpC	G	T	nonsynonymous	R260L (CGC>CTC)	ClpC	V529_00880	5
B3	CP006890	0	0	0	0	0	0	0.0893989	0	130515	SNP	rpsJ	T	A	nonsynonymous	I6N (ATT>AAT)	30S ribosomal protein S10	V529_01180	1
B3	CP006890	0.356271	0.325195	0.319623	0.297582	0.29243	0.319738	0.281759	0.295647	155929	SNP	V529_01620/V529_r00100	C	T	intergenic	intergenic (+22/-193)	hypothetical protein/16S ribosomal RNA	V529_01620/V529_r00100	8
B3	CP006890	0.376626	0.362789	0.371317	0.344596	0.364105	0.352666	0.347914	0.317419	156332	SNP	V529_r00100	C	T	noncoding	noncoding (211/1538 nt)	16S ribosomal RNA	V529_r00100	8
B3	CP006890	0	0	0	0	0	0	0	0.0839911	168449	SNP	V529_01680	C	A	nonsynonymous	N322K (AAC>AAA)	hypothetical protein	V529_01680	1
B3	CP006890	0	0	0	0	0	0	0	0.0919213	168468	SNP	ybaA	G	T	nonsynonymous	N206K (AAC>AAA)	YbaA	V529_01690	1
B3	CP006890	0	0.0513134	0	0	0	0	0	0	201916	SNP	V529_02020/ybxG	A	T	intergenic	intergenic (+89/-233)	hypothetical protein/putative transport protein yifK	V529_02020/V529_02030	1
B3	CP006890	0	0	0	0	0.0546074	0	0	0	283391	SNP	V529_02890	T	C	synonymous	A72A (GCT>GCC)	hypothetical protein	V529_02890	1
B3	CP006890	0	0.0598826	0	0	0	0	0	0	295301	SNP	nadE/lci	C	A	intergenic	intergenic (+12/+39)	NAD synthetase/SPBc2 prophage-derived protein YoqM	V529_02990/V529_03000	1
B3	CP006890	0	0.0708232	0	0	0	0	0	0	299463	SNP	aroK/cah	C	A	intergenic	intergenic (+7/-134)	shikimate kinase/Cah	V529_03040/V529_03050	1
B3	CP006890	1	1	1	1	1	1	1	1	333962	SNP	srfAA	T	C	synonymous	D2764D (GAT>GAC)	SrfAA	V529_03270	8
B3	CP006890	1	1	1	1	1	1	1	1	334262	SNP	srfAA	C	G	synonymous	G2864G (GGC>GGG)	SrfAA	V529_03270	8
B3	CP006890	1	1	1	1	1	1	1	1	367544	SNP	gerKC	G	A	nonsynonymous	V346I (GTC>ATC)	GerKC	V529_03470	8
B3	CP006890	0	0.0672703	0	0	0	0	0	0	370518	SNP	yxeL	A	T	nonsynonymous	N51Y (AAC>TAC)	N-acetyltransferase GCN5	V529_03500	1
B3	CP006890	0	0	0	0	0	0	0.122762	0	370518	SNP	yxeL	A	C	nonsynonymous	N51H (AAC>CAC)	N-acetyltransferase GCN5	V529_03500	1
B3	CP006890	0.455112	0.47582	0.494092	0.447077	0.462936	0.510917	0.490704	0.507185	479479	DEL	V529_t00170/V529_t00180	C	---	---	intergenic (+1/-8)	tRNA-Lys/tRNA-Leu	V529_t00170/V529_t00180	8
B3	CP006890	0.43313	0.459669	0.471801	0.430575	0.449676	0.490562	0.4844	0.49403	479480	DEL	V529_t00170/V529_t00180	T	---	---	intergenic (+2/-7)	tRNA-Lys/tRNA-Leu	V529_t00170/V529_t00180	8
B3	CP006890	0.431221	0.456951	0.467853	0.424778	0.449946	0.480075	0.476088	0.48298	479484	SNP	V529_t00170/V529_t00180	C	T	intergenic	intergenic (+6/-3)	tRNA-Lys/tRNA-Leu	V529_t00170/V529_t00180	8
B3	CP006890	0.595131	0.603082	0.628913	0.578548	0.579729	0.580767	0.58916	0.609815	479538	SNP	V529_t00180	C	T	noncoding	noncoding (52/82 nt)	tRNA-Leu	V529_t00180	8
B3	CP006890	0.618627	0.615917	0.640525	0.595622	0.5905	0.589191	0.618508	0.616001	479552	SNP	V529_t00180	G	A	noncoding	noncoding (66/82 nt)	tRNA-Leu	V529_t00180	8
B3	CP006890	1	1	1	1	1	1	1	1	495019	DEL	V529_04870	T	---	---	coding (427/1029 nt)	putative fatty acid desaturase	V529_04870	8
B3	CP006890	1	1	1	1	1	1	1	1	537727	INS	V529_05350	G	T	---	coding (503/669 nt)	YjhB	V529_05350	8
B3	CP006890	0	0	0	0	0.0616126	0	0	0	541153	SNP	ydhE/V529_05400	G	T	intergenic	intergenic (+41/+17)	protein YdhE/hypothetical protein	V529_05390/V529_05400	1
B3	CP006890	0	0.081255	0	0	0	0	0	0	550128	SNP	yvdT/yveA	C	A	intergenic	intergenic (-83/+34)	HTH-type transcriptional regulator betI/putative amino acid-proton symporter ybeC	V529_05520/V529_05530	1
B3	CP006890	1	1	1	1	1	1	1	1	561965	INS	V529_t00230/thiL	G	T	---	intergenic (+32/-151)	tRNA-Asp/thiamine monophosphate kinase	V529_t00230/V529_05580	8
B3	CP006890	1	1	1	1	1	1	1	1	615285	INS	yebD/V529_06070	C	T	---	intergenic (+33/-88)	protein YebD/hypothetical protein	V529_06060/V529_06070	8
B3	CP006890	0	0.158252	0.213271	0.194244	0.0616446	0	0	0	644001	SNP	opuE	G	A	nonsynonymous	T136I (ACA>ATA)	OpuE	V529_06320	4
B3	CP006890	1	1	1	1	1	1	1	1	672179	DEL	V529_06520	G	---	---	coding (1955/1980 nt)	hypothetical protein	V529_06520	8
B3	CP006890	0.519434	0.518734	0.40365	0.349577	0.552044	0.342808	0.466342	0.60873	674422	SNP	V529_06530	A	T	synonymous	A701A (GCA>GCT)	hypothetical protein	V529_06530	8
B3	CP006890	0.437123	0.387876	0.506095	0.399997	0.503097	0.497207	0.476818	0.485023	674452	DEL	V529_06530	G	---	---	coding (2133/2211 nt)	hypothetical protein	V529_06530	8
B3	CP006890	1	1	0	1	0	0	1	1	674454	DEL	V529_06530	A	---	---	coding (2135/2211 nt)	hypothetical protein	V529_06530	5
B3	CP006890	1	1	1	1	1	1	1	1	674512	INS	V529_06530|V529_06540	G	CCAAATTCTTAGAATATCGAGAGATAAGCTTGATGTAGATG	|	coding (2193/2211 nt)|coding (10/6696 nt)	hypothetical protein|hypothetical protein	V529_06530|V529_06540	8
B3	CP006890	0.129653	0.114583	0.136302	0.117256	0.183494	0.125353	0.130182	0.0969248	685980	SNP	V529_06560	C	T	synonymous	C663C (TGC>TGT)	hypothetical protein	V529_06560	8
B3	CP006890	0.156328	0.145649	0.167728	0.152015	0.219183	0.149719	0.159602	0.128511	685986	SNP	V529_06560	C	T	synonymous	G665G (GGC>GGT)	hypothetical protein	V529_06560	8
B3	CP006890	0.194737	0.165314	0.195436	0.175809	0.2454	0.164276	0.196028	0.142535	686020	SNP	V529_06560	A	G	nonsynonymous	S677G (AGC>GGC)	hypothetical protein	V529_06560	8
B3	CP006890	0.186062	0.162109	0.187797	0.16831	0.229611	0.161772	0.188458	0.136636	686022	SNP	V529_06560	C	G	nonsynonymous	S677R (AGC>AGG)	hypothetical protein	V529_06560	8
B3	CP006890	0.196528	0.16826	0.188555	0.167168	0.234454	0.159985	0.205811	0.13999	686027	SNP	V529_06560	T	A	nonsynonymous	L679Q (CTG>CAG)	hypothetical protein	V529_06560	8
B3	CP006890	0.19764	0.171848	0.199755	0.174985	0.233992	0.160239	0.215685	0.145811	686033	SNP	V529_06560	A	G	nonsynonymous	K681R (AAA>AGA)	hypothetical protein	V529_06560	8
B3	CP006890	0.0979929	0.0868654	0.0917339	0.101997	0.103079	0.0684338	0.0963235	0.0950499	686073	SNP	V529_06560	T	C	synonymous	Y694Y (TAT>TAC)	hypothetical protein	V529_06560	8
B3	CP006890	1	1	1	1	1	1	1	1	742345	INS	cotJC/yesJ	G	T	---	intergenic (+23/-65)	CotJC/GNAT family acetyltransferase	V529_06720/V529_06730	8
B3	CP006890	1	1	1	1	1	1	1	1	775419	INS	yfml/V529_07040	C	T	---	intergenic (+24/-53)	ATP-dependent RNA helicase/putative acetyltransferase	V529_07030/V529_07040	8
B3	CP006890	1	1	1	1	1	1	1	1	783375	DEL	V529_07110	T	---	---	coding (1459/1473 nt)	collagen like triple helix with GXT repeats	V529_07110	8
B3	CP006890	0.20512	0.19411	0.206034	0.183039	0.236477	0.257942	0.199369	0.231921	783376	DEL	V529_07110	A	---	---	coding (1460/1473 nt)	collagen like triple helix with GXT repeats	V529_07110	8
B3	CP006890	0.2101	0.166356	0.196393	0.141114	0.231204	0.223628	0.157084	0.230824	783386	SNP	V529_07110	G	A	synonymous	E490E (GAG>GAA)	collagen like triple helix with GXT repeats	V529_07110	8
B3	CP006890	0	0.370017	0	0.477273	0	0	0.400616	0	783386	INS	V529_07110	G	CCACCGGGATAACGGGATCAACAGGAGTAACAGGGATAACGGGATCAACAGGAG	---	coding (1470/1473 nt)	collagen like triple helix with GXT repeats	V529_07110	3
B3	CP006890	0.1353	0.116687	0.128731	0.104945	0.162231	0.142836	0.120894	0.15902	783391	SNP	V529_07110/V529_07120	A	C	intergenic	intergenic (+2/-441)	collagen like triple helix with GXT repeats/hypothetical protein	V529_07110/V529_07120	8
B3	CP006890	0.132752	0.126537	0.132217	0.103422	0.162655	0.150016	0.127746	0.160289	783394	SNP	V529_07110/V529_07120	G	T	intergenic	intergenic (+5/-438)	collagen like triple helix with GXT repeats/hypothetical protein	V529_07110/V529_07120	8
B3	CP006890	0.136034	0.116878	0.12992	0.0979185	0.164302	0.146496	0.120576	0.158148	783395	SNP	V529_07110/V529_07120	A	G	intergenic	intergenic (+6/-437)	collagen like triple helix with GXT repeats/hypothetical protein	V529_07110/V529_07120	8
B3	CP006890	0.135787	0.121571	0.137867	0.0977592	0.174956	0.148888	0.128343	0.162226	783400	SNP	V529_07110/V529_07120	G	T	intergenic	intergenic (+11/-432)	collagen like triple helix with GXT repeats/hypothetical protein	V529_07110/V529_07120	8
B3	CP006890	0.133745	0.110352	0.127945	0.0928607	0.163341	0.142989	0.127232	0.161767	783404	SNP	V529_07110/V529_07120	T	G	intergenic	intergenic (+15/-428)	collagen like triple helix with GXT repeats/hypothetical protein	V529_07110/V529_07120	8
B3	CP006890	0.0821209	0.0728526	0.0799356	0.0523405	0.106303	0.0679116	0.0782118	0.0775938	783418	SNP	V529_07110/V529_07120	A	C	intergenic	intergenic (+29/-414)	collagen like triple helix with GXT repeats/hypothetical protein	V529_07110/V529_07120	8
B3	CP006890	0.119748	0.0832887	0.0897608	0.122437	0.135782	0.215804	0.107014	0.168809	783424	SNP	V529_07110/V529_07120	A	C	intergenic	intergenic (+35/-408)	collagen like triple helix with GXT repeats/hypothetical protein	V529_07110/V529_07120	8
B3	CP006890	0.0993471	0.0616746	0.0563402	0.101652	0.0835576	0.205846	0.10304	0.142235	783427	SNP	V529_07110/V529_07120	G	C	intergenic	intergenic (+38/-405)	collagen like triple helix with GXT repeats/hypothetical protein	V529_07110/V529_07120	8
B3	CP006890	0	0.669033	0	0.690128	0	0	0	0	783429	INS	V529_07110/V529_07120	G	ATCAACAGGAGTAACAGGGATAACGGGATCAACAGGAGTAACAGGGATAACGGG	---	intergenic (+40/-403)	collagen like triple helix with GXT repeats/hypothetical protein	V529_07110/V529_07120	2
B3	CP006890	0	0	0	0.0790544	0.0563784	0.137889	0.0586243	0.106164	783433	SNP	V529_07110/V529_07120	G	C	intergenic	intergenic (+44/-399)	collagen like triple helix with GXT repeats/hypothetical protein	V529_07110/V529_07120	5
B3	CP006890	0	0	0	0.081687	0.0546889	0.142846	0.0631447	0.109315	783436	SNP	V529_07110/V529_07120	A	T	intergenic	intergenic (+47/-396)	collagen like triple helix with GXT repeats/hypothetical protein	V529_07110/V529_07120	5
B3	CP006890	0.0731182	0.101229	0.0941701	0.112412	0.0916901	0.105669	0.0915842	0.109661	783467	INS	V529_07110/V529_07120	G	C	---	intergenic (+78/-365)	collagen like triple helix with GXT repeats/hypothetical protein	V529_07110/V529_07120	8
B3	CP006890	0.511878	0.523627	0.523853	0.543238	0.537714	0.50392	0.582684	0.549812	783468	INS	V529_07110/V529_07120	C	C	---	intergenic (+79/-364)	collagen like triple helix with GXT repeats/hypothetical protein	V529_07110/V529_07120	8
B3	CP006890	0.434208	0.406832	0.417433	0.383669	0.400817	0.433392	0.365604	0.389047	783471	SNP	V529_07110/V529_07120	T	A	intergenic	intergenic (+82/-361)	collagen like triple helix with GXT repeats/hypothetical protein	V529_07110/V529_07120	8
B3	CP006890	0.566027	0.493172	0.496569	0.500638	0.448534	0.566591	0.482051	0.474826	783480	DEL	V529_07110/V529_07120	90-bp	---	---	intergenic (+91/-263)	collagen like triple helix with GXT repeats/hypothetical protein	V529_07110/V529_07120	8
B3	CP006890	0	0	0	0.329833	0	0.611684	0.292763	0	783534	SUB	V529_07110/V529_07120	46-bp	GGGAGCCACCGGGATAACGGGAGCCACGGGAGTAACAGGAGCTACCGGAGTAACAGGAGCCACCGGGATAACGGGATCAACA	---	intergenic (+145/-253)	collagen like triple helix with GXT repeats/hypothetical protein	V529_07110/V529_07120	3
B3	CP006890	0	0.479623	0	0.608314	0	0.491219	0.620296	0	783561	SUB	V529_07110/V529_07120	CGGAG	AGGAGTAACGGGAGCCACCGGGATAACGGGAGCCACGGGAGTAACAGGAGCTACCGGAGTAACAGGAGCCACCGGGA	---	intergenic (+172/-267)	collagen like triple helix with GXT repeats/hypothetical protein	V529_07110/V529_07120	4
B3	CP006890	0.0974669	0.0906324	0.102901	0	0.119839	0	0	0.106169	783570	SNP	V529_07110/V529_07120	G	T	intergenic	intergenic (+181/-262)	collagen like triple helix with GXT repeats/hypothetical protein	V529_07110/V529_07120	5
B3	CP006890	0.075973	0	0	0	0.0625901	0	0	0.0705271	783574	SNP	V529_07110/V529_07120	T	G	intergenic	intergenic (+185/-258)	collagen like triple helix with GXT repeats/hypothetical protein	V529_07110/V529_07120	3
B3	CP006890	0.235076	0.17005	0.213385	0	0.261621	0	0	0.223198	783576	SNP	V529_07110/V529_07120	A	T	intergenic	intergenic (+187/-256)	collagen like triple helix with GXT repeats/hypothetical protein	V529_07110/V529_07120	5
B3	CP006890	0.273047	0.182409	0.238637	0	0.282166	0	0	0.24735	783579	SNP	V529_07110/V529_07120	T	C	intergenic	intergenic (+190/-253)	collagen like triple helix with GXT repeats/hypothetical protein	V529_07110/V529_07120	5
B3	CP006890	0.183112	0.186737	0.188026	0.196344	0.22545	0.152875	0.201914	0.17619	783583	SNP	V529_07110/V529_07120	G	A	intergenic	intergenic (+194/-249)	collagen like triple helix with GXT repeats/hypothetical protein	V529_07110/V529_07120	8
B3	CP006890	0.288983	0.216434	0.207246	0.288733	0.21326	0.347398	0.211787	0.249229	783584	SNP	V529_07110/V529_07120	T	A	intergenic	intergenic (+195/-248)	collagen like triple helix with GXT repeats/hypothetical protein	V529_07110/V529_07120	8
B3	CP006890	0.287603	0.211476	0.209457	0.292623	0.20595	0.342315	0.21532	0.236873	783585	SNP	V529_07110/V529_07120	A	T	intergenic	intergenic (+196/-247)	collagen like triple helix with GXT repeats/hypothetical protein	V529_07110/V529_07120	8
B3	CP006890	0	0	0	0	0.224309	0	0	0	783588	SNP	V529_07110/V529_07120	A	G	intergenic	intergenic (+199/-244)	collagen like triple helix with GXT repeats/hypothetical protein	V529_07110/V529_07120	1
B3	CP006890	0.310418	0.230841	0.217711	0.314478	0	0.378299	0.226225	0.255897	783588	SNP	V529_07110/V529_07120	A	T	intergenic	intergenic (+199/-244)	collagen like triple helix with GXT repeats/hypothetical protein	V529_07110/V529_07120	7
B3	CP006890	0.194144	0.175818	0.201764	0.154378	0.196757	0.162104	0.196907	0.197247	783594	SNP	V529_07110/V529_07120	C	T	intergenic	intergenic (+205/-238)	collagen like triple helix with GXT repeats/hypothetical protein	V529_07110/V529_07120	8
B3	CP006890	0.178978	0.172776	0.173246	0.20103	0.18742	0.172208	0.184851	0.182038	783609	SNP	V529_07110/V529_07120	A	C	intergenic	intergenic (+220/-223)	collagen like triple helix with GXT repeats/hypothetical protein	V529_07110/V529_07120	8
B3	CP006890	0.56128	0.45437	0.550141	0.485143	0.539235	0.514161	0.487544	0.5344	783612	SNP	V529_07110/V529_07120	G	C	intergenic	intergenic (+223/-220)	collagen like triple helix with GXT repeats/hypothetical protein	V529_07110/V529_07120	8
B3	CP006890	0.288369	0.223743	0.267062	0.278616	0.272128	0.247305	0.254898	0.236633	783628	SNP	V529_07110/V529_07120	T	G	intergenic	intergenic (+239/-204)	collagen like triple helix with GXT repeats/hypothetical protein	V529_07110/V529_07120	8
B3	CP006890	0.294324	0.233419	0.275679	0.295508	0.282706	0.261114	0.268109	0.239124	783630	SNP	V529_07110/V529_07120	G	T	intergenic	intergenic (+241/-202)	collagen like triple helix with GXT repeats/hypothetical protein	V529_07110/V529_07120	8
B3	CP006890	0.271941	0.204646	0.254095	0.248258	0.248571	0.2339	0.235334	0.212546	783638	SNP	V529_07110/V529_07120	C	T	intergenic	intergenic (+249/-194)	collagen like triple helix with GXT repeats/hypothetical protein	V529_07110/V529_07120	8
B3	CP006890	0.258633	0.180931	0.223004	0.23298	0.239452	0.211108	0.223029	0.208764	783642	SNP	V529_07110/V529_07120	C	T	intergenic	intergenic (+253/-190)	collagen like triple helix with GXT repeats/hypothetical protein	V529_07110/V529_07120	8
B3	CP006890	0.258134	0.18571	0.230572	0.233623	0.242428	0.21198	0.235007	0.215081	783645	SNP	V529_07110/V529_07120	A	G	intergenic	intergenic (+256/-187)	collagen like triple helix with GXT repeats/hypothetical protein	V529_07110/V529_07120	8
B3	CP006890	0.244422	0.175978	0.227654	0.218914	0.228401	0.203927	0.231545	0.200343	783655	SNP	V529_07110/V529_07120	T	G	intergenic	intergenic (+266/-177)	collagen like triple helix with GXT repeats/hypothetical protein	V529_07110/V529_07120	8
B3	CP006890	0.194166	0.141748	0.184325	0.184837	0.177045	0.148717	0.184287	0.171141	783663	SNP	V529_07110/V529_07120	A	G	intergenic	intergenic (+274/-169)	collagen like triple helix with GXT repeats/hypothetical protein	V529_07110/V529_07120	8
B3	CP006890	0.164688	0.119394	0.15965	0.140334	0.13335	0.142685	0.17296	0.152744	783672	SNP	V529_07110/V529_07120	T	C	intergenic	intergenic (+283/-160)	collagen like triple helix with GXT repeats/hypothetical protein	V529_07110/V529_07120	8
B3	CP006890	0.161754	0.119322	0.155424	0.139793	0.123829	0.140013	0.169321	0.148651	783673	SNP	V529_07110/V529_07120	G	A	intergenic	intergenic (+284/-159)	collagen like triple helix with GXT repeats/hypothetical protein	V529_07110/V529_07120	8
B3	CP006890	0.160302	0.119208	0.153902	0.13852	0.125885	0.141189	0.166569	0.151079	783675	SNP	V529_07110/V529_07120	A	G	intergenic	intergenic (+286/-157)	collagen like triple helix with GXT repeats/hypothetical protein	V529_07110/V529_07120	8
B3	CP006890	0.0674157	0	0.0656705	0.055974	0	0.0566363	0	0.0607724	783693	SNP	V529_07110/V529_07120	C	G	intergenic	intergenic (+304/-139)	collagen like triple helix with GXT repeats/hypothetical protein	V529_07110/V529_07120	5
B3	CP006890	0.599144	0.569005	0.588855	0.56869	0.571652	0.573691	0.607597	0.634875	792422	SNP	V529_07150	A	T	nonsynonymous	E1333V (GAA>GTA)	Cna protein B-type domain-containing protein	V529_07150	8
B3	CP006890	0.548253	0.492439	0.49386	0.484698	0.494544	0.494184	0.529435	0.557191	792436	SNP	V529_07150	C	A	synonymous	R1338R (CGA>AGA)	Cna protein B-type domain-containing protein	V529_07150	8
B3	CP006890	0.542944	0.479489	0.485594	0.475883	0.488593	0.481018	0.51565	0.545962	792437	SNP	V529_07150	G	A	nonsynonymous	R1338Q (CGA>CAA)	Cna protein B-type domain-containing protein	V529_07150	8
B3	CP006890	0.545673	0.490193	0.496615	0.480124	0.496958	0.494231	0.522646	0.549908	792438	SNP	V529_07150	A	G	synonymous	R1338R (CGA>CGG)	Cna protein B-type domain-containing protein	V529_07150	8
B3	CP006890	0.548027	0.481151	0.491349	0.479886	0.493711	0.486654	0.521113	0.550097	792441	SNP	V529_07150	C	G	nonsynonymous	N1339K (AAC>AAG)	Cna protein B-type domain-containing protein	V529_07150	8
B3	CP006890	0.582044	0.524591	0.525615	0.520825	0.547134	0.529084	0.571766	0.582649	792450	SNP	V529_07150	C	T	synonymous	G1342G (GGC>GGT)	Cna protein B-type domain-containing protein	V529_07150	8
B3	CP006890	0.481721	0.502452	0.513209	0.501205	0.515931	0.493823	0.445682	0.504954	792537	SNP	V529_07150	C	T	synonymous	G1371G (GGC>GGT)	Cna protein B-type domain-containing protein	V529_07150	8
B3	CP006890	0.476243	0.502844	0.506214	0.499919	0.534491	0.494843	0.445308	0.508393	792546	SNP	V529_07150	C	G	synonymous	P1374P (CCC>CCG)	Cna protein B-type domain-containing protein	V529_07150	8
B3	CP006890	0.426864	0.496459	0.48657	0.478374	0.501606	0.456342	0.453413	0.498594	792580	SNP	V529_07150	A	G	nonsynonymous	N1386D (AAC>GAC)	Cna protein B-type domain-containing protein	V529_07150	8
B3	CP006890	0.435461	0.491216	0.500043	0.488313	0.497116	0.447062	0.457543	0.498312	792585	SNP	V529_07150	T	C	synonymous	G1387G (GGT>GGC)	Cna protein B-type domain-containing protein	V529_07150	8
B3	CP006890	0.337536	0.415586	0.3931	0.39948	0.427437	0.350285	0.388511	0.408377	792607	SNP	V529_07150	G	A	nonsynonymous	V1395M (GTG>ATG)	Cna protein B-type domain-containing protein	V529_07150	8
B3	CP006890	0.335532	0.402873	0.384269	0.397146	0.428164	0.340601	0.379592	0.402081	792608	SNP	V529_07150	T	A	nonsynonymous	V1395E (GTG>GAG)	Cna protein B-type domain-containing protein	V529_07150	8
B3	CP006890	0.335744	0.402578	0.388896	0.39329	0.420458	0.341193	0.382042	0.402392	792609	SNP	V529_07150	G	A	synonymous	V1395V (GTG>GTA)	Cna protein B-type domain-containing protein	V529_07150	8
B3	CP006890	0.376337	0.399629	0.402621	0.413078	0.431882	0.350977	0.400829	0.396422	792628	SNP	V529_07150	T	A	nonsynonymous	S1402T (TCG>ACG)	Cna protein B-type domain-containing protein	V529_07150	8
B3	CP006890	0.383902	0.413324	0.408058	0.420784	0.441776	0.3639	0.416393	0.405409	792630	SNP	V529_07150	G	A	synonymous	S1402S (TCG>TCA)	Cna protein B-type domain-containing protein	V529_07150	8
B3	CP006890	0.38843	0.403384	0.404622	0.408802	0.418562	0.359154	0.404922	0.390393	792646	SNP	V529_07150	G	A	nonsynonymous	E1408K (GAG>AAG)	Cna protein B-type domain-containing protein	V529_07150	8
B3	CP006890	0.399879	0.398984	0.397631	0.416518	0.417497	0.362296	0.400874	0.387608	792649	SNP	V529_07150	T	C	nonsynonymous	S1409P (TCA>CCA)	Cna protein B-type domain-containing protein	V529_07150	8
B3	CP006890	0.385613	0.398334	0.394422	0.409512	0.416667	0.355242	0.386072	0.381203	792651	SNP	V529_07150	A	G	synonymous	S1409S (TCA>TCG)	Cna protein B-type domain-containing protein	V529_07150	8
B3	CP006890	0.37991	0.396473	0.392689	0.404902	0.405076	0.355182	0.383735	0.376572	792652	SNP	V529_07150	A	T	nonsynonymous	T1410S (ACT>TCT)	Cna protein B-type domain-containing protein	V529_07150	8
B3	CP006890	0.614613	0.58623	0.583396	0.596789	0.571273	0.611725	0.596722	0.619014	792692	SNP	V529_07150	A	G	nonsynonymous	Q1423R (CAG>CGG)	Cna protein B-type domain-containing protein	V529_07150	8
B3	CP006890	0	0	0	0.0551949	0	0	0	0	835009	SNP	pdaA	A	T	nonsynonymous	K178M (AAG>ATG)	PdaA	V529_07590	1
B3	CP006890	0	0.0670013	0	0	0	0	0	0	857169	SNP	glvA/glvR	G	A	intergenic	intergenic (+56/-13)	GlvA/GlvR	V529_07790/V529_07800	1
B3	CP006890	0.0791898	0.159633	0.0797825	0	0	0.0970721	0.0918779	0	879529	SNP	yfiX	C	A	synonymous	T851T (ACC>ACA)	putative lysylphosphatidylglycerol synthetase LPG synthetase	V529_07980	5
B3	CP006890	0.100472	0.12631	0	0.0900345	0	0	0	0	879555	DEL	yfiX/V529_07990	C	---	---	intergenic (+8/-87)	putative lysylphosphatidylglycerol synthetase LPG synthetase/hypothetical protein	V529_07980/V529_07990	3
B3	CP006890	1	1	1	1	1	1	1	1	879556	DEL	yfiX/V529_07990	T	---	---	intergenic (+9/-86)	putative lysylphosphatidylglycerol synthetase LPG synthetase/hypothetical protein	V529_07980/V529_07990	8
B3	CP006890	1	1	1	1	1	1	1	1	879576	DEL	yfiX/V529_07990	A	---	---	intergenic (+29/-66)	putative lysylphosphatidylglycerol synthetase LPG synthetase/hypothetical protein	V529_07980/V529_07990	8
B3	CP006890	1	1	1	1	1	1	1	1	889126	INS	yfhM/csbB	C	A	---	intergenic (+101/-109)	Abhydrolase domain-containing protein 7/bactoprenol glucosyl transferase	V529_08130/V529_08140	8
B3	CP006890	0.226292	0.235623	0.253829	0.239239	0.301414	0.270816	0.254655	0.229947	909841	SNP	V529_t00240	A	G	noncoding	noncoding (58/75 nt)	tRNA-Asn	V529_t00240	8
B3	CP006890	0.467671	0.39544	0.419711	0.374866	0.38655	0.384257	0.406094	0.426635	910923	SNP	V529_t00360	T	C	noncoding	noncoding (26/75 nt)	tRNA-Gly	V529_t00360	8
B3	CP006890	0.0757219	0	0	0	0	0	0	0	910974	SUB	V529_t00370	83-bp	CTATACCATCCAC	---	---	V529_t00370	[V529_t00370]	1
B3	CP006890	0	0	0	0.146365	0	0	0	0	951025	SNP	V529_08740	C	G	nonsynonymous	D64H (GAT>CAT)	hypothetical protein	V529_08740	1
B3	CP006890	1	1	1	1	1	1	1	1	952806	INS	yhcL/V529_08760	G	A	---	intergenic (+49/+43)	L-cystine uptake protein tcyP Transporter of cystine tcyP/hypothetical protein	V529_08750/V529_08760	8
B3	CP006890	0	0	0	0	0	0	0	0.0715685	962955	SNP	V529_08860/yhxA	A	G	intergenic	intergenic (+4/-249)	hypothetical protein/aminotransferase	V529_08860/V529_08870	1
B3	CP006890	0	0	0	0	0	0.075778	0	0	1014164	SNP	yheB	T	A	nonsynonymous	L89H (CTT>CAT)	Thylakoid membrane protein	V529_09400	1
B3	CP006890	0	0.0923743	0	0	0	0	0	0	1019541	SNP	hemZ/V529_09450	G	T	intergenic	intergenic (+30/-72)	coproporphyrinogen III oxidase/lysine/ornithine N-monooxygenase	V529_09440/V529_09450	1
B3	CP006890	0	0	0	0	0	0	0.0600481	0	1034624	SNP	V529_09620	C	G	nonsynonymous	S59W (TCG>TGG)	hypothetical protein	V529_09620	1
B3	CP006890	0	0	0	0	0	0	0.0511775	0.432976	1072119	SNP	hemAT	C	A	nonsynonymous	R40S (AGG>AGT)	HemAT	V529_09980	2
B3	CP006890	1	1	1	1	1	1	1	1	1074870	DEL	yhxC/V529_10010	A	---	---	intergenic (+4/+28)	short-chain dehydrogenase/reductase SDR/hypothetical protein	V529_10000/V529_10010	8
B3	CP006890	0	0	0	0	0	0	0.156376	0	1135671	SNP	argD	C	T	synonymous	A81A (GCC>GCT)	acetylornithine aminotransferase	V529_10690	1
B3	CP006890	0	0	0	0.169278	0	0	0.113543	0.0607257	1157353	SNP	oppA	G	T	nonsense	E91* (GAA>TAA)	oligopeptide-binding protein OppA	V529_10910	3
B3	CP006890	0	0	0	0	0	0	0	0.0729609	1162710	SNP	oppF/V529_10960	G	T	intergenic	intergenic (+31/-76)	Oligopeptide transport ATP-binding protein oppF/hypothetical protein	V529_10950/V529_10960	1
B3	CP006890	1	1	1	1	1	1	1	1	1164633	INS	yjbC	G	A	---	coding (543/573 nt)	GCN5-related N-acetyltransferase YjbC	V529_10970	8
B3	CP006890	0	0	0	0	0	0	0.116588	0	1265484	SNP	ykcC/V529_12220	C	A	intergenic	intergenic (+10/+34)	family 2 glycosyl transferase/hypothetical protein	V529_12210/V529_12220	1
B3	CP006890	1	1	1	1	1	1	1	1	1278502	DEL	ykfD	T	---	---	coding (972/1005 nt)	Oligopeptide transport ATP-binding protein appF	V529_12330	8
B3	CP006890	1	1	1	1	1	1	1	1	1278523	DEL	ykfD	T	---	---	coding (993/1005 nt)	Oligopeptide transport ATP-binding protein appF	V529_12330	8
B3	CP006890	0	0	0.150811	0.068768	0	0	0	0	1334853	DEL	motB	TCTT	---	---	coding (291-294/786 nt)	flagellar motor protein MotB	V529_12980	2
B3	CP006890	0	0	0	0.109299	0	0	0	0	1371780	SNP	cheV/V529_13360	C	A	intergenic	intergenic (+8/+35)	CheV/hypothetical protein	V529_13350/V529_13360	1
B3	CP006890	1	1	1	1	1	1	1	1	1381379	INS	ccpC/ykuN	A	T	---	intergenic (+29/-83)	CcpC/flavodoxin	V529_13470/V529_13480	8
B3	CP006890	1	1	1	1	1	1	1	1	1385597	INS	V529_13530/ykuT	G	A	---	intergenic (+4/+29)	hypothetical protein/putative mscS family protein ybiO	V529_13530/V529_13540	8
B3	CP006890	0	0	0	0	0	0.116411	0	0	1393585	SNP	V529_13640	G	T	nonsynonymous	A13S (GCT>TCT)	hypothetical protein	V529_13640	1
B3	CP006890	0	0	0	0	0	0.102697	0	0	1478974	SNP	V529_14050/speA	C	A	intergenic	intergenic (+15/+33)	hypothetical protein/SpeA	V529_14050/V529_14060	1
B3	CP006890	0	0	0.0671606	0	0	0	0	0	1485823	SNP	ylaD/V529_14150	T	G	intergenic	intergenic (+29/+10)	Anti-sigma-W factor rsiW/hypothetical protein	V529_14140/V529_14150	1
B3	CP006890	0	0	0	0	0	0.16108	0	0	1498652	SNP	pycA/ctaA	G	T	intergenic	intergenic (+84/+14)	pyruvate carboxylase/Heme A synthase HAS	V529_14260/V529_14270	1
B3	CP006890	1	1	1	1	1	1	1	1	1708803	DEL	V529_16370	A	---	---	coding (215/234 nt)	hypothetical protein	V529_16370	8
B3	CP006890	1	1	1	1	1	1	1	1	1798443	INS	V529_16650/V529_16660	G	T	---	intergenic (+23/+10)	hypothetical protein/hypothetical protein	V529_16650/V529_16660	8
B3	CP006890	1	1	1	1	1	1	1	1	1841998	DEL	V529_17160	G	---	---	coding (132/480 nt)	hypothetical protein	V529_17160	8
B3	CP006890	1	1	1	1	1	1	1	1	1868562	DEL	V529_17550/V529_17560	T	---	---	intergenic (+21/+13)	hypothetical protein/hypothetical protein	V529_17550/V529_17560	8
B3	CP006890	1	1	1	1	1	1	1	1	1868568	DEL	V529_17550/V529_17560	T	---	---	intergenic (+27/+7)	hypothetical protein/hypothetical protein	V529_17550/V529_17560	8
B3	CP006890	0.0737791	0	0	0	0	0	0	0	2016940	SNP	V529_18320	T	C	nonsynonymous	S21G (AGC>GGC)	phage tail tape measure protein, TP901 family, core region domain protein	V529_18320	1
B3	CP006890	1	1	1	1	1	1	1	1	2043597	DEL	xerC/V529_t00420	A	---	---	intergenic (+9/+151)	tyrosine recombinase XerC/tRNA-Arg	V529_18800/V529_t00420	8
B3	CP006890	1	1	1	1	1	1	1	1	2111374	SNP	yojH	A	G	synonymous	K281K (AAA>AAG)	piezosome protein	V529_19530	8
B3	CP006890	0.10332	0.0828996	0.0900459	0.119317	0.111649	0.111626	0.0825224	0	2111377	INS	yojH	G	A	---	coding (846/849 nt)	piezosome protein	V529_19530	7
B3	CP006890	0.895788	0.912797	0.899052	0.880816	0.87958	0.882064	0.912797	1	2111377	SNP	yojH	G	A	synonymous	G282G (GGG>GGA)	piezosome protein	V529_19530	8
B3	CP006890	1	1	1	1	1	1	1	1	2111389	DEL	yojH/yojG	T	---	---	intergenic (+9/+20)	piezosome protein/N-acetylglucosaminyl-phosphatidylinositolde-N- acetylase	V529_19530/V529_19540	8
B3	CP006890	0	0	0	0	0	0	0	0.0502028	2192841	SNP	V529_20920/V529_20930	C	T	intergenic	intergenic (-159/+290)	SPBc2 prophage-derived protein YopK/hypothetical protein	V529_20920/V529_20930	1
B3	CP006890	0.0564113	0	0	0	0	0	0	0	2315132	SNP	V529_22340/V529_22350	A	G	intergenic	intergenic (-118/+221)	hypothetical protein/hypothetical protein	V529_22340/V529_22350	1
B3	CP006890	1	1	1	1	1	1	1	1	2347573	INS	V529_22720	C	T	---	coding (662/708 nt)	hypothetical protein	V529_22720	8
B3	CP006890	1	1	1	1	1	1	1	1	2424552	INS	V529_23670/gpsA	C	A	---	intergenic (-97/+232)	hypothetical protein/NAD(P)H-dependent glycerol-3-phosphate dehydrogenase	V529_23670/V529_23680	8
B3	CP006890	0	0	0.0733361	0	0	0	0	0	2467523	SNP	V529_24150/ppiB	G	T	intergenic	intergenic (-138/+12)	Protein ccdC/peptidyl-prolyl isomerase	V529_24150/V529_24160	1
B3	CP006890	1	1	1	1	1	1	1	1	2475451	INS	spoVAA	G	T	---	coding (121/627 nt)	SpoVAA	V529_24250	8
B3	CP006890	0	0.0698161	0	0	0	0	0	0	2476485	SNP	spoIIAB	T	A	nonsynonymous	K142N (AAA>AAT)	anti-sigma F factor	V529_24270	1
B3	CP006890	1	1	1	1	1	1	1	1	2577722	DEL	V529_24820	A	---	---	coding (213/879 nt)	LysR family transcriptional regulator	V529_24820	8
B3	CP006890	1	1	1	1	1	1	1	1	2579596	INS	yqjM/V529_24850	A	T	---	intergenic (+45/-68)	NADPH dehydrogenase NamA/hypothetical protein	V529_24840/V529_24850	8
B3	CP006890	0	0	0.170366	0	0.170155	0.0835323	0	0.115609	2596417	SNP	V529_25030/bkdB	G	A	intergenic	intergenic (+36/+9)	hypothetical protein/branched-chain alpha-keto acid dehydrogenase subunit E2	V529_25030/V529_25040	4
B3	CP006890	0	0	0	0	0	0	0.137279	0	2596418	SNP	V529_25030/bkdB	G	A	intergenic	intergenic (+37/+8)	hypothetical protein/branched-chain alpha-keto acid dehydrogenase subunit E2	V529_25030/V529_25040	1
B3	CP006890	0.155938	0	0	0	0	0	0	0	2618893	SNP	yqiG/V529_25270	C	A	intergenic	intergenic (+11/-114)	NADH-dependent flavin oxidoreductase/Spore germination protein gerPA/gerPF	V529_25260/V529_25270	1
B3	CP006890	0	0	0.208852	0	0	0	0	0	2618910	DEL	yqiG/V529_25270	G	---	---	intergenic (+28/-97)	NADH-dependent flavin oxidoreductase/Spore germination protein gerPA/gerPF	V529_25260/V529_25270	1
B3	CP006890	1	1	1	1	1	1	1	1	2618911	DEL	yqiG/V529_25270	T	---	---	intergenic (+29/-96)	NADH-dependent flavin oxidoreductase/Spore germination protein gerPA/gerPF	V529_25260/V529_25270	8
B3	CP006890	1	1	1	1	1	1	1	1	2751116	SNP	V529_26840	G	A	nonsense	Q162* (CAA>TAA)	Putative aspartate racemase	V529_26840	8
B3	CP006890	0	0.0764966	0	0	0	0	0	0	2786797	SNP	V529_27170/V529_27180	C	A	intergenic	intergenic (+13/+27)	hypothetical protein/hypothetical protein	V529_27170/V529_27180	1
B3	CP006890	1	1	1	1	1	1	1	1	2848651	INS	pheB/obgE	G	T	---	intergenic (-48/+7)	ACT domain-containing protein PheB/GTPase ObgE	V529_27830/V529_27840	8
B3	CP006890	1	1	1	1	1	1	1	1	2868155	DEL	V529_28050	G	---	---	coding (735/1107 nt)	hypothetical protein	V529_28050	8
B3	CP006890	0	0.121778	0	0	0	0	0	0	2898235	SNP	gerM/racE	C	A	intergenic	intergenic (-80/+26)	GerM/glutamate racemase	V529_28310/V529_28320	1
B3	CP006890	0	1	1	1	1	1	1	1	3040788	INS	aroA/V529_29720	C	A	---	intergenic (-199/+40)	bifunctional 3-deoxy-7-phosphoheptulonate synthase/chorismate mutase/hypothetical protein	V529_29710/V529_29720	7
B3	CP006890	0.416929	0	0	0	0	0	0	0	3040788	INS	aroA/V529_29720	C	AAA	---	intergenic (-199/+40)	bifunctional 3-deoxy-7-phosphoheptulonate synthase/chorismate mutase/hypothetical protein	V529_29710/V529_29720	1
B3	CP006890	0	0	0	0	0	0.100322	0.0632308	0.11704	3127335	DEL	[V529_t00500]鈥揫V529_t00510]	82-bp	---	---	---	[V529_t00500],[V529_t00510]	[V529_t00500]鈥揫V529_t00510]	3
B3	CP006890	0.45918	0.529332	0.523675	0.542411	0.505669	0.505124	0.536981	0.534143	3128098	SNP	V529_t00580/V529_t00590	A	G	intergenic	intergenic (-1/+4)	tRNA-Ala/tRNA-Pro	V529_t00580/V529_t00590	8
B3	CP006890	0.457479	0.531772	0.524661	0.543422	0.507446	0.507015	0.536645	0.535956	3128101	SNP	V529_t00580/V529_t00590	A	G	intergenic	intergenic (-4/+1)	tRNA-Ala/tRNA-Pro	V529_t00580/V529_t00590	8
B3	CP006890	0.626726	0.67354	0.694099	0.691905	0.704721	0.706406	0.704043	0.690923	3128179	SNP	V529_t00590/V529_t00600	T	A	intergenic	intergenic (-1/+17)	tRNA-Pro/tRNA-Arg	V529_t00590/V529_t00600	8
B3	CP006890	0.622482	0.667408	0.68636	0.69133	0.70048	0.69551	0.69712	0.68677	3128184	SNP	V529_t00590/V529_t00600	C	T	intergenic	intergenic (-6/+12)	tRNA-Pro/tRNA-Arg	V529_t00590/V529_t00600	8
B3	CP006890	0.622282	0.671061	0.68577	0.698328	0.71139	0.711952	0.696165	0.699019	3128189	SNP	V529_t00590/V529_t00600	G	A	intergenic	intergenic (-11/+7)	tRNA-Pro/tRNA-Arg	V529_t00590/V529_t00600	8
B3	CP006890	0.624845	0.666574	0.685422	0.698681	0.713174	0.71315	0.695819	0.698735	3128193	DEL	V529_t00590/V529_t00600	G	---	---	intergenic (-15/+3)	tRNA-Pro/tRNA-Arg	V529_t00590/V529_t00600	8
B3	CP006890	0.234747	0.238625	0.2753	0.249071	0.232009	0.218688	0.266729	0.232742	3128272	INS	V529_t00600	C	T	---	noncoding (1/77 nt)	tRNA-Arg	V529_t00600	8
B3	CP006890	0.234746	0.238625	0.27523	0.249071	0.232008	0.218685	0.266722	0.232742	3128272	INS	V529_t00600	C	A	---	noncoding (1/77 nt)	tRNA-Arg	V529_t00600	8
B3	CP006890	0.47834	0.517032	0.523511	0.553432	0.518044	0.530169	0.576425	0.528804	3128281	DEL	V529_t00600/V529_t00610	G	---	---	intergenic (-9/+1)	tRNA-Arg/tRNA-Leu	V529_t00600/V529_t00610	8
B3	CP006890	0.334868	0.35317	0.44128	0.373847	0.421634	0.309455	0.370499	0.382753	3128436	SNP	V529_t00620	A	G	noncoding	noncoding (26/75 nt)	tRNA-Gly	V529_t00620	8
B3	CP006890	0.435004	0.514446	0.442882	0.530637	0.473245	0.541962	0.509584	0.528949	3128872	SNP	V529_t00660/V529_r00190	G	A	intergenic	intergenic (-14/+9)	tRNA-Val/5S ribosomal RNA	V529_t00660/V529_r00190	8
B3	CP006890	0.445366	0.511253	0.44704	0.537844	0.465269	0.543902	0.503611	0.53347	3128876	SNP	V529_t00660/V529_r00190	G	A	intergenic	intergenic (-18/+5)	tRNA-Val/5S ribosomal RNA	V529_t00660/V529_r00190	8
B3	CP006890	0.431262	0.504979	0.437904	0.526008	0.47133	0.530971	0.488178	0.518847	3128881	SNP	V529_r00190	G	A	noncoding	noncoding (115/115 nt)	5S ribosomal RNA	V529_r00190	8
B3	CP006890	1	0	0	0	1	0	1	0	3132123	SUB	V529_r00200/V529_r00210	CAA	TTG	---	intergenic (-148/+33)	23S ribosomal RNA/16S ribosomal RNA	V529_r00200/V529_r00210	3
B3	CP006890	1	1	1	1	1	1	1	1	3152930	INS	tlpB/mcpA	T	A	---	intergenic (-72/+43)	TlpB/McpA	V529_30830/V529_30840	8
B3	CP006890	0	0	0	0	0.050241	0	0.193773	0.0617448	3202681	INS	comP	T	TAA	---	coding (904/2292 nt)	sensor histidine kinase	V529_31350	3
B3	CP006890	0	0	0	0	0	0	0	0.071919	3206490	SNP	cdgJ	C	T	nonsynonymous	E171K (GAG>AAG)	hypothetical protein	V529_31410	1
B3	CP006890	1	1	1	1	1	1	1	1	3245138	DEL	V529_31710	A	---	---	coding (476/477 nt)	hypothetical protein	V529_31710	8
B3	CP006890	0	0.128797	0	0	0.0949607	0	0	0	3299525	SNP	csn/V529_32350	C	A	intergenic	intergenic (+11/+25)	chitosanase/hypothetical protein	V529_32340/V529_32350	2
B3	CP006890	1	1	1	1	1	1	1	1	3416469	INS	opuBD	C	T	---	coding (649/657 nt)	OpuBD	V529_33630	8
B3	CP006890	0	0	0.0599914	0	0	0	0	0	3448948	SNP	araE/araR	A	C	intergenic	intergenic (-33/-224)	AraE family aromatic acid exporter/AraR	V529_33940/V529_33950	1
B3	CP006890	1	1	1	1	1	1	1	1	3464634	INS	gntP	T	A	---	coding (1327/1329 nt)	GntP	V529_34070	8
B3	CP006890	0	0	0	0	0	0	0.0921521	0	3491179	SNP	pnbA/V529_34330	C	A	intergenic	intergenic (+8/-144)	PnbA/hypothetical protein	V529_34320/V529_34330	1
B3	CP006890	0	0	0	0	0	0	0	0.0862985	3491198	SNP	pnbA/V529_34330	G	T	intergenic	intergenic (+27/-125)	PnbA/hypothetical protein	V529_34320/V529_34330	1
B3	CP006890	0	0	0	0	0.0873399	0	0	0	3499140	SNP	V529_34470/V529_t00680	T	A	intergenic	intergenic (+12/+47)	hypothetical protein/tRNA-Arg	V529_34470/V529_t00680	1
B3	CP006890	0	0	0	0	0	0	0	0.0592012	3589330	SNP	tuaG	T	A	nonsynonymous	E229V (GAG>GTG)	TuaG	V529_35380	1
B3	CP006890	1	1	1	1	1	1	1	1	3627524	DEL	yttA/pgdS	T	---	---	intergenic (+34/+8)	Cortactin-binding protein 2 CortBP2/PgdS	V529_35670/V529_35680	8
B3	CP006890	0	0.0954914	0	0	0	0	0	0	3686483	SNP	ywoD	A	C	nonsynonymous	V90G (GTC>GGC)	Major facilitator superfamily MFS-1	V529_36320	1
B3	CP006890	0	0.07863	0	0	0	0	0	0	3689184	SNP	nrgB/V529_36360	T	A	intergenic	intergenic (+38/+14)	NrgB/cell-division protein	V529_36350/V529_36360	1
B3	CP006890	0	0	0	0.104511	0.0902076	0	0	0	3708043	SNP	spoIID	A	G	nonsynonymous	L103P (CTC>CCC)	Stage II sporulation protein D	V529_36600	2
B3	CP006890	0	0	0.11741	0	0	0	0	0	3719758	SNP	upp/glyA	C	A	intergenic	intergenic (-100/+34)	uracil phosphoribosyltransferase/serine hydroxymethyltransferase	V529_36750/V529_36760	1
B3	CP006890	0	0	0	0	0	0	0.145847	0.05305	3723269	SNP	V529_36800	C	T	nonsynonymous	G48E (GGG>GAG)	hypothetical protein	V529_36800	2
B3	CP006890	0	0	0	0	0	0	0	0.0733676	3726663	SNP	V529_36840/ywkE	T	C	intergenic	intergenic (+257/+79)	hypothetical protein/protein methyltransferase YwkE	V529_36840/V529_36850	1
B3	CP006890	0	0	0	0	0	0	0.085041	0	3740100	SNP	spo0F	C	T	nonsynonymous	A83T (GCT>ACT)	Spo0F	V529_36980	1
B3	CP006890	0	0.083117	0	0	0.669428	0.90566	0.731336	0.885412	3740103	SNP	spo0F	T	G	nonsynonymous	T82P (ACC>CCC)	Spo0F	V529_36980	5
B3	CP006890	0	0	0.0639148	0	0	0	0	0	3770644	SNP	V529_37270/V529_37280	T	C	intergenic	intergenic (+26/-160)	hypothetical protein/hypothetical protein	V529_37270/V529_37280	1
B3	CP006890	0	0	0.0594192	0	0	0	0	0	3770649	SNP	V529_37270/V529_37280	C	T	intergenic	intergenic (+31/-155)	hypothetical protein/hypothetical protein	V529_37270/V529_37280	1
B3	CP006890	0	0	0.0549345	0	0	0	0	0	3770650	SNP	V529_37270/V529_37280	A	G	intergenic	intergenic (+32/-154)	hypothetical protein/hypothetical protein	V529_37270/V529_37280	1
B3	CP006890	0	0	0.0575237	0	0	0	0	0	3770655	SNP	V529_37270/V529_37280	G	A	intergenic	intergenic (+37/-149)	hypothetical protein/hypothetical protein	V529_37270/V529_37280	1
B3	CP006890	0	0	0.0578451	0	0	0	0	0	3792564	SNP	V529_37560	G	C	nonsynonymous	A145P (GCC>CCC)	hypothetical protein	V529_37560	1
B3	CP006890	0	0	0	0	1	1	1	1	3853778	DEL	ywcC	T	---	---	coding (214/624 nt)	putative HTH-type transcriptional regulator ywcC	V529_38180	4
B3	CP006890	1	1	1	1	1	1	1	1	3865890	INS	ywbC/ywbA	G	T	---	intergenic (+23/+6)	Lactoylglutathione lyase/phosphotransferase system (PTS) lichenan-specific enzyme IIC component	V529_38340/V529_38350	8
B3	CP006890	0	0.53969	0.730653	0.557983	0.143345	0	0	0	3867297	SNP	ywbA/epr	G	A	intergenic	intergenic (-67/-95)	phosphotransferase system (PTS) lichenan-specific enzyme IIC component/peptidase S8/S53 subtilisin kexin sedolisin	V529_38350/V529_38360	4
B3	CP006890	0	0.0661969	0	0	0.0748672	0	0	0	3872264	SNP	tyrS/ywaC	G	T	intergenic	intergenic (+34/+22)	tyrosyl-tRNA synthetase/RelA/SpoT domain-containing protein	V529_38390/V529_38400	2
B3	CP006890	1	1	1	1	1	1	1	1	3923883	INS	yxjA/V529_38900	G	A	---	intergenic (+3/+43)	Sodium/nucleoside cotransporter 2 Na(+)/nucleoside cotransporter 2/hypothetical protein	V529_38890/V529_38900	8
B3	CP006890	0	0	0	0.0675068	0	0	0	0	3923889	INS	yxjA/V529_38900	A	T	---	intergenic (+9/+37)	Sodium/nucleoside cotransporter 2 Na(+)/nucleoside cotransporter 2/hypothetical protein	V529_38890/V529_38900	1
B3	CP006890	1	1	1	1	1	1	1	1	3987480	INS	iolS/csbC	C	T	---	intergenic (+15/-104)	aldo/keto reductase/sugar transporter CsbC	V529_39470/V529_39480	8
B3	CP006890	1	1	1	1	1	1	1	1	3987487	INS	iolS/csbC	A	G	---	intergenic (+22/-97)	aldo/keto reductase/sugar transporter CsbC	V529_39470/V529_39480	8
B3	CP006890	1	1	1	1	1	1	1	1	3987494	INS	iolS/csbC	G	T	---	intergenic (+29/-90)	aldo/keto reductase/sugar transporter CsbC	V529_39470/V529_39480	8
B3	CP006890	0	0	0	0	0	0	0	0.0656147	4005292	SNP	ahpF/V529_39650	G	T	intergenic	intergenic (+26/+19)	AhpF/hypothetical protein	V529_39640/V529_39650	1
B3	CP006890	0	0	0	0.0537772	0	0	0	0	4061196	SNP	V529_40190/rplI	C	A	intergenic	intergenic (-9/+31)	Serine/threonine-protein kinase/50S ribosomal protein L9	V529_40190/V529_40200	1
B3	CP006890	1	1	1	1	1	1	1	1	4091118	DEL	V529_40510	A	---	---	coding (123/138 nt)	HTH-type transcriptional regulator iscR	V529_40510	8
B3	CP006890	0	0	0.0677195	0	0	0	0	0	4091128	SNP	V529_40510	C	A	nonsynonymous	L45I (CTC>ATC)	HTH-type transcriptional regulator iscR	V529_40510	1
B4	CP006890	0	0	0	0	0	0	0	0.117313	79958	SNP	ftsH/yacB	G	T	intergenic	intergenic (+40/-145)	cell division protein and general stress protein(class III heat-shock protein) FtsH/pantothenate kinase	V529_00710/V529_00720	1
B4	CP006890	0	0.152891	0	0	0	0	0.182553	0	93130	SNP	V529_r00070/V529_r00080	C	A	intergenic	intergenic (+57/-126)	16S ribosomal RNA/23S ribosomal RNA	V529_r00070/V529_r00080	2
B4	CP006890	0	0.0673304	0	0.0826135	0	0	0	0	99477	SNP	clpC	G	T	nonsynonymous	R260L (CGC>CTC)	ClpC	V529_00880	2
B4	CP006890	0	0	0	0	0	0	0.0697188	0	134045	SNP	rpsC	C	T	synonymous	Y23Y (TAC>TAT)	30S ribosomal protein S3	V529_01250	1
B4	CP006890	0.356271	0.327175	0.29214	0.346875	0.345283	0.307008	0.3077	0.308143	155929	SNP	V529_01620/V529_r00100	C	T	intergenic	intergenic (+22/-193)	hypothetical protein/16S ribosomal RNA	V529_01620/V529_r00100	8
B4	CP006890	0.376626	0.347857	0.349292	0.306862	0.373189	0.285854	0.349061	0.326099	156332	SNP	V529_r00100	C	T	noncoding	noncoding (211/1538 nt)	16S ribosomal RNA	V529_r00100	8
B4	CP006890	0	0	0	0	0	0	0	0.0583873	168449	SNP	V529_01680	C	A	nonsynonymous	N322K (AAC>AAA)	hypothetical protein	V529_01680	1
B4	CP006890	0	0.0559688	0	0	0	0	0	0	281914	SNP	opuAC/amhX	G	C	intergenic	intergenic (+28/+7)	OpuAC/AmhX	V529_02870/V529_02880	1
B4	CP006890	0	0	0	0	0	0.0539327	0	0	283391	SNP	V529_02890	T	C	synonymous	A72A (GCT>GCC)	hypothetical protein	V529_02890	1
B4	CP006890	0	0.0584378	0	0	0	0	0	0	299463	SNP	aroK/cah	C	A	intergenic	intergenic (+7/-134)	shikimate kinase/Cah	V529_03040/V529_03050	1
B4	CP006890	1	1	1	1	1	1	1	1	333962	SNP	srfAA	T	C	synonymous	D2764D (GAT>GAC)	SrfAA	V529_03270	8
B4	CP006890	1	1	1	1	1	1	1	1	334262	SNP	srfAA	C	G	synonymous	G2864G (GGC>GGG)	SrfAA	V529_03270	8
B4	CP006890	1	1	1	1	1	1	1	1	367544	SNP	gerKC	G	A	nonsynonymous	V346I (GTC>ATC)	GerKC	V529_03470	8
B4	CP006890	0	0	0.104974	0	0	0	0	0	395734	SNP	gabD/glcU	G	T	intergenic	intergenic (+34/-121)	GabD/GlcU	V529_03770/V529_03780	1
B4	CP006890	0	0	0	0	0.0695081	0	0	0	397532	SNP	gdh/V529_03800	A	G	intergenic	intergenic (+8/+38)	glucose-1-dehydrogenase/hypothetical protein	V529_03790/V529_03800	1
B4	CP006890	0	0	0	0	0	0	0	0.102334	443492	SNP	mntH	C	T	synonymous	P46P (CCG>CCA)	manganese transport protein MntH	V529_04270	1
B4	CP006890	0.455112	0.445072	0.463364	0.482107	0.449413	0.489835	0.449277	0.503687	479479	DEL	V529_t00170/V529_t00180	C	---	---	intergenic (+1/-8)	tRNA-Lys/tRNA-Leu	V529_t00170/V529_t00180	8
B4	CP006890	0.43313	0.433765	0.448318	0.470694	0.439269	0.473474	0.434893	0.489244	479480	DEL	V529_t00170/V529_t00180	T	---	---	intergenic (+2/-7)	tRNA-Lys/tRNA-Leu	V529_t00170/V529_t00180	8
B4	CP006890	0.431221	0.427159	0.44345	0.45808	0.442905	0.464211	0.432083	0.487156	479484	SNP	V529_t00170/V529_t00180	C	T	intergenic	intergenic (+6/-3)	tRNA-Lys/tRNA-Leu	V529_t00170/V529_t00180	8
B4	CP006890	0.595131	0.562853	0.568161	0.568517	0.592105	0.570297	0.565053	0.588796	479538	SNP	V529_t00180	C	T	noncoding	noncoding (52/82 nt)	tRNA-Leu	V529_t00180	8
B4	CP006890	0.618627	0.568708	0.597854	0.575946	0.608965	0.599955	0.571845	0.600509	479552	SNP	V529_t00180	G	A	noncoding	noncoding (66/82 nt)	tRNA-Leu	V529_t00180	8
B4	CP006890	1	1	1	1	1	1	1	1	495019	DEL	V529_04870	T	---	---	coding (427/1029 nt)	putative fatty acid desaturase	V529_04870	8
B4	CP006890	1	1	1	1	1	1	1	1	537727	INS	V529_05350	G	T	---	coding (503/669 nt)	YjhB	V529_05350	8
B4	CP006890	0	0.0844536	0	0	0	0	0	0	541153	SNP	ydhE/V529_05400	G	T	intergenic	intergenic (+41/+17)	protein YdhE/hypothetical protein	V529_05390/V529_05400	1
B4	CP006890	0	0	0	0	0	0	0	0.0961947	550128	SNP	yvdT/yveA	C	A	intergenic	intergenic (-83/+34)	HTH-type transcriptional regulator betI/putative amino acid-proton symporter ybeC	V529_05520/V529_05530	1
B4	CP006890	0	0	0	0	0.067081	0	0	0	550155	SNP	yvdT/yveA	G	C	intergenic	intergenic (-110/+7)	HTH-type transcriptional regulator betI/putative amino acid-proton symporter ybeC	V529_05520/V529_05530	1
B4	CP006890	0	0	0	0	0	0.0703077	0	0	551956	SNP	yveA/V529_05540	T	A	intergenic	intergenic (-232/+6)	putative amino acid-proton symporter ybeC/hypothetical protein	V529_05530/V529_05540	1
B4	CP006890	1	1	1	1	1	1	1	1	561965	INS	V529_t00230/thiL	G	T	---	intergenic (+32/-151)	tRNA-Asp/thiamine monophosphate kinase	V529_t00230/V529_05580	8
B4	CP006890	1	1	1	1	1	1	1	1	615285	INS	yebD/V529_06070	C	T	---	intergenic (+33/-88)	protein YebD/hypothetical protein	V529_06060/V529_06070	8
B4	CP006890	0	0.125053	0.187316	0.0539079	0	0	0	0	644001	SNP	opuE	G	A	nonsynonymous	T136I (ACA>ATA)	OpuE	V529_06320	3
B4	CP006890	1	1	1	1	1	1	1	1	672179	DEL	V529_06520	G	---	---	coding (1955/1980 nt)	hypothetical protein	V529_06520	8
B4	CP006890	0.519434	0.484432	0.399474	0.57145	0.38208	0.588488	0.467428	0.567596	674422	SNP	V529_06530	A	T	synonymous	A701A (GCA>GCT)	hypothetical protein	V529_06530	8
B4	CP006890	0.437123	0.448273	0.471907	0.437123	0.421961	0.523176	0.52577	0.50617	674452	DEL	V529_06530	G	---	---	coding (2133/2211 nt)	hypothetical protein	V529_06530	8
B4	CP006890	1	1	1	1	1	0	0	0	674454	DEL	V529_06530	A	---	---	coding (2135/2211 nt)	hypothetical protein	V529_06530	5
B4	CP006890	1	1	1	1	1	1	1	1	674512	INS	V529_06530|V529_06540	G	CCAAATTCTTAGAATATCGAGAGATAAGCTTGATGTAGATG	|	coding (2193/2211 nt)|coding (10/6696 nt)	hypothetical protein|hypothetical protein	V529_06530|V529_06540	8
B4	CP006890	0.129653	0.128111	0.119695	0.105298	0.125399	0.107085	0.133193	0.10745	685980	SNP	V529_06560	C	T	synonymous	C663C (TGC>TGT)	hypothetical protein	V529_06560	8
B4	CP006890	0.156328	0.160393	0.14509	0.147606	0.151753	0.14511	0.160035	0.121414	685986	SNP	V529_06560	C	T	synonymous	G665G (GGC>GGT)	hypothetical protein	V529_06560	8
B4	CP006890	0.194737	0.180306	0.162872	0.175027	0.166546	0.168222	0.176591	0.139921	686020	SNP	V529_06560	A	G	nonsynonymous	S677G (AGC>GGC)	hypothetical protein	V529_06560	8
B4	CP006890	0.186062	0.174048	0.158711	0.167579	0.156343	0.162063	0.172133	0.136545	686022	SNP	V529_06560	C	G	nonsynonymous	S677R (AGC>AGG)	hypothetical protein	V529_06560	8
B4	CP006890	0.196528	0.177803	0.167353	0.1724	0.159963	0.165356	0.174028	0.140496	686027	SNP	V529_06560	T	A	nonsynonymous	L679Q (CTG>CAG)	hypothetical protein	V529_06560	8
B4	CP006890	0.19764	0.178898	0.168522	0.176878	0.164983	0.16948	0.177332	0.14291	686033	SNP	V529_06560	A	G	nonsynonymous	K681R (AAA>AGA)	hypothetical protein	V529_06560	8
B4	CP006890	0.0979929	0.0981069	0.0730829	0.134405	0.0603051	0.105834	0.121791	0.0554252	686073	SNP	V529_06560	T	C	synonymous	Y694Y (TAT>TAC)	hypothetical protein	V529_06560	8
B4	CP006890	1	1	1	1	1	1	1	1	742345	INS	cotJC/yesJ	G	T	---	intergenic (+23/-65)	CotJC/GNAT family acetyltransferase	V529_06720/V529_06730	8
B4	CP006890	0	0.0845685	0	0	0	0	0	0	761130	SNP	yfnD/yfnC	G	T	intergenic	intergenic (+22/+8)	putative glycosyltransferase/Fosmidomycin resistance protein	V529_06920/V529_06930	1
B4	CP006890	1	1	1	1	1	1	1	1	775419	INS	yfml/V529_07040	C	T	---	intergenic (+24/-53)	ATP-dependent RNA helicase/putative acetyltransferase	V529_07030/V529_07040	8
B4	CP006890	0	0	0	0	0	0	0	0.0794621	780784	SNP	yflS	T	C	synonymous	A408A (GCT>GCC)	Citrate carrier Citrate transporter	V529_07090	1
B4	CP006890	1	1	1	1	1	1	1	1	783375	DEL	V529_07110	T	---	---	coding (1459/1473 nt)	collagen like triple helix with GXT repeats	V529_07110	8
B4	CP006890	0.20512	0.237673	0.213151	0.260443	0.18429	0.155469	0.153076	0.249993	783376	DEL	V529_07110	A	---	---	coding (1460/1473 nt)	collagen like triple helix with GXT repeats	V529_07110	8
B4	CP006890	0.2101	0.183529	0.207256	0.206686	0.14689	0.143841	0.126191	0.220785	783386	SNP	V529_07110	G	A	synonymous	E490E (GAG>GAA)	collagen like triple helix with GXT repeats	V529_07110	8
B4	CP006890	0	0.390273	0	0.277458	0.407556	0	0.464862	0	783386	INS	V529_07110	G	CCACCGGGATAACGGGATCAACAGGAGTAACAGGGATAACGGGATCAACAGGAG	---	coding (1470/1473 nt)	collagen like triple helix with GXT repeats	V529_07110	4
B4	CP006890	0.1353	0.135724	0.1421	0.153307	0.123393	0.0835743	0.0906763	0.135212	783391	SNP	V529_07110/V529_07120	A	C	intergenic	intergenic (+2/-441)	collagen like triple helix with GXT repeats/hypothetical protein	V529_07110/V529_07120	8
B4	CP006890	0.132752	0.138302	0.142146	0.157123	0.120454	0.0859561	0.0907054	0.131569	783394	SNP	V529_07110/V529_07120	G	T	intergenic	intergenic (+5/-438)	collagen like triple helix with GXT repeats/hypothetical protein	V529_07110/V529_07120	8
B4	CP006890	0.136034	0.13388	0.142909	0.153349	0.118715	0.0815811	0.0911646	0.132524	783395	SNP	V529_07110/V529_07120	A	G	intergenic	intergenic (+6/-437)	collagen like triple helix with GXT repeats/hypothetical protein	V529_07110/V529_07120	8
B4	CP006890	0.135787	0.136166	0.137213	0.155829	0.127609	0.0892396	0.0881333	0.137446	783400	SNP	V529_07110/V529_07120	G	T	intergenic	intergenic (+11/-432)	collagen like triple helix with GXT repeats/hypothetical protein	V529_07110/V529_07120	8
B4	CP006890	0.133745	0.124878	0.134365	0.155613	0.118904	0.0847015	0.0853353	0.133039	783404	SNP	V529_07110/V529_07120	T	G	intergenic	intergenic (+15/-428)	collagen like triple helix with GXT repeats/hypothetical protein	V529_07110/V529_07120	8
B4	CP006890	0.0821209	0.0645204	0.0527291	0.0755758	0.06744	0.0503054	0	0.0645404	783418	SNP	V529_07110/V529_07120	A	C	intergenic	intergenic (+29/-414)	collagen like triple helix with GXT repeats/hypothetical protein	V529_07110/V529_07120	7
B4	CP006890	0.119748	0.09726	0.113667	0.177361	0.117237	0.140554	0.104735	0.173691	783424	SNP	V529_07110/V529_07120	A	C	intergenic	intergenic (+35/-408)	collagen like triple helix with GXT repeats/hypothetical protein	V529_07110/V529_07120	8
B4	CP006890	0.0993471	0.0834837	0.102694	0.152367	0.105119	0.12214	0.0861197	0.140439	783427	SNP	V529_07110/V529_07120	G	C	intergenic	intergenic (+38/-405)	collagen like triple helix with GXT repeats/hypothetical protein	V529_07110/V529_07120	8
B4	CP006890	0	0.584751	0	0	0.638881	0	0.804264	0	783429	INS	V529_07110/V529_07120	G	ATCAACAGGAGTAACAGGGATAACGGGATCAACAGGAGTAACAGGGATAACGGG	---	intergenic (+40/-403)	collagen like triple helix with GXT repeats/hypothetical protein	V529_07110/V529_07120	3
B4	CP006890	0	0	0.0580111	0.111703	0.0977249	0.055326	0.0713539	0.0794101	783433	SNP	V529_07110/V529_07120	G	C	intergenic	intergenic (+44/-399)	collagen like triple helix with GXT repeats/hypothetical protein	V529_07110/V529_07120	6
B4	CP006890	0	0	0.0604877	0.115996	0.101622	0.0565238	0.0742607	0.0838842	783436	SNP	V529_07110/V529_07120	A	T	intergenic	intergenic (+47/-396)	collagen like triple helix with GXT repeats/hypothetical protein	V529_07110/V529_07120	6
B4	CP006890	0.0731182	0.103364	0.100975	0.09374	0.103446	0.0824738	0.0679607	0.0935354	783467	INS	V529_07110/V529_07120	G	C	---	intergenic (+78/-365)	collagen like triple helix with GXT repeats/hypothetical protein	V529_07110/V529_07120	8
B4	CP006890	0.511878	0.527031	0.512949	0	0.548538	0	0.561653	0.577632	783468	INS	V529_07110/V529_07120	C	C	---	intergenic (+79/-364)	collagen like triple helix with GXT repeats/hypothetical protein	V529_07110/V529_07120	6
B4	CP006890	0	0	0	0.523452	0	0.522117	0	0	783468	INS	V529_07110/V529_07120	C	G	---	intergenic (+79/-364)	collagen like triple helix with GXT repeats/hypothetical protein	V529_07110/V529_07120	2
B4	CP006890	0.434208	0.409154	0.427483	0.456717	0.395232	0.463254	0.386003	0.37388	783471	SNP	V529_07110/V529_07120	T	A	intergenic	intergenic (+82/-361)	collagen like triple helix with GXT repeats/hypothetical protein	V529_07110/V529_07120	8
B4	CP006890	0.566027	0.516265	0.503099	0.519279	0.462784	0.546626	0.497049	0.49657	783480	DEL	V529_07110/V529_07120	90-bp	---	---	intergenic (+91/-263)	collagen like triple helix with GXT repeats/hypothetical protein	V529_07110/V529_07120	8
B4	CP006890	0	0	0	0.634204	0	0	0	0	783534	SUB	V529_07110/V529_07120	46-bp	GGGAGCCACCGGGATAACGGGAGCCACGGGAGTAACAGGAGCTACCGGAGTAACAGGAGCCACCGGGATAACGGGATCAACA	---	intergenic (+145/-253)	collagen like triple helix with GXT repeats/hypothetical protein	V529_07110/V529_07120	1
B4	CP006890	0	0.533467	0	0	0	0	0	0.647775	783561	SUB	V529_07110/V529_07120	CGGAG	AGGAGTAACGGGAGCCACCGGGATAACGGGAGCCACGGGAGTAACAGGAGCTACCGGAGTAACAGGAGCCACCGGGA	---	intergenic (+172/-267)	collagen like triple helix with GXT repeats/hypothetical protein	V529_07110/V529_07120	2
B4	CP006890	0.0974669	0.0816541	0.111246	0	0.138407	0.0959196	0.112471	0.0775928	783570	SNP	V529_07110/V529_07120	G	T	intergenic	intergenic (+181/-262)	collagen like triple helix with GXT repeats/hypothetical protein	V529_07110/V529_07120	7
B4	CP006890	0.075973	0	0.0542707	0	0.0633683	0.0584726	0.0591693	0	783574	SNP	V529_07110/V529_07120	T	G	intergenic	intergenic (+185/-258)	collagen like triple helix with GXT repeats/hypothetical protein	V529_07110/V529_07120	5
B4	CP006890	0.235076	0.1571	0.237286	0	0.298023	0.216364	0.245345	0.164032	783576	SNP	V529_07110/V529_07120	A	T	intergenic	intergenic (+187/-256)	collagen like triple helix with GXT repeats/hypothetical protein	V529_07110/V529_07120	7
B4	CP006890	0.273047	0.172557	0.269778	0	0.327382	0.237419	0.262487	0.186808	783579	SNP	V529_07110/V529_07120	T	C	intergenic	intergenic (+190/-253)	collagen like triple helix with GXT repeats/hypothetical protein	V529_07110/V529_07120	7
B4	CP006890	0.183112	0.172813	0.208986	0.208019	0.245657	0.175133	0.205147	0.187775	783583	SNP	V529_07110/V529_07120	G	A	intergenic	intergenic (+194/-249)	collagen like triple helix with GXT repeats/hypothetical protein	V529_07110/V529_07120	8
B4	CP006890	0.288983	0.252235	0.236277	0.271242	0.208412	0.279501	0.257784	0.275702	783584	SNP	V529_07110/V529_07120	T	A	intergenic	intergenic (+195/-248)	collagen like triple helix with GXT repeats/hypothetical protein	V529_07110/V529_07120	8
B4	CP006890	0.287603	0.258564	0.235341	0.27703	0.205943	0.284501	0.260368	0.280219	783585	SNP	V529_07110/V529_07120	A	T	intergenic	intergenic (+196/-247)	collagen like triple helix with GXT repeats/hypothetical protein	V529_07110/V529_07120	8
B4	CP006890	0.310418	0.274834	0.25867	0.3091	0	0.290143	0.273702	0.301946	783588	SNP	V529_07110/V529_07120	A	T	intergenic	intergenic (+199/-244)	collagen like triple helix with GXT repeats/hypothetical protein	V529_07110/V529_07120	7
B4	CP006890	0	0	0	0	0.24251	0	0	0	783588	SNP	V529_07110/V529_07120	A	G	intergenic	intergenic (+199/-244)	collagen like triple helix with GXT repeats/hypothetical protein	V529_07110/V529_07120	1
B4	CP006890	0.194144	0.17898	0.171658	0.156547	0.233963	0.206242	0.210495	0.150149	783594	SNP	V529_07110/V529_07120	C	T	intergenic	intergenic (+205/-238)	collagen like triple helix with GXT repeats/hypothetical protein	V529_07110/V529_07120	8
B4	CP006890	0.178978	0.165296	0.201703	0.205178	0.193595	0.158521	0.178214	0.185059	783609	SNP	V529_07110/V529_07120	A	C	intergenic	intergenic (+220/-223)	collagen like triple helix with GXT repeats/hypothetical protein	V529_07110/V529_07120	8
B4	CP006890	0.56128	0.482101	0.526211	0.495008	0.556463	0.531965	0.530061	0.4916	783612	SNP	V529_07110/V529_07120	G	C	intergenic	intergenic (+223/-220)	collagen like triple helix with GXT repeats/hypothetical protein	V529_07110/V529_07120	8
B4	CP006890	0.288369	0.229273	0.285514	0.270757	0.280481	0.252517	0.256363	0.273251	783628	SNP	V529_07110/V529_07120	T	G	intergenic	intergenic (+239/-204)	collagen like triple helix with GXT repeats/hypothetical protein	V529_07110/V529_07120	8
B4	CP006890	0.294324	0.231781	0.28802	0.273539	0.286586	0.246188	0.262839	0.277761	783630	SNP	V529_07110/V529_07120	G	T	intergenic	intergenic (+241/-202)	collagen like triple helix with GXT repeats/hypothetical protein	V529_07110/V529_07120	8
B4	CP006890	0.271941	0.225081	0.265382	0.24823	0.276608	0.223321	0.230549	0.251827	783638	SNP	V529_07110/V529_07120	C	T	intergenic	intergenic (+249/-194)	collagen like triple helix with GXT repeats/hypothetical protein	V529_07110/V529_07120	8
B4	CP006890	0.258633	0.196347	0.254349	0.234446	0.245656	0.204725	0.19699	0.233395	783642	SNP	V529_07110/V529_07120	C	T	intergenic	intergenic (+253/-190)	collagen like triple helix with GXT repeats/hypothetical protein	V529_07110/V529_07120	8
B4	CP006890	0.258134	0.195254	0.261935	0.2353	0.24508	0.204327	0.197695	0.229798	783645	SNP	V529_07110/V529_07120	A	G	intergenic	intergenic (+256/-187)	collagen like triple helix with GXT repeats/hypothetical protein	V529_07110/V529_07120	8
B4	CP006890	0.244422	0.186732	0.250463	0.2284	0.227764	0.196819	0.198766	0.216603	783655	SNP	V529_07110/V529_07120	T	G	intergenic	intergenic (+266/-177)	collagen like triple helix with GXT repeats/hypothetical protein	V529_07110/V529_07120	8
B4	CP006890	0.194166	0.161428	0.220656	0.195649	0.164596	0.145887	0.156977	0.179518	783663	SNP	V529_07110/V529_07120	A	G	intergenic	intergenic (+274/-169)	collagen like triple helix with GXT repeats/hypothetical protein	V529_07110/V529_07120	8
B4	CP006890	0.164688	0.128496	0.177093	0.172938	0.128242	0.117392	0.125571	0.153129	783672	SNP	V529_07110/V529_07120	T	C	intergenic	intergenic (+283/-160)	collagen like triple helix with GXT repeats/hypothetical protein	V529_07110/V529_07120	8
B4	CP006890	0.161754	0.123497	0.176477	0.170981	0.124177	0.1142	0.123179	0.147364	783673	SNP	V529_07110/V529_07120	G	A	intergenic	intergenic (+284/-159)	collagen like triple helix with GXT repeats/hypothetical protein	V529_07110/V529_07120	8
B4	CP006890	0.160302	0.123043	0.169856	0.169183	0.127324	0.115708	0.123627	0.14546	783675	SNP	V529_07110/V529_07120	A	G	intergenic	intergenic (+286/-157)	collagen like triple helix with GXT repeats/hypothetical protein	V529_07110/V529_07120	8
B4	CP006890	0.0674157	0.0607715	0.0631485	0.0505614	0	0	0.0584016	0	783693	SNP	V529_07110/V529_07120	C	G	intergenic	intergenic (+304/-139)	collagen like triple helix with GXT repeats/hypothetical protein	V529_07110/V529_07120	5
B4	CP006890	0.599144	0.55193	0.554314	0.597929	0.57678	0.591813	0.597535	0.551702	792422	SNP	V529_07150	A	T	nonsynonymous	E1333V (GAA>GTA)	Cna protein B-type domain-containing protein	V529_07150	8
B4	CP006890	0.548253	0.488372	0.479206	0.495292	0.496512	0.520073	0.490896	0.480593	792436	SNP	V529_07150	C	A	synonymous	R1338R (CGA>AGA)	Cna protein B-type domain-containing protein	V529_07150	8
B4	CP006890	0.542944	0.483823	0.476528	0.489161	0.494623	0.510591	0.483015	0.472133	792437	SNP	V529_07150	G	A	nonsynonymous	R1338Q (CGA>CAA)	Cna protein B-type domain-containing protein	V529_07150	8
B4	CP006890	0.545673	0.497028	0.480803	0.497254	0.507148	0.514585	0.489782	0.480484	792438	SNP	V529_07150	A	G	synonymous	R1338R (CGA>CGG)	Cna protein B-type domain-containing protein	V529_07150	8
B4	CP006890	0.548027	0.50174	0.481226	0.495643	0.506064	0.510588	0.487323	0.478909	792441	SNP	V529_07150	C	G	nonsynonymous	N1339K (AAC>AAG)	Cna protein B-type domain-containing protein	V529_07150	8
B4	CP006890	0.582044	0.553395	0.539631	0.527034	0.540926	0.558349	0.530272	0.523446	792450	SNP	V529_07150	C	T	synonymous	G1342G (GGC>GGT)	Cna protein B-type domain-containing protein	V529_07150	8
B4	CP006890	0.481721	0.504339	0.497142	0.493314	0.478165	0.500019	0.470066	0.474622	792537	SNP	V529_07150	C	T	synonymous	G1371G (GGC>GGT)	Cna protein B-type domain-containing protein	V529_07150	8
B4	CP006890	0.476243	0.487157	0.488853	0.50597	0.484212	0.499058	0.46259	0.469557	792546	SNP	V529_07150	C	G	synonymous	P1374P (CCC>CCG)	Cna protein B-type domain-containing protein	V529_07150	8
B4	CP006890	0.426864	0.471493	0.476284	0.490046	0.488614	0.49906	0.442919	0.474497	792580	SNP	V529_07150	A	G	nonsynonymous	N1386D (AAC>GAC)	Cna protein B-type domain-containing protein	V529_07150	8
B4	CP006890	0.435461	0.463471	0.471561	0.487099	0.481269	0.500871	0.431654	0.478197	792585	SNP	V529_07150	T	C	synonymous	G1387G (GGT>GGC)	Cna protein B-type domain-containing protein	V529_07150	8
B4	CP006890	0.337536	0.388121	0.413888	0.417962	0.390023	0.423419	0.353918	0.405046	792607	SNP	V529_07150	G	A	nonsynonymous	V1395M (GTG>ATG)	Cna protein B-type domain-containing protein	V529_07150	8
B4	CP006890	0.335532	0.39324	0.402214	0.409205	0.385147	0.419902	0.355371	0.398156	792608	SNP	V529_07150	T	A	nonsynonymous	V1395E (GTG>GAG)	Cna protein B-type domain-containing protein	V529_07150	8
B4	CP006890	0.335744	0.378473	0.400542	0.409452	0.391169	0.420052	0.350243	0.393972	792609	SNP	V529_07150	G	A	synonymous	V1395V (GTG>GTA)	Cna protein B-type domain-containing protein	V529_07150	8
B4	CP006890	0.376337	0.392151	0.412551	0.407928	0.373634	0.440849	0.343771	0.394178	792628	SNP	V529_07150	T	A	nonsynonymous	S1402T (TCG>ACG)	Cna protein B-type domain-containing protein	V529_07150	8
B4	CP006890	0.383902	0.400387	0.428895	0.421455	0.390604	0.448663	0.350244	0.406462	792630	SNP	V529_07150	G	A	synonymous	S1402S (TCG>TCA)	Cna protein B-type domain-containing protein	V529_07150	8
B4	CP006890	0.38843	0.393506	0.407873	0.422628	0.327465	0.425113	0.331691	0.37305	792646	SNP	V529_07150	G	A	nonsynonymous	E1408K (GAG>AAG)	Cna protein B-type domain-containing protein	V529_07150	8
B4	CP006890	0.399879	0.390577	0.408098	0.420003	0.363498	0.426335	0.330106	0.366102	792649	SNP	V529_07150	T	C	nonsynonymous	S1409P (TCA>CCA)	Cna protein B-type domain-containing protein	V529_07150	8
B4	CP006890	0.385613	0.395704	0.394672	0.417623	0.356149	0.427851	0.327466	0.365933	792651	SNP	V529_07150	A	G	synonymous	S1409S (TCA>TCG)	Cna protein B-type domain-containing protein	V529_07150	8
B4	CP006890	0.37991	0.391004	0.391212	0.413706	0.353705	0.420815	0.325768	0.365291	792652	SNP	V529_07150	A	T	nonsynonymous	T1410S (ACT>TCT)	Cna protein B-type domain-containing protein	V529_07150	8
B4	CP006890	0.614613	0.583716	0.56616	0.590034	0.570778	0.582133	0.624667	0.594121	792692	SNP	V529_07150	A	G	nonsynonymous	Q1423R (CAG>CGG)	Cna protein B-type domain-containing protein	V529_07150	8
B4	CP006890	0	0.137887	0	0	0	0	0	0	802595	SNP	V529_07240/V529_07250	G	T	intergenic	intergenic (+30/+11)	hypothetical protein/hypothetical protein	V529_07240/V529_07250	1
B4	CP006890	0.0791898	0.114309	0.119677	0	0	0.0705757	0	0.0514412	879529	SNP	yfiX	C	A	synonymous	T851T (ACC>ACA)	putative lysylphosphatidylglycerol synthetase LPG synthetase	V529_07980	5
B4	CP006890	0.100472	0.124999	0	0	0.0919161	0	0	0	879555	DEL	yfiX/V529_07990	C	---	---	intergenic (+8/-87)	putative lysylphosphatidylglycerol synthetase LPG synthetase/hypothetical protein	V529_07980/V529_07990	3
B4	CP006890	1	1	1	1	1	1	1	1	879556	DEL	yfiX/V529_07990	T	---	---	intergenic (+9/-86)	putative lysylphosphatidylglycerol synthetase LPG synthetase/hypothetical protein	V529_07980/V529_07990	8
B4	CP006890	1	1	1	1	1	1	1	1	879576	DEL	yfiX/V529_07990	A	---	---	intergenic (+29/-66)	putative lysylphosphatidylglycerol synthetase LPG synthetase/hypothetical protein	V529_07980/V529_07990	8
B4	CP006890	1	1	1	1	1	1	1	1	889126	INS	yfhM/csbB	C	A	---	intergenic (+101/-109)	Abhydrolase domain-containing protein 7/bactoprenol glucosyl transferase	V529_08130/V529_08140	8
B4	CP006890	0.226292	0.256948	0.202134	0.288334	0.287911	0.28521	0.282592	0.244665	909841	SNP	V529_t00240	A	G	noncoding	noncoding (58/75 nt)	tRNA-Asn	V529_t00240	8
B4	CP006890	0.467671	0.384218	0.486625	0.397407	0.412364	0.453954	0.435152	0.424146	910923	SNP	V529_t00360	T	C	noncoding	noncoding (26/75 nt)	tRNA-Gly	V529_t00360	8
B4	CP006890	0.0757219	0	0.113052	0	0	0	0	0.0789795	910974	SUB	V529_t00370	83-bp	CTATACCATCCAC	---	---	V529_t00370	[V529_t00370]	3
B4	CP006890	0	0	0	0.0598187	0	0	0	0	951025	SNP	V529_08740	C	G	nonsynonymous	D64H (GAT>CAT)	hypothetical protein	V529_08740	1
B4	CP006890	1	1	1	1	1	1	1	1	952806	INS	yhcL/V529_08760	G	A	---	intergenic (+49/+43)	L-cystine uptake protein tcyP Transporter of cystine tcyP/hypothetical protein	V529_08750/V529_08760	8
B4	CP006890	0	0	0	0	0	0	0.0986919	0	1001596	SNP	npdA/V529_09250	G	C	intergenic	intergenic (+24/+8)	NAD-dependent deacetylase/hypothetical protein	V529_09240/V529_09250	1
B4	CP006890	0	0.123449	0	0	0	0	0	0	1041800	SNP	ecsC/yhaA	G	T	intergenic	intergenic (+8/+15)	EcsC/amidohydrolase	V529_09710/V529_09720	1
B4	CP006890	0	0	0	0.580587	0.75166	0.523255	0.563179	0.260145	1071978	SNP	hemAT	G	A	synonymous	V87V (GTC>GTT)	HemAT	V529_09980	5
B4	CP006890	0	0	0	0.5842	0.753277	0.525255	0.568164	0.263986	1071979	SNP	hemAT	A	G	nonsynonymous	V87A (GTC>GCC)	HemAT	V529_09980	5
B4	CP006890	1	1	1	1	1	1	1	1	1074870	DEL	yhxC/V529_10010	A	---	---	intergenic (+4/+28)	short-chain dehydrogenase/reductase SDR/hypothetical protein	V529_10000/V529_10010	8
B4	CP006890	0	0	0.0644612	0	0	0	0	0	1116463	SNP	V529_10460/yitJ	G	C	intergenic	intergenic (-71/+12)	hypothetical protein/bifunctional homocysteine S-methyltransferase/5,10-methylenetetrahydrofolate reductase protein	V529_10460/V529_10470	1
B4	CP006890	0	0	0	0.0617018	0	0	0	0	1157269	SNP	oppA	G	T	nonsense	G63* (GGA>TGA)	oligopeptide-binding protein OppA	V529_10910	1
B4	CP006890	0	0	0	0.540135	0.737598	0.506387	0.562522	0.379032	1162470	SNP	oppF	G	T	nonsense	E237* (GAG>TAG)	Oligopeptide transport ATP-binding protein oppF	V529_10950	5
B4	CP006890	1	1	1	1	1	1	1	1	1164633	INS	yjbC	G	A	---	coding (543/573 nt)	GCN5-related N-acetyltransferase YjbC	V529_10970	8
B4	CP006890	1	1	1	1	1	1	1	1	1278502	DEL	ykfD	T	---	---	coding (972/1005 nt)	Oligopeptide transport ATP-binding protein appF	V529_12330	8
B4	CP006890	1	1	1	1	1	1	1	1	1278523	DEL	ykfD	T	---	---	coding (993/1005 nt)	Oligopeptide transport ATP-binding protein appF	V529_12330	8
B4	CP006890	0	0	0	0	0	0	0.167906	0	1378234	SNP	V529_13420/V529_13430	C	A	intergenic	intergenic (+149/-295)	hypothetical protein/hypothetical protein	V529_13420/V529_13430	1
B4	CP006890	1	1	1	1	1	1	1	1	1381379	INS	ccpC/ykuN	A	T	---	intergenic (+29/-83)	CcpC/flavodoxin	V529_13470/V529_13480	8
B4	CP006890	1	1	1	1	1	1	1	1	1385597	INS	V529_13530/ykuT	G	A	---	intergenic (+4/+29)	hypothetical protein/putative mscS family protein ybiO	V529_13530/V529_13540	8
B4	CP006890	1	1	1	1	1	1	1	1	1708803	DEL	V529_16370	A	---	---	coding (215/234 nt)	hypothetical protein	V529_16370	8
B4	CP006890	1	1	1	1	1	1	1	1	1798443	INS	V529_16650/V529_16660	G	T	---	intergenic (+23/+10)	hypothetical protein/hypothetical protein	V529_16650/V529_16660	8
B4	CP006890	1	1	1	1	1	1	1	1	1841998	DEL	V529_17160	G	---	---	coding (132/480 nt)	hypothetical protein	V529_17160	8
B4	CP006890	1	1	1	1	1	1	1	1	1868562	DEL	V529_17550/V529_17560	T	---	---	intergenic (+21/+13)	hypothetical protein/hypothetical protein	V529_17550/V529_17560	8
B4	CP006890	1	1	1	1	1	1	1	1	1868568	DEL	V529_17550/V529_17560	T	---	---	intergenic (+27/+7)	hypothetical protein/hypothetical protein	V529_17550/V529_17560	8
B4	CP006890	0	0	0	0	0	0	0	0.0694218	1979763	SNP	fenC	A	C	nonsynonymous	V228G (GTT>GGT)	FenC	V529_18140	1
B4	CP006890	0	0	0	0	0	0	0.0613203	0	1989536	SNP	fenA	G	A	nonsynonymous	P2103S (CCG>TCG)	FenA	V529_18160	1
B4	CP006890	0	0	0	0.208048	0	0	0	0	1996278	SNP	fenA/dacC	C	A	intergenic	intergenic (-436/+27)	FenA/D-alanyl-D-alanine carboxypeptidase / D-alanyl-D-alanine-endopeptidase (penicillin-binding protein 4)	V529_18160/V529_18170	1
B4	CP006890	0.0737791	0	0	0	0	0	0	0	2016940	SNP	V529_18320	T	C	nonsynonymous	S21G (AGC>GGC)	phage tail tape measure protein, TP901 family, core region domain protein	V529_18320	1
B4	CP006890	1	1	1	1	1	1	1	1	2043597	DEL	xerC/V529_t00420	A	---	---	intergenic (+9/+151)	tyrosine recombinase XerC/tRNA-Arg	V529_18800/V529_t00420	8
B4	CP006890	1	1	1	1	1	1	1	1	2111374	SNP	yojH	A	G	synonymous	K281K (AAA>AAG)	piezosome protein	V529_19530	8
B4	CP006890	0.895788	0.879976	0.902073	0.890955	0.882226	0.909066	0.858258	0.860717	2111377	SNP	yojH	G	A	synonymous	G282G (GGG>GGA)	piezosome protein	V529_19530	8
B4	CP006890	0.10332	0.107684	0.0863619	0.102701	0.119317	0.0930219	0.142156	0.13793	2111377	INS	yojH	G	A	---	coding (846/849 nt)	piezosome protein	V529_19530	8
B4	CP006890	1	1	1	1	1	1	1	1	2111389	DEL	yojH/yojG	T	---	---	intergenic (+9/+20)	piezosome protein/N-acetylglucosaminyl-phosphatidylinositolde-N- acetylase	V529_19530/V529_19540	8
B4	CP006890	0.0564113	0	0	0	0	0	0	0	2315132	SNP	V529_22340/V529_22350	A	G	intergenic	intergenic (-118/+221)	hypothetical protein/hypothetical protein	V529_22340/V529_22350	1
B4	CP006890	1	1	1	1	1	1	1	1	2347573	INS	V529_22720	C	T	---	coding (662/708 nt)	hypothetical protein	V529_22720	8
B4	CP006890	1	1	1	1	1	1	1	1	2424552	INS	V529_23670/gpsA	C	A	---	intergenic (-97/+232)	hypothetical protein/NAD(P)H-dependent glycerol-3-phosphate dehydrogenase	V529_23670/V529_23680	8
B4	CP006890	0	0	0	0	0.0519452	0	0	0	2440849	SNP	ypbE	G	C	nonsynonymous	A21G (GCC>GGC)	putative cell wall hydrolase lytN	V529_23850	1
B4	CP006890	1	1	1	1	1	1	1	1	2475451	INS	spoVAA	G	T	---	coding (121/627 nt)	SpoVAA	V529_24250	8
B4	CP006890	0	0	0.0558	0	0	0	0	0	2559616	SNP	dfnD	A	G	nonsynonymous	L3376P (CTT>CCT)	DfnD	V529_24740	1
B4	CP006890	1	1	1	1	1	1	1	1	2577722	DEL	V529_24820	A	---	---	coding (213/879 nt)	LysR family transcriptional regulator	V529_24820	8
B4	CP006890	1	1	1	1	1	1	1	1	2579596	INS	yqjM/V529_24850	A	T	---	intergenic (+45/-68)	NADPH dehydrogenase NamA/hypothetical protein	V529_24840/V529_24850	8
B4	CP006890	0	0.107923	0	0.151285	0	0.172546	0.125997	0	2596417	SNP	V529_25030/bkdB	G	A	intergenic	intergenic (+36/+9)	hypothetical protein/branched-chain alpha-keto acid dehydrogenase subunit E2	V529_25030/V529_25040	4
B4	CP006890	0.155938	0	0	0	0	0	0	0	2618893	SNP	yqiG/V529_25270	C	A	intergenic	intergenic (+11/-114)	NADH-dependent flavin oxidoreductase/Spore germination protein gerPA/gerPF	V529_25260/V529_25270	1
B4	CP006890	1	1	1	1	1	1	1	1	2618911	DEL	yqiG/V529_25270	T	---	---	intergenic (+29/-96)	NADH-dependent flavin oxidoreductase/Spore germination protein gerPA/gerPF	V529_25260/V529_25270	8
B4	CP006890	0	0.0710454	0	0	0	0	0	0	2718367	SNP	V529_26460	T	A	synonymous	A75A (GCT>GCA)	hypothetical protein	V529_26460	1
B4	CP006890	0	0	0	0	0.063725	0	0	0	2735666	SNP	comEC	T	G	nonsynonymous	K542T (AAA>ACA)	ComE operon protein 3	V529_26620	1
B4	CP006890	1	1	1	1	1	1	1	1	2751116	SNP	V529_26840	G	A	nonsense	Q162* (CAA>TAA)	Putative aspartate racemase	V529_26840	8
B4	CP006890	0	0	0.0574994	0	0	0	0	0	2786816	SNP	V529_27170/V529_27180	G	T	intergenic	intergenic (+32/+8)	hypothetical protein/hypothetical protein	V529_27170/V529_27180	1
B4	CP006890	1	1	1	1	1	1	1	1	2848651	INS	pheB/obgE	G	T	---	intergenic (-48/+7)	ACT domain-containing protein PheB/GTPase ObgE	V529_27830/V529_27840	8
B4	CP006890	1	1	1	1	1	1	1	1	2868155	DEL	V529_28050	G	---	---	coding (735/1107 nt)	hypothetical protein	V529_28050	8
B4	CP006890	0	0	0	0	0	0	0.0874214	0.126641	2875981	SNP	V529_28120/engB	G	T	intergenic	intergenic (+24/+9)	hypothetical protein/ribosome biogenesis GTP-binding protein YsxC	V529_28120/V529_28130	2
B4	CP006890	0	0	0	0	0.100397	0	0	0	3013946	SNP	braB/ezrA	T	C	intergenic	intergenic (+42/+72)	BraB/septation ring formation regulator EzrA	V529_29430/V529_29440	1
B4	CP006890	0	1	0	1	1	1	0	1	3040788	INS	aroA/V529_29720	C	A	---	intergenic (-199/+40)	bifunctional 3-deoxy-7-phosphoheptulonate synthase/chorismate mutase/hypothetical protein	V529_29710/V529_29720	5
B4	CP006890	0.416929	0	0	0	0	0	0.330846	0	3040788	INS	aroA/V529_29720	C	AAA	---	intergenic (-199/+40)	bifunctional 3-deoxy-7-phosphoheptulonate synthase/chorismate mutase/hypothetical protein	V529_29710/V529_29720	2
B4	CP006890	0.45918	0.504098	0.476723	0.532894	0.53487	0.540974	0.555616	0.55378	3128098	SNP	V529_t00580/V529_t00590	A	G	intergenic	intergenic (-1/+4)	tRNA-Ala/tRNA-Pro	V529_t00580/V529_t00590	8
B4	CP006890	0.457479	0.503805	0.479622	0.537103	0.536782	0.541547	0.554103	0.554042	3128101	SNP	V529_t00580/V529_t00590	A	G	intergenic	intergenic (-4/+1)	tRNA-Ala/tRNA-Pro	V529_t00580/V529_t00590	8
B4	CP006890	0.626726	0.708924	0.694798	0.706052	0.730806	0.701747	0.686237	0.719451	3128179	SNP	V529_t00590/V529_t00600	T	A	intergenic	intergenic (-1/+17)	tRNA-Pro/tRNA-Arg	V529_t00590/V529_t00600	8
B4	CP006890	0.622482	0.704875	0.692995	0.701862	0.723764	0.692295	0.678088	0.710407	3128184	SNP	V529_t00590/V529_t00600	C	T	intergenic	intergenic (-6/+12)	tRNA-Pro/tRNA-Arg	V529_t00590/V529_t00600	8
B4	CP006890	0.622282	0.727	0.692642	0.715008	0.734851	0.705272	0.682577	0.72076	3128189	SNP	V529_t00590/V529_t00600	G	A	intergenic	intergenic (-11/+7)	tRNA-Pro/tRNA-Arg	V529_t00590/V529_t00600	8
B4	CP006890	0.624845	0.727602	0.692892	0.714102	0.738176	0.705881	0.685152	0.718593	3128193	DEL	V529_t00590/V529_t00600	G	---	---	intergenic (-15/+3)	tRNA-Pro/tRNA-Arg	V529_t00590/V529_t00600	8
B4	CP006890	0.234747	0.257111	0.251541	0.231313	0.223214	0.230978	0.220887	0.243166	3128272	INS	V529_t00600	C	T	---	noncoding (1/77 nt)	tRNA-Arg	V529_t00600	8
B4	CP006890	0.234746	0.256984	0.251541	0.231312	0.223273	0.230981	0.220887	0.243167	3128272	INS	V529_t00600	C	A	---	noncoding (1/77 nt)	tRNA-Arg	V529_t00600	8
B4	CP006890	0.47834	0.548149	0.515393	0.53053	0.542668	0.533728	0.502993	0.554052	3128281	DEL	V529_t00600/V529_t00610	G	---	---	intergenic (-9/+1)	tRNA-Arg/tRNA-Leu	V529_t00600/V529_t00610	8
B4	CP006890	0.334868	0.356539	0.343074	0.405237	0.363153	0.383847	0.355624	0.385583	3128436	SNP	V529_t00620	A	G	noncoding	noncoding (26/75 nt)	tRNA-Gly	V529_t00620	8
B4	CP006890	0.435004	0.513797	0.42089	0.476304	0.508	0.484911	0.504203	0.488182	3128872	SNP	V529_t00660/V529_r00190	G	A	intergenic	intergenic (-14/+9)	tRNA-Val/5S ribosomal RNA	V529_t00660/V529_r00190	8
B4	CP006890	0.445366	0.522669	0.42576	0.483165	0.516426	0.482995	0.508757	0.490732	3128876	SNP	V529_t00660/V529_r00190	G	A	intergenic	intergenic (-18/+5)	tRNA-Val/5S ribosomal RNA	V529_t00660/V529_r00190	8
B4	CP006890	0.431262	0.518045	0.417335	0.46642	0.507329	0.466255	0.497317	0.47368	3128881	SNP	V529_r00190	G	A	noncoding	noncoding (115/115 nt)	5S ribosomal RNA	V529_r00190	8
B4	CP006890	1	0	0	0	0	1	0	0	3132123	SUB	V529_r00200/V529_r00210	CAA	TTG	---	intergenic (-148/+33)	23S ribosomal RNA/16S ribosomal RNA	V529_r00200/V529_r00210	2
B4	CP006890	1	1	1	1	1	1	1	1	3152930	INS	tlpB/mcpA	T	A	---	intergenic (-72/+43)	TlpB/McpA	V529_30830/V529_30840	8
B4	CP006890	0	0.0853887	0	0	0	0	0	0	3193993	SNP	V529_31250	A	C	nonsynonymous	F40V (TTT>GTT)	hypothetical protein	V529_31250	1
B4	CP006890	0	0	0	0	0	0	0	0.230542	3204962	SNP	V529_31380	A	G	nonsynonymous	M1A (GTG>GCG)	hypothetical protein	V529_31380	1
B4	CP006890	0	0	0	0.158332	0	0.0726231	0.236491	0.450837	3205976	INS	cdgJ	T	TGATGATA	---	coding (1025/1224 nt)	hypothetical protein	V529_31410	4
B4	CP006890	1	1	1	1	1	1	1	1	3245138	DEL	V529_31710	A	---	---	coding (476/477 nt)	hypothetical protein	V529_31710	8
B4	CP006890	0	0.090066	0	0	0	0	0	0	3245147	SNP	V529_31710/V529_31720	C	A	intergenic	intergenic (+8/+23)	hypothetical protein/hypothetical protein	V529_31710/V529_31720	1
B4	CP006890	1	1	1	1	1	1	1	1	3416469	INS	opuBD	C	T	---	coding (649/657 nt)	OpuBD	V529_33630	8
B4	CP006890	0	0	0	0	0	0	0	0.0841813	3420710	SNP	V529_33670/opuCD	A	C	intergenic	intergenic (+8/+27)	hypothetical protein/binding-protein-dependent transport system inner membrane protein OpuCD	V529_33670/V529_33680	1
B4	CP006890	0	0	0	0	0	0	0	0.0558467	3426804	SNP	V529_33740/yvbJ	C	A	intergenic	intergenic (+13/+29)	hypothetical protein/Membrane-associated protein tcaA	V529_33740/V529_33750	1
B4	CP006890	1	1	1	1	1	1	1	1	3464634	INS	gntP	T	A	---	coding (1327/1329 nt)	GntP	V529_34070	8
B4	CP006890	0	0	0	0	0.075479	0	0	0	3504410	SNP	clpP/V529_34530	C	A	intergenic	intergenic (+12/+32)	ATP-dependent Clp protease proteolytic subunit/hypothetical protein	V529_34520/V529_34530	1
B4	CP006890	0	0	0	0.0578623	0	0	0	0	3558854	INS	swrA	C	TGACCAGGTATCTGC	---	coding (104/336 nt)	SwrA	V529_35050	1
B4	CP006890	1	1	1	1	1	1	1	1	3627524	DEL	yttA/pgdS	T	---	---	intergenic (+34/+8)	Cortactin-binding protein 2 CortBP2/PgdS	V529_35670/V529_35680	8
B4	CP006890	0	0	0	0	0	0.07373	0	0	3642686	SNP	ywsB/ywrO	G	T	intergenic	intergenic (+37/+88)	putative proteinYwsB/protein YwrO	V529_35830/V529_35840	1
B4	CP006890	0	0	0	0	0	0.0652733	0	0	3686483	SNP	ywoD	A	G	nonsynonymous	V90A (GTC>GCC)	Major facilitator superfamily MFS-1	V529_36320	1
B4	CP006890	0	0.0880618	0.119476	0	0	0	0	0	3686483	SNP	ywoD	A	C	nonsynonymous	V90G (GTC>GGC)	Major facilitator superfamily MFS-1	V529_36320	2
B4	CP006890	0	0	0	0	0.0783052	0	0	0	3708043	SNP	spoIID	A	G	nonsynonymous	L103P (CTC>CCC)	Stage II sporulation protein D	V529_36600	1
B4	CP006890	0	0	0	0.0878353	0	0	0	0	3708043	SNP	spoIID	A	T	nonsynonymous	L103H (CTC>CAC)	Stage II sporulation protein D	V529_36600	1
B4	CP006890	0	0.130875	0	0	0	0	0	0	3719758	SNP	upp/glyA	C	A	intergenic	intergenic (-100/+34)	uracil phosphoribosyltransferase/serine hydroxymethyltransferase	V529_36750/V529_36760	1
B4	CP006890	0	0	0	0	0	0.0617185	0.149892	0.28941	3740100	SNP	spo0F	C	T	nonsynonymous	A83T (GCT>ACT)	Spo0F	V529_36980	3
B4	CP006890	0	0.108778	0	0	0.117231	0.332958	0.216197	0.296103	3740103	SNP	spo0F	T	G	nonsynonymous	T82P (ACC>CCC)	Spo0F	V529_36980	5
B4	CP006890	0	0	0	0	0	0.0519538	0	0	3770644	SNP	V529_37270/V529_37280	T	C	intergenic	intergenic (+26/-160)	hypothetical protein/hypothetical protein	V529_37270/V529_37280	1
B4	CP006890	0	0	0	0	0	0.0563693	0	0	3770649	SNP	V529_37270/V529_37280	C	T	intergenic	intergenic (+31/-155)	hypothetical protein/hypothetical protein	V529_37270/V529_37280	1
B4	CP006890	0	0	0	0	0	0.0567894	0	0	3770650	SNP	V529_37270/V529_37280	A	G	intergenic	intergenic (+32/-154)	hypothetical protein/hypothetical protein	V529_37270/V529_37280	1
B4	CP006890	0	0	0	0	0	0.0572338	0	0	3770655	SNP	V529_37270/V529_37280	G	A	intergenic	intergenic (+37/-149)	hypothetical protein/hypothetical protein	V529_37270/V529_37280	1
B4	CP006890	0	0.171342	0	0	0	0	0	0	3792712	SNP	V529_37560	C	G	nonsynonymous	A194G (GCC>GGC)	hypothetical protein	V529_37560	1
B4	CP006890	1	1	1	1	1	1	1	1	3865890	INS	ywbC/ywbA	G	T	---	intergenic (+23/+6)	Lactoylglutathione lyase/phosphotransferase system (PTS) lichenan-specific enzyme IIC component	V529_38340/V529_38350	8
B4	CP006890	0	0.610315	0.760773	0.81739	0.792572	0.568823	0.591369	0.369884	3867297	SNP	ywbA/epr	G	A	intergenic	intergenic (-67/-95)	phosphotransferase system (PTS) lichenan-specific enzyme IIC component/peptidase S8/S53 subtilisin kexin sedolisin	V529_38350/V529_38360	7
B4	CP006890	0	0	0	0	0	0.0710416	0	0	3872264	SNP	tyrS/ywaC	G	T	intergenic	intergenic (+34/+22)	tyrosyl-tRNA synthetase/RelA/SpoT domain-containing protein	V529_38390/V529_38400	1
B4	CP006890	1	1	1	1	1	1	1	1	3923883	INS	yxjA/V529_38900	G	A	---	intergenic (+3/+43)	Sodium/nucleoside cotransporter 2 Na(+)/nucleoside cotransporter 2/hypothetical protein	V529_38890/V529_38900	8
B4	CP006890	1	1	1	1	1	1	1	1	3987480	INS	iolS/csbC	C	T	---	intergenic (+15/-104)	aldo/keto reductase/sugar transporter CsbC	V529_39470/V529_39480	8
B4	CP006890	1	1	1	1	1	1	1	1	3987487	INS	iolS/csbC	A	G	---	intergenic (+22/-97)	aldo/keto reductase/sugar transporter CsbC	V529_39470/V529_39480	8
B4	CP006890	1	1	1	1	1	1	1	1	3987494	INS	iolS/csbC	G	T	---	intergenic (+29/-90)	aldo/keto reductase/sugar transporter CsbC	V529_39470/V529_39480	8
B4	CP006890	1	1	1	1	1	1	1	1	4091118	DEL	V529_40510	A	---	---	coding (123/138 nt)	HTH-type transcriptional regulator iscR	V529_40510	8
B5	CP006890	0	0.0724592	0	0	0	0	0	0	861	INS	dnaA	C	GGG	---	coding (450/1341 nt)	chromosomal replication initiation protein	V529_00010	1
B5	CP006890	0	0	0	0.0991435	0	0	0	0	79958	SNP	ftsH/yacB	G	T	intergenic	intergenic (+40/-145)	cell division protein and general stress protein(class III heat-shock protein) FtsH/pantothenate kinase	V529_00710/V529_00720	1
B5	CP006890	0	0	0	0.105538	0.195676	0	0.0650973	0.0776024	99477	SNP	clpC	G	T	nonsynonymous	R260L (CGC>CTC)	ClpC	V529_00880	4
B5	CP006890	0.356271	0.322878	0.309362	0.302058	0.283983	0.326235	0.30304	0.320079	155929	SNP	V529_01620/V529_r00100	C	T	intergenic	intergenic (+22/-193)	hypothetical protein/16S ribosomal RNA	V529_01620/V529_r00100	8
B5	CP006890	0.376626	0.371703	0.402979	0.323349	0.324415	0.373756	0.380662	0.362506	156332	SNP	V529_r00100	C	T	noncoding	noncoding (211/1538 nt)	16S ribosomal RNA	V529_r00100	8
B5	CP006890	0	0	0	0	0	0	0	0.0513492	201921	SNP	V529_02020/ybxG	T	A	intergenic	intergenic (+94/-228)	hypothetical protein/putative transport protein yifK	V529_02020/V529_02030	1
B5	CP006890	0	0.0582061	0	0	0	0	0	0	299463	SNP	aroK/cah	C	A	intergenic	intergenic (+7/-134)	shikimate kinase/Cah	V529_03040/V529_03050	1
B5	CP006890	1	1	1	1	1	1	1	1	333962	SNP	srfAA	T	C	synonymous	D2764D (GAT>GAC)	SrfAA	V529_03270	8
B5	CP006890	1	1	1	1	1	1	1	1	334262	SNP	srfAA	C	G	synonymous	G2864G (GGC>GGG)	SrfAA	V529_03270	8
B5	CP006890	1	1	1	1	1	1	1	1	367544	SNP	gerKC	G	A	nonsynonymous	V346I (GTC>ATC)	GerKC	V529_03470	8
B5	CP006890	0	0	0.093317	0	0	0	0	0	389817	SNP	ycnC/ycnD	C	A	intergenic	intergenic (-130/+31)	HTH-type transcriptional regulator YcnC/protein YcnD	V529_03710/V529_03720	1
B5	CP006890	0	0	0.081553	0	0	0	0	0	395734	SNP	gabD/glcU	G	T	intergenic	intergenic (+34/-121)	GabD/GlcU	V529_03770/V529_03780	1
B5	CP006890	0	0.100909	0	0	0	0	0	0	403581	SNP	mtlD	G	C	nonsynonymous	G188A (GGC>GCC)	mannitol-1-phosphate 5-dehydrogenase	V529_03860	1
B5	CP006890	0	0	0.07376	0	0	0	0	0	426862	SNP	topB	A	C	nonsynonymous	N659H (AAC>CAC)	DNA topoisomerase III	V529_04110	1
B5	CP006890	0	0.0769458	0	0	0	0	0	0	433898	SNP	ydaN	A	C	nonsynonymous	N557H (AAC>CAC)	Cyclic di-GMP-binding protein Cellulose synthase regulatory subunit	V529_04160	1
B5	CP006890	0	0.0779777	0	0	0	0	0	0	442348	SNP	V529_04260/mntH	G	T	intergenic	intergenic (-98/+7)	hypothetical protein/manganese transport protein MntH	V529_04260/V529_04270	1
B5	CP006890	0.455112	0.481479	0.498082	0.454145	0.486379	0.504454	0.484907	0.507011	479479	DEL	V529_t00170/V529_t00180	C	---	---	intergenic (+1/-8)	tRNA-Lys/tRNA-Leu	V529_t00170/V529_t00180	8
B5	CP006890	0.43313	0.475225	0.486887	0.445427	0.468161	0.489616	0.472454	0.498027	479480	DEL	V529_t00170/V529_t00180	T	---	---	intergenic (+2/-7)	tRNA-Lys/tRNA-Leu	V529_t00170/V529_t00180	8
B5	CP006890	0.431221	0.46987	0.484257	0.437526	0.458124	0.481545	0.47086	0.486577	479484	SNP	V529_t00170/V529_t00180	C	T	intergenic	intergenic (+6/-3)	tRNA-Lys/tRNA-Leu	V529_t00170/V529_t00180	8
B5	CP006890	0.595131	0.59888	0.585059	0.580778	0.580565	0.621358	0.601336	0.62512	479538	SNP	V529_t00180	C	T	noncoding	noncoding (52/82 nt)	tRNA-Leu	V529_t00180	8
B5	CP006890	0.618627	0.607697	0.607885	0.59771	0.602421	0.626574	0.610741	0.634599	479552	SNP	V529_t00180	G	A	noncoding	noncoding (66/82 nt)	tRNA-Leu	V529_t00180	8
B5	CP006890	1	1	1	1	1	1	1	1	495019	DEL	V529_04870	T	---	---	coding (427/1029 nt)	putative fatty acid desaturase	V529_04870	8
B5	CP006890	0	0	0	0.0872631	0	0	0	0	525053	SNP	ydfJ	A	G	nonsynonymous	S345G (AGC>GGC)	putative membrane protein mmpL3	V529_05230	1
B5	CP006890	1	1	1	1	1	1	1	1	537727	INS	V529_05350	G	T	---	coding (503/669 nt)	YjhB	V529_05350	8
B5	CP006890	0	0.0738835	0.0732422	0	0.0744643	0	0	0	541153	SNP	ydhE/V529_05400	G	T	intergenic	intergenic (+41/+17)	protein YdhE/hypothetical protein	V529_05390/V529_05400	3
B5	CP006890	0	0	0	0	0	0	0	0.106694	550128	SNP	yvdT/yveA	C	A	intergenic	intergenic (-83/+34)	HTH-type transcriptional regulator betI/putative amino acid-proton symporter ybeC	V529_05520/V529_05530	1
B5	CP006890	1	1	1	1	1	1	1	1	561965	INS	V529_t00230/thiL	G	T	---	intergenic (+32/-151)	tRNA-Asp/thiamine monophosphate kinase	V529_t00230/V529_05580	8
B5	CP006890	0	0.0848818	0.0541363	0	0	0	0	0	561966	INS	V529_t00230/thiL	T	A	---	intergenic (+33/-150)	tRNA-Asp/thiamine monophosphate kinase	V529_t00230/V529_05580	2
B5	CP006890	1	1	1	1	1	1	1	1	615285	INS	yebD/V529_06070	C	T	---	intergenic (+33/-88)	protein YebD/hypothetical protein	V529_06060/V529_06070	8
B5	CP006890	0	0.0768065	0	0	0	0	0	0	615287	INS	yebD/V529_06070	T	A	---	intergenic (+35/-86)	protein YebD/hypothetical protein	V529_06060/V529_06070	1
B5	CP006890	0	0	0	0	0	0	0	0.072238	632834	SNP	V529_06240/yerD	C	A	intergenic	intergenic (+5/+32)	hypothetical protein/glutamate synthase (NADPH/NADH) large chain	V529_06240/V529_06250	1
B5	CP006890	0	0.179796	0.177391	0.0969872	0	0	0	0	644001	SNP	opuE	G	A	nonsynonymous	T136I (ACA>ATA)	OpuE	V529_06320	3
B5	CP006890	1	1	1	1	1	1	1	1	672179	DEL	V529_06520	G	---	---	coding (1955/1980 nt)	hypothetical protein	V529_06520	8
B5	CP006890	0.519434	0.490613	0.485742	0.411802	0.474847	0.414371	0.477291	0.354465	674422	SNP	V529_06530	A	T	synonymous	A701A (GCA>GCT)	hypothetical protein	V529_06530	8
B5	CP006890	0.437123	0.446233	0.50283	0.52941	0.516852	0.480872	0.448888	0.42331	674452	DEL	V529_06530	G	---	---	coding (2133/2211 nt)	hypothetical protein	V529_06530	8
B5	CP006890	1	1	0	0	0	1	1	1	674454	DEL	V529_06530	A	---	---	coding (2135/2211 nt)	hypothetical protein	V529_06530	5
B5	CP006890	1	1	1	1	1	1	1	1	674512	INS	V529_06530|V529_06540	G	CCAAATTCTTAGAATATCGAGAGATAAGCTTGATGTAGATG	|	coding (2193/2211 nt)|coding (10/6696 nt)	hypothetical protein|hypothetical protein	V529_06530|V529_06540	8
B5	CP006890	0.129653	0.098197	0.133109	0.104013	0.104	0.14851	0.110486	0.125238	685980	SNP	V529_06560	C	T	synonymous	C663C (TGC>TGT)	hypothetical protein	V529_06560	8
B5	CP006890	0.156328	0.119852	0.165544	0.12524	0.138718	0.19148	0.153715	0.150119	685986	SNP	V529_06560	C	T	synonymous	G665G (GGC>GGT)	hypothetical protein	V529_06560	8
B5	CP006890	0.194737	0.14556	0.190473	0.16537	0.166105	0.222888	0.162659	0.177245	686020	SNP	V529_06560	A	G	nonsynonymous	S677G (AGC>GGC)	hypothetical protein	V529_06560	8
B5	CP006890	0.186062	0.140147	0.190467	0.156417	0.157098	0.213058	0.157368	0.16781	686022	SNP	V529_06560	C	G	nonsynonymous	S677R (AGC>AGG)	hypothetical protein	V529_06560	8
B5	CP006890	0.196528	0.146602	0.192257	0.161058	0.160824	0.214946	0.166216	0.178679	686027	SNP	V529_06560	T	A	nonsynonymous	L679Q (CTG>CAG)	hypothetical protein	V529_06560	8
B5	CP006890	0.19764	0.148595	0.193193	0.166519	0.162626	0.21984	0.17219	0.17742	686033	SNP	V529_06560	A	G	nonsynonymous	K681R (AAA>AGA)	hypothetical protein	V529_06560	8
B5	CP006890	0.0979929	0.0871892	0.0932255	0.0921931	0.0948334	0.118066	0.0828466	0.0920482	686073	SNP	V529_06560	T	C	synonymous	Y694Y (TAT>TAC)	hypothetical protein	V529_06560	8
B5	CP006890	1	1	1	1	1	1	1	1	742345	INS	cotJC/yesJ	G	T	---	intergenic (+23/-65)	CotJC/GNAT family acetyltransferase	V529_06720/V529_06730	8
B5	CP006890	0	0	0.0945086	0	0	0	0	0	761130	SNP	yfnD/yfnC	G	T	intergenic	intergenic (+22/+8)	putative glycosyltransferase/Fosmidomycin resistance protein	V529_06920/V529_06930	1
B5	CP006890	1	1	1	1	1	1	1	1	775419	INS	yfml/V529_07040	C	T	---	intergenic (+24/-53)	ATP-dependent RNA helicase/putative acetyltransferase	V529_07030/V529_07040	8
B5	CP006890	1	1	1	1	1	1	1	1	783375	DEL	V529_07110	T	---	---	coding (1459/1473 nt)	collagen like triple helix with GXT repeats	V529_07110	8
B5	CP006890	0.20512	0.19571	0.20154	0.212615	0.222216	0.233976	0.18696	0.194187	783376	DEL	V529_07110	A	---	---	coding (1460/1473 nt)	collagen like triple helix with GXT repeats	V529_07110	8
B5	CP006890	0	0	0.399429	0.46114	0	0	0	0	783386	INS	V529_07110	G	CCACCGGGATAACGGGATCAACAGGAGTAACAGGGATAACGGGATCAACAGGAG	---	coding (1470/1473 nt)	collagen like triple helix with GXT repeats	V529_07110	2
B5	CP006890	0.2101	0.173652	0.160885	0.166669	0.219426	0.195642	0.190121	0.174493	783386	SNP	V529_07110	G	A	synonymous	E490E (GAG>GAA)	collagen like triple helix with GXT repeats	V529_07110	8
B5	CP006890	0.1353	0.114818	0.122675	0.124822	0.128736	0.122772	0.113925	0.110628	783391	SNP	V529_07110/V529_07120	A	C	intergenic	intergenic (+2/-441)	collagen like triple helix with GXT repeats/hypothetical protein	V529_07110/V529_07120	8
B5	CP006890	0.132752	0.115968	0.12222	0.121604	0.127252	0.122491	0.112188	0.103446	783394	SNP	V529_07110/V529_07120	G	T	intergenic	intergenic (+5/-438)	collagen like triple helix with GXT repeats/hypothetical protein	V529_07110/V529_07120	8
B5	CP006890	0.136034	0.115304	0.124155	0.123573	0.127895	0.121982	0.114792	0.114101	783395	SNP	V529_07110/V529_07120	A	G	intergenic	intergenic (+6/-437)	collagen like triple helix with GXT repeats/hypothetical protein	V529_07110/V529_07120	8
B5	CP006890	0.135787	0.112947	0.128106	0.12352	0.128027	0.125618	0.114414	0.108147	783400	SNP	V529_07110/V529_07120	G	T	intergenic	intergenic (+11/-432)	collagen like triple helix with GXT repeats/hypothetical protein	V529_07110/V529_07120	8
B5	CP006890	0.133745	0.11062	0.119816	0.120699	0.133055	0.11791	0.110621	0.112396	783404	SNP	V529_07110/V529_07120	T	G	intergenic	intergenic (+15/-428)	collagen like triple helix with GXT repeats/hypothetical protein	V529_07110/V529_07120	8
B5	CP006890	0.0821209	0	0.0681567	0.0617938	0.0523357	0.0531201	0.0619578	0.0643797	783418	SNP	V529_07110/V529_07120	A	C	intergenic	intergenic (+29/-414)	collagen like triple helix with GXT repeats/hypothetical protein	V529_07110/V529_07120	7
B5	CP006890	0.119748	0.118348	0.108611	0.160189	0.151473	0.0963535	0.119178	0.136515	783424	SNP	V529_07110/V529_07120	A	C	intergenic	intergenic (+35/-408)	collagen like triple helix with GXT repeats/hypothetical protein	V529_07110/V529_07120	8
B5	CP006890	0.0993471	0.106266	0.0913186	0.145168	0.116576	0.0865183	0.104542	0.123571	783427	SNP	V529_07110/V529_07120	G	C	intergenic	intergenic (+38/-405)	collagen like triple helix with GXT repeats/hypothetical protein	V529_07110/V529_07120	8
B5	CP006890	0	0	0	0	0	0.650055	0	0	783429	INS	V529_07110/V529_07120	G	ATCAACAGGAGTAACAGGGATAACGGGATCAACAGGAGTAACAGGGATAACGGG	---	intergenic (+40/-403)	collagen like triple helix with GXT repeats/hypothetical protein	V529_07110/V529_07120	1
B5	CP006890	0	0.0635109	0	0.091979	0	0.0534682	0.0593348	0.0759716	783433	SNP	V529_07110/V529_07120	G	C	intergenic	intergenic (+44/-399)	collagen like triple helix with GXT repeats/hypothetical protein	V529_07110/V529_07120	5
B5	CP006890	0	0.0678492	0	0.0955296	0.0515819	0.0552917	0.0625629	0.0782695	783436	SNP	V529_07110/V529_07120	A	T	intergenic	intergenic (+47/-396)	collagen like triple helix with GXT repeats/hypothetical protein	V529_07110/V529_07120	6
B5	CP006890	0.0731182	0.104652	0.102661	0.0888886	0.0940843	0.0649347	0.0978417	0.0844154	783467	INS	V529_07110/V529_07120	G	C	---	intergenic (+78/-365)	collagen like triple helix with GXT repeats/hypothetical protein	V529_07110/V529_07120	8
B5	CP006890	0.511878	0.500746	0.536453	0.5574	0.520525	0.537249	0	0.528405	783468	INS	V529_07110/V529_07120	C	C	---	intergenic (+79/-364)	collagen like triple helix with GXT repeats/hypothetical protein	V529_07110/V529_07120	7
B5	CP006890	0	0	0	0	0	0	0.501406	0	783468	INS	V529_07110/V529_07120	C	G	---	intergenic (+79/-364)	collagen like triple helix with GXT repeats/hypothetical protein	V529_07110/V529_07120	1
B5	CP006890	0.434208	0.428557	0.407403	0.385326	0.419491	0.42079	0.434427	0.419106	783471	SNP	V529_07110/V529_07120	T	A	intergenic	intergenic (+82/-361)	collagen like triple helix with GXT repeats/hypothetical protein	V529_07110/V529_07120	8
B5	CP006890	0.566027	0.538265	0.505584	0.491902	0.520639	0.547456	0.499042	0.518178	783480	DEL	V529_07110/V529_07120	90-bp	---	---	intergenic (+91/-263)	collagen like triple helix with GXT repeats/hypothetical protein	V529_07110/V529_07120	8
B5	CP006890	0	0	0	0	0	0.626908	0	0	783534	SUB	V529_07110/V529_07120	46-bp	GGGAGCCACCGGGATAACGGGAGCCACGGGAGTAACAGGAGCTACCGGAGTAACAGGAGCCACCGGGATAACGGGATCAACA	---	intergenic (+145/-253)	collagen like triple helix with GXT repeats/hypothetical protein	V529_07110/V529_07120	1
B5	CP006890	0.0974669	0.0826063	0.0908604	0.0970716	0.0578656	0	0.120205	0.115778	783570	SNP	V529_07110/V529_07120	G	T	intergenic	intergenic (+181/-262)	collagen like triple helix with GXT repeats/hypothetical protein	V529_07110/V529_07120	7
B5	CP006890	0.075973	0	0.0527639	0	0.0656147	0	0.0554996	0.0669227	783574	SNP	V529_07110/V529_07120	T	G	intergenic	intergenic (+185/-258)	collagen like triple helix with GXT repeats/hypothetical protein	V529_07110/V529_07120	5
B5	CP006890	0.235076	0.167754	0.20613	0.183633	0.170485	0	0.238795	0.23351	783576	SNP	V529_07110/V529_07120	A	T	intergenic	intergenic (+187/-256)	collagen like triple helix with GXT repeats/hypothetical protein	V529_07110/V529_07120	7
B5	CP006890	0.273047	0.182917	0.22138	0.19664	0.194795	0	0.259856	0.257631	783579	SNP	V529_07110/V529_07120	T	C	intergenic	intergenic (+190/-253)	collagen like triple helix with GXT repeats/hypothetical protein	V529_07110/V529_07120	7
B5	CP006890	0.183112	0.178343	0.171168	0.185513	0.137182	0.211222	0.208761	0.193628	783583	SNP	V529_07110/V529_07120	G	A	intergenic	intergenic (+194/-249)	collagen like triple helix with GXT repeats/hypothetical protein	V529_07110/V529_07120	8
B5	CP006890	0.288983	0.28828	0.22952	0.281868	0.282797	0.276788	0.237624	0.260571	783584	SNP	V529_07110/V529_07120	T	A	intergenic	intergenic (+195/-248)	collagen like triple helix with GXT repeats/hypothetical protein	V529_07110/V529_07120	8
B5	CP006890	0.287603	0.285006	0.227716	0.277999	0.280631	0.274363	0.238423	0.256577	783585	SNP	V529_07110/V529_07120	A	T	intergenic	intergenic (+196/-247)	collagen like triple helix with GXT repeats/hypothetical protein	V529_07110/V529_07120	8
B5	CP006890	0.310418	0.297844	0.230646	0.291241	0.283994	0.30591	0.254814	0.274121	783588	SNP	V529_07110/V529_07120	A	T	intergenic	intergenic (+199/-244)	collagen like triple helix with GXT repeats/hypothetical protein	V529_07110/V529_07120	8
B5	CP006890	0.194144	0.17662	0.206035	0.154479	0.184721	0.164725	0.201281	0.206551	783594	SNP	V529_07110/V529_07120	C	T	intergenic	intergenic (+205/-238)	collagen like triple helix with GXT repeats/hypothetical protein	V529_07110/V529_07120	8
B5	CP006890	0.178978	0.163512	0.155425	0.170774	0.141247	0.188787	0.186303	0.170055	783609	SNP	V529_07110/V529_07120	A	C	intergenic	intergenic (+220/-223)	collagen like triple helix with GXT repeats/hypothetical protein	V529_07110/V529_07120	8
B5	CP006890	0.56128	0.512748	0.48381	0.472054	0.503193	0.495725	0.557202	0.536853	783612	SNP	V529_07110/V529_07120	G	C	intergenic	intergenic (+223/-220)	collagen like triple helix with GXT repeats/hypothetical protein	V529_07110/V529_07120	8
B5	CP006890	0.288369	0.254879	0.218332	0.253243	0.214963	0.23039	0.267571	0.251708	783628	SNP	V529_07110/V529_07120	T	G	intergenic	intergenic (+239/-204)	collagen like triple helix with GXT repeats/hypothetical protein	V529_07110/V529_07120	8
B5	CP006890	0.294324	0.261462	0.216581	0.27131	0.212137	0.251594	0.276385	0.272228	783630	SNP	V529_07110/V529_07120	G	T	intergenic	intergenic (+241/-202)	collagen like triple helix with GXT repeats/hypothetical protein	V529_07110/V529_07120	8
B5	CP006890	0.271941	0.243811	0.195413	0.261795	0.210792	0.229323	0.23265	0.255767	783638	SNP	V529_07110/V529_07120	C	T	intergenic	intergenic (+249/-194)	collagen like triple helix with GXT repeats/hypothetical protein	V529_07110/V529_07120	8
B5	CP006890	0.258633	0.231721	0.177555	0.240784	0.222028	0.215673	0.209046	0.232128	783642	SNP	V529_07110/V529_07120	C	T	intergenic	intergenic (+253/-190)	collagen like triple helix with GXT repeats/hypothetical protein	V529_07110/V529_07120	8
B5	CP006890	0.258134	0.229729	0.171918	0.241257	0.210568	0.211653	0.208113	0.238142	783645	SNP	V529_07110/V529_07120	A	G	intergenic	intergenic (+256/-187)	collagen like triple helix with GXT repeats/hypothetical protein	V529_07110/V529_07120	8
B5	CP006890	0.244422	0.228288	0.165514	0.229444	0.206781	0.201787	0.195144	0.22685	783655	SNP	V529_07110/V529_07120	T	G	intergenic	intergenic (+266/-177)	collagen like triple helix with GXT repeats/hypothetical protein	V529_07110/V529_07120	8
B5	CP006890	0.194166	0.177964	0.140655	0.201236	0.160909	0.145129	0.163104	0.193401	783663	SNP	V529_07110/V529_07120	A	G	intergenic	intergenic (+274/-169)	collagen like triple helix with GXT repeats/hypothetical protein	V529_07110/V529_07120	8
B5	CP006890	0.164688	0.173009	0.109111	0.176755	0.114783	0.107936	0.124767	0.175046	783672	SNP	V529_07110/V529_07120	T	C	intergenic	intergenic (+283/-160)	collagen like triple helix with GXT repeats/hypothetical protein	V529_07110/V529_07120	8
B5	CP006890	0.161754	0.166537	0.109344	0.177737	0.111083	0.10557	0.122849	0.171618	783673	SNP	V529_07110/V529_07120	G	A	intergenic	intergenic (+284/-159)	collagen like triple helix with GXT repeats/hypothetical protein	V529_07110/V529_07120	8
B5	CP006890	0.160302	0.163364	0.110295	0.173443	0.113419	0.106104	0.123684	0.167776	783675	SNP	V529_07110/V529_07120	A	G	intergenic	intergenic (+286/-157)	collagen like triple helix with GXT repeats/hypothetical protein	V529_07110/V529_07120	8
B5	CP006890	0.0674157	0	0	0.0544033	0	0	0	0.0843749	783693	SNP	V529_07110/V529_07120	C	G	intergenic	intergenic (+304/-139)	collagen like triple helix with GXT repeats/hypothetical protein	V529_07110/V529_07120	3
B5	CP006890	0.599144	0.559779	0.565424	0.609223	0.572843	0.598506	0.549158	0.601198	792422	SNP	V529_07150	A	T	nonsynonymous	E1333V (GAA>GTA)	Cna protein B-type domain-containing protein	V529_07150	8
B5	CP006890	0.548253	0.481919	0.498344	0.539222	0.488389	0.524222	0.489713	0.551089	792436	SNP	V529_07150	C	A	synonymous	R1338R (CGA>AGA)	Cna protein B-type domain-containing protein	V529_07150	8
B5	CP006890	0.542944	0.47541	0.487024	0.53042	0.484623	0.519475	0.483376	0.543574	792437	SNP	V529_07150	G	A	nonsynonymous	R1338Q (CGA>CAA)	Cna protein B-type domain-containing protein	V529_07150	8
B5	CP006890	0.545673	0.47549	0.488554	0.535869	0.495082	0.530957	0.491083	0.552806	792438	SNP	V529_07150	A	G	synonymous	R1338R (CGA>CGG)	Cna protein B-type domain-containing protein	V529_07150	8
B5	CP006890	0.548027	0.477384	0.48519	0.538158	0.495286	0.532434	0.489027	0.555107	792441	SNP	V529_07150	C	G	nonsynonymous	N1339K (AAC>AAG)	Cna protein B-type domain-containing protein	V529_07150	8
B5	CP006890	0.582044	0.513488	0.524367	0.582211	0.536189	0.576896	0.535813	0.604322	792450	SNP	V529_07150	C	T	synonymous	G1342G (GGC>GGT)	Cna protein B-type domain-containing protein	V529_07150	8
B5	CP006890	0.481721	0.4997	0.459043	0.487827	0.498016	0.492832	0.48544	0.504051	792537	SNP	V529_07150	C	T	synonymous	G1371G (GGC>GGT)	Cna protein B-type domain-containing protein	V529_07150	8
B5	CP006890	0.476243	0.502509	0.457718	0.488645	0.515156	0.493585	0.491248	0.485315	792546	SNP	V529_07150	C	G	synonymous	P1374P (CCC>CCG)	Cna protein B-type domain-containing protein	V529_07150	8
B5	CP006890	0.426864	0.491416	0.476955	0.472524	0.506723	0.448666	0.491791	0.45936	792580	SNP	V529_07150	A	G	nonsynonymous	N1386D (AAC>GAC)	Cna protein B-type domain-containing protein	V529_07150	8
B5	CP006890	0.435461	0.488451	0.468818	0.468439	0.508748	0.443751	0.487659	0.458134	792585	SNP	V529_07150	T	C	synonymous	G1387G (GGT>GGC)	Cna protein B-type domain-containing protein	V529_07150	8
B5	CP006890	0.337536	0.431189	0.43057	0.406568	0.413015	0.374179	0.400188	0.355098	792607	SNP	V529_07150	G	A	nonsynonymous	V1395M (GTG>ATG)	Cna protein B-type domain-containing protein	V529_07150	8
B5	CP006890	0.335532	0.435005	0.426919	0.405587	0.407352	0.370725	0.392099	0.345874	792608	SNP	V529_07150	T	A	nonsynonymous	V1395E (GTG>GAG)	Cna protein B-type domain-containing protein	V529_07150	8
B5	CP006890	0.335744	0.412044	0.423793	0.404771	0.410641	0.363402	0.391907	0.337157	792609	SNP	V529_07150	G	A	synonymous	V1395V (GTG>GTA)	Cna protein B-type domain-containing protein	V529_07150	8
B5	CP006890	0.376337	0.428664	0.449694	0.417282	0.408233	0.361751	0.425859	0.372316	792628	SNP	V529_07150	T	A	nonsynonymous	S1402T (TCG>ACG)	Cna protein B-type domain-containing protein	V529_07150	8
B5	CP006890	0.383902	0.447488	0.459509	0.430936	0.40788	0.386167	0.438601	0.383904	792630	SNP	V529_07150	G	A	synonymous	S1402S (TCG>TCA)	Cna protein B-type domain-containing protein	V529_07150	8
B5	CP006890	0.38843	0.430714	0.443046	0.429387	0.401198	0.394061	0.393737	0.379881	792646	SNP	V529_07150	G	A	nonsynonymous	E1408K (GAG>AAG)	Cna protein B-type domain-containing protein	V529_07150	8
B5	CP006890	0.399879	0.429182	0.437119	0.414428	0.395015	0.389418	0.392912	0.376793	792649	SNP	V529_07150	T	C	nonsynonymous	S1409P (TCA>CCA)	Cna protein B-type domain-containing protein	V529_07150	8
B5	CP006890	0.385613	0.425338	0.429423	0.41344	0.390232	0.385626	0.390237	0.37022	792651	SNP	V529_07150	A	G	synonymous	S1409S (TCA>TCG)	Cna protein B-type domain-containing protein	V529_07150	8
B5	CP006890	0.37991	0.416297	0.423393	0.41045	0.387033	0.382682	0.384643	0.363543	792652	SNP	V529_07150	A	T	nonsynonymous	T1410S (ACT>TCT)	Cna protein B-type domain-containing protein	V529_07150	8
B5	CP006890	0.614613	0.556338	0.570547	0.583204	0.595883	0.608422	0.573491	0.601099	792692	SNP	V529_07150	A	G	nonsynonymous	Q1423R (CAG>CGG)	Cna protein B-type domain-containing protein	V529_07150	8
B5	CP006890	0	0.0850401	0	0	0	0	0	0	806399	SNP	V529_07300/V529_07310	C	A	intergenic	intergenic (+12/+29)	hypothetical protein/hypothetical protein	V529_07300/V529_07310	1
B5	CP006890	0.0791898	0.151099	0.0814428	0.0733685	0	0	0	0.0690975	879529	SNP	yfiX	C	A	synonymous	T851T (ACC>ACA)	putative lysylphosphatidylglycerol synthetase LPG synthetase	V529_07980	5
B5	CP006890	0.100472	0	0	0	0	0	0	0	879555	DEL	yfiX/V529_07990	C	---	---	intergenic (+8/-87)	putative lysylphosphatidylglycerol synthetase LPG synthetase/hypothetical protein	V529_07980/V529_07990	1
B5	CP006890	1	1	1	1	1	1	1	1	879556	DEL	yfiX/V529_07990	T	---	---	intergenic (+9/-86)	putative lysylphosphatidylglycerol synthetase LPG synthetase/hypothetical protein	V529_07980/V529_07990	8
B5	CP006890	1	1	1	1	1	1	1	1	879576	DEL	yfiX/V529_07990	A	---	---	intergenic (+29/-66)	putative lysylphosphatidylglycerol synthetase LPG synthetase/hypothetical protein	V529_07980/V529_07990	8
B5	CP006890	1	1	1	1	1	1	1	1	889126	INS	yfhM/csbB	C	A	---	intergenic (+101/-109)	Abhydrolase domain-containing protein 7/bactoprenol glucosyl transferase	V529_08130/V529_08140	8
B5	CP006890	0	0	0.101919	0	0	0	0	0	903229	SNP	perR/V529_08280	G	T	intergenic	intergenic (+33/+2)	PerR/hypothetical protein	V529_08270/V529_08280	1
B5	CP006890	0.226292	0.2493	0.234626	0.254181	0.282792	0.188894	0.271927	0.26634	909841	SNP	V529_t00240	A	G	noncoding	noncoding (58/75 nt)	tRNA-Asn	V529_t00240	8
B5	CP006890	0.467671	0.45494	0.45843	0.55641	0.460296	0.426599	0.407002	0.595697	910923	SNP	V529_t00360	T	C	noncoding	noncoding (26/75 nt)	tRNA-Gly	V529_t00360	8
B5	CP006890	0.0757219	0	0	0	0	0	0	0.0583901	910974	SUB	V529_t00370	83-bp	CTATACCATCCAC	---	---	V529_t00370	[V529_t00370]	2
B5	CP006890	0	0	0	0.0554528	0.0540595	0	0	0	951025	SNP	V529_08740	C	G	nonsynonymous	D64H (GAT>CAT)	hypothetical protein	V529_08740	2
B5	CP006890	1	1	1	1	1	1	1	1	952806	INS	yhcL/V529_08760	G	A	---	intergenic (+49/+43)	L-cystine uptake protein tcyP Transporter of cystine tcyP/hypothetical protein	V529_08750/V529_08760	8
B5	CP006890	0	0.108705	0	0	0	0	0	0	985732	SNP	yhdF/yhdG	G	T	intergenic	intergenic (+36/-298)	putative glucose 1-dehydrogenase YhdF/putative amino acid transporter YhdG	V529_09060/V529_09070	1
B5	CP006890	0	0	0	0	0.0693254	0	0	0	1017930	SNP	V529_09430/hemZ	G	T	intergenic	intergenic (+34/-79)	hypothetical protein/coproporphyrinogen III oxidase	V529_09430/V529_09440	1
B5	CP006890	0	0.0618978	0	0	0	0	0	0	1054154	SNP	V529_09800/fabHB	G	A	intergenic	intergenic (+30/+34)	hypothetical protein/3-oxoacyl-ACP synthase	V529_09800/V529_09810	1
B5	CP006890	1	1	1	1	1	1	1	1	1074870	DEL	yhxC/V529_10010	A	---	---	intergenic (+4/+28)	short-chain dehydrogenase/reductase SDR/hypothetical protein	V529_10000/V529_10010	8
B5	CP006890	0	0	0	0	0	0.78252	0.638929	0.807571	1096055	SNP	addA	A	G	nonsynonymous	K893E (AAA>GAA)	AddA	V529_10220	3
B5	CP006890	0	0	0	0	0	0	0	0.0851588	1114276	SNP	V529_10430	T	C	nonsynonymous	L192P (CTT>CCT)	class I and II aminotransferase	V529_10430	1
B5	CP006890	0	0	0.066412	0.115479	0.142499	0.0595193	0.0940428	0	1157353	SNP	oppA	G	T	nonsense	E91* (GAA>TAA)	oligopeptide-binding protein OppA	V529_10910	5
B5	CP006890	0	0	0	0.170593	0.366893	0.191112	0.109123	0	1159393	DEL	oppB	66-bp	---	---	coding (570-635/936 nt)	Dipeptide transport system permease protein dppB	V529_10920	4
B5	CP006890	0	0	0	0	0.0546207	0	0	0	1162711	SNP	oppF/V529_10960	G	T	intergenic	intergenic (+32/-75)	Oligopeptide transport ATP-binding protein oppF/hypothetical protein	V529_10950/V529_10960	1
B5	CP006890	1	1	1	1	1	1	1	1	1164633	INS	yjbC	G	A	---	coding (543/573 nt)	GCN5-related N-acetyltransferase YjbC	V529_10970	8
B5	CP006890	1	1	1	1	1	1	1	1	1278502	DEL	ykfD	T	---	---	coding (972/1005 nt)	Oligopeptide transport ATP-binding protein appF	V529_12330	8
B5	CP006890	1	1	1	1	1	1	1	1	1278523	DEL	ykfD	T	---	---	coding (993/1005 nt)	Oligopeptide transport ATP-binding protein appF	V529_12330	8
B5	CP006890	1	1	1	1	1	1	1	1	1381379	INS	ccpC/ykuN	A	T	---	intergenic (+29/-83)	CcpC/flavodoxin	V529_13470/V529_13480	8
B5	CP006890	1	1	1	1	1	1	1	1	1385597	INS	V529_13530/ykuT	G	A	---	intergenic (+4/+29)	hypothetical protein/putative mscS family protein ybiO	V529_13530/V529_13540	8
B5	CP006890	0	0	0.0996671	0	0	0	0	0	1393585	SNP	V529_13640	G	T	nonsynonymous	A13S (GCT>TCT)	hypothetical protein	V529_13640	1
B5	CP006890	0	0.0534453	0	0	0	0	0	0	1472126	SNP	mlnI/pdhA	T	A	intergenic	intergenic (+307/-164)	MlnI/PdhA	V529_13980/V529_13990	1
B5	CP006890	0	0.125448	0	0	0	0	0	0	1478974	SNP	V529_14050/speA	C	A	intergenic	intergenic (+15/+33)	hypothetical protein/SpeA	V529_14050/V529_14060	1
B5	CP006890	0	0	0	0.134262	0	0	0	0	1498652	SNP	pycA/ctaA	G	T	intergenic	intergenic (+84/+14)	pyruvate carboxylase/Heme A synthase HAS	V529_14260/V529_14270	1
B5	CP006890	0	0	0	0	0	0	0.0663185	0	1509700	SNP	V529_14410/ylbH	C	A	intergenic	intergenic (+8/-291)	hypothetical protein/methyltransferase	V529_14410/V529_14420	1
B5	CP006890	0	0.0523458	0.0567398	0	0	0	0	0	1534065	SNP	murB/divIB	C	A	intergenic	intergenic (+49/-81)	UDP-N-acetylenolpyruvoylglucosamine reductase/DivIB	V529_14640/V529_14650	2
B5	CP006890	0	0	0	0.123743	0	0	0	0	1555067	SNP	ileS/V529_14820	A	G	intergenic	intergenic (+11/-139)	isoleucyl-tRNA synthetase/hypothetical protein	V529_14810/V529_14820	1
B5	CP006890	0	0	0	0.0637569	0	0	0	0	1555087	SNP	ileS/V529_14820	C	T	intergenic	intergenic (+31/-119)	isoleucyl-tRNA synthetase/hypothetical protein	V529_14810/V529_14820	1
B5	CP006890	0	0	0	0.0935273	0.194541	0.0731692	0.0896654	0.070879	1642433	SNP	fliY	A	C	nonsynonymous	D161A (GAC>GCC)	flagellar motor switch protein	V529_15730	5
B5	CP006890	1	1	1	1	1	1	1	1	1708803	DEL	V529_16370	A	---	---	coding (215/234 nt)	hypothetical protein	V529_16370	8
B5	CP006890	0	0.108067	0	0	0	0	0	0	1731596	SNP	baeH	C	A	synonymous	A101A (GCC>GCA)	polyketide biosynthesis enoyl-CoA hydratase	V529_16560	1
B5	CP006890	1	1	1	1	1	1	1	1	1798443	INS	V529_16650/V529_16660	G	T	---	intergenic (+23/+10)	hypothetical protein/hypothetical protein	V529_16650/V529_16660	8
B5	CP006890	1	1	1	1	1	1	1	1	1841998	DEL	V529_17160	G	---	---	coding (132/480 nt)	hypothetical protein	V529_17160	8
B5	CP006890	1	1	1	1	1	1	1	1	1868562	DEL	V529_17550/V529_17560	T	---	---	intergenic (+21/+13)	hypothetical protein/hypothetical protein	V529_17550/V529_17560	8
B5	CP006890	1	1	1	1	1	1	1	1	1868568	DEL	V529_17550/V529_17560	T	---	---	intergenic (+27/+7)	hypothetical protein/hypothetical protein	V529_17550/V529_17560	8
B5	CP006890	0.0737791	0	0	0	0	0	0	0	2016940	SNP	V529_18320	T	C	nonsynonymous	S21G (AGC>GGC)	phage tail tape measure protein, TP901 family, core region domain protein	V529_18320	1
B5	CP006890	1	1	1	1	1	1	1	1	2043597	DEL	xerC/V529_t00420	A	---	---	intergenic (+9/+151)	tyrosine recombinase XerC/tRNA-Arg	V529_18800/V529_t00420	8
B5	CP006890	1	1	1	1	1	1	1	1	2111374	SNP	yojH	A	G	synonymous	K281K (AAA>AAG)	piezosome protein	V529_19530	8
B5	CP006890	0.10332	0.0970449	0.114941	0.0913959	0.122993	0.0666647	0.103447	0.131221	2111377	INS	yojH	G	A	---	coding (846/849 nt)	piezosome protein	V529_19530	8
B5	CP006890	0.895788	0.890961	0.877974	0.907245	0.876938	0.936632	0.8922	0.859198	2111377	SNP	yojH	G	A	synonymous	G282G (GGG>GGA)	piezosome protein	V529_19530	8
B5	CP006890	1	1	1	1	1	1	1	1	2111389	DEL	yojH/yojG	T	---	---	intergenic (+9/+20)	piezosome protein/N-acetylglucosaminyl-phosphatidylinositolde-N- acetylase	V529_19530/V529_19540	8
B5	CP006890	0	0	0	0	0	0	0	0.0737963	2206717	SNP	V529_21140	A	G	synonymous	N242N (AAT>AAC)	SPBc2 prophage-derived protein YonV	V529_21140	1
B5	CP006890	0.0564113	0	0	0	0	0	0	0	2315132	SNP	V529_22340/V529_22350	A	G	intergenic	intergenic (-118/+221)	hypothetical protein/hypothetical protein	V529_22340/V529_22350	1
B5	CP006890	1	1	1	1	1	1	1	1	2347573	INS	V529_22720	C	T	---	coding (662/708 nt)	hypothetical protein	V529_22720	8
B5	CP006890	1	1	1	1	1	1	1	1	2424552	INS	V529_23670/gpsA	C	A	---	intergenic (-97/+232)	hypothetical protein/NAD(P)H-dependent glycerol-3-phosphate dehydrogenase	V529_23670/V529_23680	8
B5	CP006890	0	0	0.0909872	0	0	0	0	0	2467523	SNP	V529_24150/ppiB	G	T	intergenic	intergenic (-138/+12)	Protein ccdC/peptidyl-prolyl isomerase	V529_24150/V529_24160	1
B5	CP006890	1	1	1	1	1	1	1	1	2475451	INS	spoVAA	G	T	---	coding (121/627 nt)	SpoVAA	V529_24250	8
B5	CP006890	0	0	0	0.750013	0	0	0	0	2535951	SNP	dfnG	G	C	nonsynonymous	D3022E (GAC>GAG)	DfnG	V529_24710	1
B5	CP006890	0	0	0	0.249978	0	0	0	0	2535968	SNP	dfnG	C	T	nonsynonymous	E3017K (GAA>AAA)	DfnG	V529_24710	1
B5	CP006890	0	0	0	0.179492	0	0	0	0	2535971	SNP	dfnG	T	C	nonsynonymous	S3016G (AGC>GGC)	DfnG	V529_24710	1
B5	CP006890	1	1	1	1	1	1	1	1	2577722	DEL	V529_24820	A	---	---	coding (213/879 nt)	LysR family transcriptional regulator	V529_24820	8
B5	CP006890	1	1	1	1	1	1	1	1	2579596	INS	yqjM/V529_24850	A	T	---	intergenic (+45/-68)	NADPH dehydrogenase NamA/hypothetical protein	V529_24840/V529_24850	8
B5	CP006890	0	0	0	0	0	0	0.118994	0	2596397	SNP	V529_25030/bkdB	C	T	intergenic	intergenic (+16/+29)	hypothetical protein/branched-chain alpha-keto acid dehydrogenase subunit E2	V529_25030/V529_25040	1
B5	CP006890	0	0.161348	0.188717	0.130234	0.116863	0.180571	0.147189	0	2596417	SNP	V529_25030/bkdB	G	A	intergenic	intergenic (+36/+9)	hypothetical protein/branched-chain alpha-keto acid dehydrogenase subunit E2	V529_25030/V529_25040	6
B5	CP006890	0	0	0	0	0	0	0.089787	0	2596418	SNP	V529_25030/bkdB	G	A	intergenic	intergenic (+37/+8)	hypothetical protein/branched-chain alpha-keto acid dehydrogenase subunit E2	V529_25030/V529_25040	1
B5	CP006890	0.155938	0	0	0	0	0	0	0	2618893	SNP	yqiG/V529_25270	C	A	intergenic	intergenic (+11/-114)	NADH-dependent flavin oxidoreductase/Spore germination protein gerPA/gerPF	V529_25260/V529_25270	1
B5	CP006890	0	0.260849	0.218199	0	0	0	0	0	2618910	DEL	yqiG/V529_25270	G	---	---	intergenic (+28/-97)	NADH-dependent flavin oxidoreductase/Spore germination protein gerPA/gerPF	V529_25260/V529_25270	2
B5	CP006890	1	1	1	1	1	1	1	1	2618911	DEL	yqiG/V529_25270	T	---	---	intergenic (+29/-96)	NADH-dependent flavin oxidoreductase/Spore germination protein gerPA/gerPF	V529_25260/V529_25270	8
B5	CP006890	0	0	0	0	0	0	0	0.0717993	2621003	SNP	yncD/spo0A	C	A	intergenic	intergenic (+85/+64)	alanine racemase/Spo0A	V529_25290/V529_25300	1
B5	CP006890	1	1	1	1	1	1	1	1	2751116	SNP	V529_26840	G	A	nonsense	Q162* (CAA>TAA)	Putative aspartate racemase	V529_26840	8
B5	CP006890	1	1	1	1	1	1	1	1	2848651	INS	pheB/obgE	G	T	---	intergenic (-48/+7)	ACT domain-containing protein PheB/GTPase ObgE	V529_27830/V529_27840	8
B5	CP006890	1	1	1	1	1	1	1	1	2868155	DEL	V529_28050	G	---	---	coding (735/1107 nt)	hypothetical protein	V529_28050	8
B5	CP006890	0	0.0874162	0	0	0	0	0	0	2943985	SNP	araA/abnA	A	T	intergenic	intergenic (-22/+158)	L-arabinose isomerase/AbnA	V529_28730/V529_28740	1
B5	CP006890	0	1	1	1	1	1	1	1	3040788	INS	aroA/V529_29720	C	A	---	intergenic (-199/+40)	bifunctional 3-deoxy-7-phosphoheptulonate synthase/chorismate mutase/hypothetical protein	V529_29710/V529_29720	7
B5	CP006890	0.416929	0	0	0	0	0	0	0	3040788	INS	aroA/V529_29720	C	AAA	---	intergenic (-199/+40)	bifunctional 3-deoxy-7-phosphoheptulonate synthase/chorismate mutase/hypothetical protein	V529_29710/V529_29720	1
B5	CP006890	0	0	0.089911	0	0	0	0	0	3083340	SNP	V529_30150/bceB	C	A	intergenic	intergenic (-76/+32)	hypothetical protein/BceB	V529_30150/V529_30160	1
B5	CP006890	0.45918	0.52388	0.482894	0.552185	0.518662	0.511367	0.536592	0.545182	3128098	SNP	V529_t00580/V529_t00590	A	G	intergenic	intergenic (-1/+4)	tRNA-Ala/tRNA-Pro	V529_t00580/V529_t00590	8
B5	CP006890	0.457479	0.526134	0.485919	0.55193	0.521869	0.513532	0.536544	0.544934	3128101	SNP	V529_t00580/V529_t00590	A	G	intergenic	intergenic (-4/+1)	tRNA-Ala/tRNA-Pro	V529_t00580/V529_t00590	8
B5	CP006890	0.626726	0.70381	0.681529	0.707344	0.73349	0.722857	0.710773	0.684598	3128179	SNP	V529_t00590/V529_t00600	T	A	intergenic	intergenic (-1/+17)	tRNA-Pro/tRNA-Arg	V529_t00590/V529_t00600	8
B5	CP006890	0.622482	0.696026	0.676817	0.699939	0.721647	0.711714	0.702359	0.671704	3128184	SNP	V529_t00590/V529_t00600	C	T	intergenic	intergenic (-6/+12)	tRNA-Pro/tRNA-Arg	V529_t00590/V529_t00600	8
B5	CP006890	0.622282	0.708646	0.687477	0.697249	0.720206	0.712786	0.70568	0.666601	3128189	SNP	V529_t00590/V529_t00600	G	A	intergenic	intergenic (-11/+7)	tRNA-Pro/tRNA-Arg	V529_t00590/V529_t00600	8
B5	CP006890	0.624845	0.708536	0.689315	0.700171	0.721286	0.710476	0.708539	0.667135	3128193	DEL	V529_t00590/V529_t00600	G	---	---	intergenic (-15/+3)	tRNA-Pro/tRNA-Arg	V529_t00590/V529_t00600	8
B5	CP006890	0.234747	0.268957	0.249472	0.240886	0.224708	0.246269	0.192195	0.259596	3128272	INS	V529_t00600	C	T	---	noncoding (1/77 nt)	tRNA-Arg	V529_t00600	8
B5	CP006890	0.234746	0.268955	0.249472	0.240891	0.224708	0.246269	0.192194	0.259714	3128272	INS	V529_t00600	C	A	---	noncoding (1/77 nt)	tRNA-Arg	V529_t00600	8
B5	CP006890	0.47834	0.545453	0.512447	0.533933	0.524009	0.527776	0.45188	0.567008	3128281	DEL	V529_t00600/V529_t00610	G	---	---	intergenic (-9/+1)	tRNA-Arg/tRNA-Leu	V529_t00600/V529_t00610	8
B5	CP006890	0.334868	0.368122	0.366588	0.307152	0.369816	0.410098	0.38571	0.31286	3128436	SNP	V529_t00620	A	G	noncoding	noncoding (26/75 nt)	tRNA-Gly	V529_t00620	8
B5	CP006890	0.435004	0.518773	0.487758	0.516169	0.503853	0.467973	0.502055	0.509481	3128872	SNP	V529_t00660/V529_r00190	G	A	intergenic	intergenic (-14/+9)	tRNA-Val/5S ribosomal RNA	V529_t00660/V529_r00190	8
B5	CP006890	0.445366	0.520866	0.500299	0.519342	0.506508	0.470108	0.508091	0.507167	3128876	SNP	V529_t00660/V529_r00190	G	A	intergenic	intergenic (-18/+5)	tRNA-Val/5S ribosomal RNA	V529_t00660/V529_r00190	8
B5	CP006890	0.431262	0.516072	0.489662	0.515774	0.494102	0.465433	0.498459	0.504071	3128881	SNP	V529_r00190	G	A	noncoding	noncoding (115/115 nt)	5S ribosomal RNA	V529_r00190	8
B5	CP006890	0	0	0	0	0	1	0	0	3132123	SNP	V529_r00200/V529_r00210	C	T	intergenic	intergenic (-148/+35)	23S ribosomal RNA/16S ribosomal RNA	V529_r00200/V529_r00210	1
B5	CP006890	1	0	1	0	0	0	0	0	3132123	SUB	V529_r00200/V529_r00210	CAA	TTG	---	intergenic (-148/+33)	23S ribosomal RNA/16S ribosomal RNA	V529_r00200/V529_r00210	2
B5	CP006890	0	1	0	0	0	0	0	0	3132124	SUB	V529_r00200/V529_r00210	AA	TG	---	intergenic (-149/+33)	23S ribosomal RNA/16S ribosomal RNA	V529_r00200/V529_r00210	1
B5	CP006890	1	1	1	1	1	1	1	1	3152930	INS	tlpB/mcpA	T	A	---	intergenic (-72/+43)	TlpB/McpA	V529_30830/V529_30840	8
B5	CP006890	0	0	0	0.0645747	0	0	0	0	3193993	SNP	V529_31250	A	C	nonsynonymous	F40V (TTT>GTT)	hypothetical protein	V529_31250	1
B5	CP006890	0	0	0	0	0	0	0	1	3206237	DEL	cdgJ	T	---	---	coding (764/1224 nt)	hypothetical protein	V529_31410	1
B5	CP006890	1	1	1	1	1	1	1	1	3245138	DEL	V529_31710	A	---	---	coding (476/477 nt)	hypothetical protein	V529_31710	8
B5	CP006890	0	0	0.0581775	0.053791	0	0	0	0	3256691	SNP	dltE/yutM	C	A	intergenic	intergenic (+15/+128)	DltE/putative iron-sulfur cluster insertion protein erpA	V529_31880/V529_31890	2
B5	CP006890	0	0.129447	0	0	0	0	0	0	3295682	SNP	ybgB/yurQ	C	A	intergenic	intergenic (+13/+26)	putative membrane protein ybgB/UvrABC system protein C Protein uvrC	V529_32290/V529_32300	1
B5	CP006890	0	0.136208	0	0	0	0	0	0	3299525	SNP	csn/V529_32350	C	A	intergenic	intergenic (+11/+25)	chitosanase/hypothetical protein	V529_32340/V529_32350	1
B5	CP006890	0	0.0538645	0	0	0	0	0	0	3315295	SNP	yusL	T	A	nonsynonymous	K347N (AAA>AAT)	3-hydroxyacyl-CoA dehydrogenase	V529_32530	1
B5	CP006890	0	0	0.063395	0	0.0530009	0	0	0	3320524	SNP	V529_32600	C	A	nonsynonymous	G36V (GGG>GTG)	hypothetical protein	V529_32600	2
B5	CP006890	1	1	1	1	1	1	1	1	3416469	INS	opuBD	C	T	---	coding (649/657 nt)	OpuBD	V529_33630	8
B5	CP006890	1	1	1	1	1	1	1	1	3464634	INS	gntP	T	A	---	coding (1327/1329 nt)	GntP	V529_34070	8
B5	CP006890	0	0	0	0	0	0.169771	0.152026	0.0967021	3467385	SNP	yvfV	C	A	synonymous	R61R (CGG>CGT)	protein YvfV	V529_34100	3
B5	CP006890	0	0.104499	0	0	0	0	0	0	3491179	SNP	pnbA/V529_34330	C	A	intergenic	intergenic (+8/-144)	PnbA/hypothetical protein	V529_34320/V529_34330	1
B5	CP006890	0	0	0.0702009	0	0	0	0	0.0753269	3504410	SNP	clpP/V529_34530	C	A	intergenic	intergenic (+12/+32)	ATP-dependent Clp protease proteolytic subunit/hypothetical protein	V529_34520/V529_34530	2
B5	CP006890	0	0	0.0775385	0	0	0	0	0	3533955	SNP	yvoF	G	T	nonsynonymous	P170H (CCC>CAC)	transferase	V529_34840	1
B5	CP006890	0	0.0818133	0	0	0	0	0	0	3547059	SNP	V529_34970/uvrA	G	T	intergenic	intergenic (+31/+18)	hypothetical protein/excinuclease ABC subunit A	V529_34970/V529_34980	1
B5	CP006890	0	0	0	0.558874	0.382608	0.162926	0.137287	0.131993	3558854	INS	swrA	C	TGACCAGGTATCTGC	---	coding (104/336 nt)	SwrA	V529_35050	5
B5	CP006890	0	0	0	0	0	0.717618	0.666697	0.835698	3584295	SNP	degS	C	A	nonsynonymous	R115L (CGG>CTG)	DegS	V529_35330	3
B5	CP006890	0	0	0	0.0763574	0	0	0	0	3586741	SNP	yvhJ/tagO	C	A	intergenic	intergenic (+8/+91)	Membrane-bound protein lytR/TagO	V529_35350/V529_35360	1
B5	CP006890	1	1	1	1	1	1	1	1	3627524	DEL	yttA/pgdS	T	---	---	intergenic (+34/+8)	Cortactin-binding protein 2 CortBP2/PgdS	V529_35670/V529_35680	8
B5	CP006890	0	0.0718141	0	0	0.0702806	0	0	0	3686483	SNP	ywoD	A	C	nonsynonymous	V90G (GTC>GGC)	Major facilitator superfamily MFS-1	V529_36320	2
B5	CP006890	0	0	0	0.078898	0	0.0914145	0	0	3708043	SNP	spoIID	A	G	nonsynonymous	L103P (CTC>CCC)	Stage II sporulation protein D	V529_36600	2
B5	CP006890	0	0	0.167629	0	0	0	0	0	3719758	SNP	upp/glyA	C	A	intergenic	intergenic (-100/+34)	uracil phosphoribosyltransferase/serine hydroxymethyltransferase	V529_36750/V529_36760	1
B5	CP006890	0	0	0.0809755	0	0	0	0	0	3719759	SNP	upp/glyA	C	A	intergenic	intergenic (-101/+33)	uracil phosphoribosyltransferase/serine hydroxymethyltransferase	V529_36750/V529_36760	1
B5	CP006890	0	0	0	0	0	0.774064	0.64038	0.791133	3740100	SNP	spo0F	C	T	nonsynonymous	A83T (GCT>ACT)	Spo0F	V529_36980	3
B5	CP006890	0	0.0827975	0	0	0	0	0	0	3740103	SNP	spo0F	T	G	nonsynonymous	T82P (ACC>CCC)	Spo0F	V529_36980	1
B5	CP006890	0	0.103024	0	0	0	0	0	0	3743673	SNP	rpoE/ywjF	C	G	intergenic	intergenic (-218/+11)	DNA-directed RNA polymerase subunit delta/ferredoxin, 4Fe-4S	V529_37010/V529_37020	1
B5	CP006890	0	0.0834928	0	0	0	0	0	0	3793117	SNP	V529_37560/eutD	C	A	intergenic	intergenic (+8/+30)	hypothetical protein/phosphotransacetylase	V529_37560/V529_37570	1
B5	CP006890	0	0	0	0	0	0.0671453	0	0	3836630	SNP	sacP/sacT	C	A	intergenic	intergenic (-32/+188)	SacP/SacT	V529_38010/V529_38020	1
B5	CP006890	0	0	0	0	0	1	1	1	3853778	DEL	ywcC	T	---	---	coding (214/624 nt)	putative HTH-type transcriptional regulator ywcC	V529_38180	3
B5	CP006890	1	1	1	1	1	1	1	1	3865890	INS	ywbC/ywbA	G	T	---	intergenic (+23/+6)	Lactoylglutathione lyase/phosphotransferase system (PTS) lichenan-specific enzyme IIC component	V529_38340/V529_38350	8
B5	CP006890	0	0.546181	0.707131	0.74016	0.733828	0.151675	0.217803	0.0845642	3867297	SNP	ywbA/epr	G	A	intergenic	intergenic (-67/-95)	phosphotransferase system (PTS) lichenan-specific enzyme IIC component/peptidase S8/S53 subtilisin kexin sedolisin	V529_38350/V529_38360	7
B5	CP006890	0	0	0.136729	0	0	0	0	0	3872264	SNP	tyrS/ywaC	G	T	intergenic	intergenic (+34/+22)	tyrosyl-tRNA synthetase/RelA/SpoT domain-containing protein	V529_38390/V529_38400	1
B5	CP006890	1	1	1	1	1	1	1	1	3923883	INS	yxjA/V529_38900	G	A	---	intergenic (+3/+43)	Sodium/nucleoside cotransporter 2 Na(+)/nucleoside cotransporter 2/hypothetical protein	V529_38890/V529_38900	8
B5	CP006890	1	1	1	1	1	1	1	1	3987480	INS	iolS/csbC	C	T	---	intergenic (+15/-104)	aldo/keto reductase/sugar transporter CsbC	V529_39470/V529_39480	8
B5	CP006890	1	1	1	1	1	1	1	1	3987487	INS	iolS/csbC	A	G	---	intergenic (+22/-97)	aldo/keto reductase/sugar transporter CsbC	V529_39470/V529_39480	8
B5	CP006890	1	1	1	1	1	1	1	1	3987494	INS	iolS/csbC	G	T	---	intergenic (+29/-90)	aldo/keto reductase/sugar transporter CsbC	V529_39470/V529_39480	8
B5	CP006890	0	0.095324	0	0	0	0	0	0	4005275	SNP	ahpF/V529_39650	C	T	intergenic	intergenic (+9/+36)	AhpF/hypothetical protein	V529_39640/V529_39650	1
B5	CP006890	0	0	0	0	0	0	0	0.06569	4005275	SNP	ahpF/V529_39650	C	A	intergenic	intergenic (+9/+36)	AhpF/hypothetical protein	V529_39640/V529_39650	1
B5	CP006890	0	0.0543613	0	0	0	0	0	0	4005291	SNP	ahpF/V529_39650	G	T	intergenic	intergenic (+25/+20)	AhpF/hypothetical protein	V529_39640/V529_39650	1
B5	CP006890	1	1	1	1	1	1	1	1	4091118	DEL	V529_40510	A	---	---	coding (123/138 nt)	HTH-type transcriptional regulator iscR	V529_40510	8
B5	CP006890	0	0	0.0583458	0	0	0	0	0	4100720	SNP	ssb	C	G	nonsynonymous	G75A (GGC>GCC)	Single-stranded DNA-binding protein SSB	V529_40620	1
B6	CP006890	0	0	0	0	0	0	0	0.15013	93130	SNP	V529_r00070/V529_r00080	C	A	intergenic	intergenic (+57/-126)	16S ribosomal RNA/23S ribosomal RNA	V529_r00070/V529_r00080	1
B6	CP006890	0	0.067275	0.0643916	0	0	0	0	0	99477	SNP	clpC	G	T	nonsynonymous	R260L (CGC>CTC)	ClpC	V529_00880	2
B6	CP006890	0	0	0	0	0.0835409	0	0	0	107884	SNP	V529_00950	T	C	synonymous	A24A (GCT>GCC)	hypothetical protein	V529_00950	1
B6	CP006890	0.356271	0.314215	0.321704	0.306962	0.334474	0.274089	0.328654	0.292774	155929	SNP	V529_01620/V529_r00100	C	T	intergenic	intergenic (+22/-193)	hypothetical protein/16S ribosomal RNA	V529_01620/V529_r00100	8
B6	CP006890	0.376626	0.338857	0.353695	0.324346	0.341769	0.383327	0.323323	0.321722	156332	SNP	V529_r00100	C	T	noncoding	noncoding (211/1538 nt)	16S ribosomal RNA	V529_r00100	8
B6	CP006890	0	0	0	0	0	0	0	0.053998	160954	SNP	V529_r00120/glcP1	C	G	intergenic	intergenic (+18/+77)	5S ribosomal RNA/GlcP1	V529_r00120/V529_01630	1
B6	CP006890	0	0	0	0.0532994	0	0	0	0	168468	SNP	ybaA	G	T	nonsynonymous	N206K (AAC>AAA)	YbaA	V529_01690	1
B6	CP006890	0	0.0501223	0	0	0	0	0	0	235239	SNP	lysP	A	G	nonsynonymous	L270P (CTT>CCT)	aminoacid permease	V529_02390	1
B6	CP006890	0	0	0	0	0	0	0	0.0579352	295310	SNP	nadE/lci	T	C	intergenic	intergenic (+21/+30)	NAD synthetase/SPBc2 prophage-derived protein YoqM	V529_02990/V529_03000	1
B6	CP006890	0	0	0	0	0	0	0	0.0576611	295311	SNP	nadE/lci	G	A	intergenic	intergenic (+22/+29)	NAD synthetase/SPBc2 prophage-derived protein YoqM	V529_02990/V529_03000	1
B6	CP006890	0	0	0	0	0.0511971	0	0	0	299463	SNP	aroK/cah	C	A	intergenic	intergenic (+7/-134)	shikimate kinase/Cah	V529_03040/V529_03050	1
B6	CP006890	1	1	1	1	1	1	1	1	333962	SNP	srfAA	T	C	synonymous	D2764D (GAT>GAC)	SrfAA	V529_03270	8
B6	CP006890	1	1	1	1	1	1	1	1	334262	SNP	srfAA	C	G	synonymous	G2864G (GGC>GGG)	SrfAA	V529_03270	8
B6	CP006890	0	0.0694623	0	0	0	0	0	0	360898	SNP	V529_03420/pTR2	C	A	intergenic	intergenic (+15/+28)	hypothetical protein/Di-/tripeptide transporter	V529_03420/V529_03430	1
B6	CP006890	1	1	1	1	1	1	1	1	367544	SNP	gerKC	G	A	nonsynonymous	V346I (GTC>ATC)	GerKC	V529_03470	8
B6	CP006890	0	0	0	0	0	0	0.0533404	0	393628	SNP	gabT	A	G	nonsynonymous	K244E (AAA>GAA)	4-aminobutyrate aminotransferase	V529_03760	1
B6	CP006890	0	0	0	0.0827799	0	0	0	0	395734	SNP	gabD/glcU	G	C	intergenic	intergenic (+34/-121)	GabD/GlcU	V529_03770/V529_03780	1
B6	CP006890	0	0	0	0	0	0	0	0.308265	443704	INS	V529_04280	C	ATCATA	---	coding (153/156 nt)	hypothetical protein	V529_04280	1
B6	CP006890	0.455112	0.471401	0.45471	0.419352	0.488837	0.457729	0.511447	0.466804	479479	DEL	V529_t00170/V529_t00180	C	---	---	intergenic (+1/-8)	tRNA-Lys/tRNA-Leu	V529_t00170/V529_t00180	8
B6	CP006890	0.43313	0.454846	0.449741	0.411663	0.475978	0.445809	0.497972	0.458247	479480	DEL	V529_t00170/V529_t00180	T	---	---	intergenic (+2/-7)	tRNA-Lys/tRNA-Leu	V529_t00170/V529_t00180	8
B6	CP006890	0.431221	0.450714	0.448542	0.400177	0.470958	0.442141	0.499023	0.457824	479484	SNP	V529_t00170/V529_t00180	C	T	intergenic	intergenic (+6/-3)	tRNA-Lys/tRNA-Leu	V529_t00170/V529_t00180	8
B6	CP006890	0.595131	0.572855	0.606392	0.5371	0.585663	0.603358	0.673856	0.587307	479538	SNP	V529_t00180	C	T	noncoding	noncoding (52/82 nt)	tRNA-Leu	V529_t00180	8
B6	CP006890	0.618627	0.602802	0.589169	0.563402	0.593951	0.615187	0.668023	0.619062	479552	SNP	V529_t00180	G	A	noncoding	noncoding (66/82 nt)	tRNA-Leu	V529_t00180	8
B6	CP006890	1	1	1	1	1	1	1	1	495019	DEL	V529_04870	T	---	---	coding (427/1029 nt)	putative fatty acid desaturase	V529_04870	8
B6	CP006890	1	1	1	1	1	1	1	1	537727	INS	V529_05350	G	T	---	coding (503/669 nt)	YjhB	V529_05350	8
B6	CP006890	0	0	0	0	0.0676455	0	0	0	550128	SNP	yvdT/yveA	C	A	intergenic	intergenic (-83/+34)	HTH-type transcriptional regulator betI/putative amino acid-proton symporter ybeC	V529_05520/V529_05530	1
B6	CP006890	1	1	1	1	1	1	1	1	561965	INS	V529_t00230/thiL	G	T	---	intergenic (+32/-151)	tRNA-Asp/thiamine monophosphate kinase	V529_t00230/V529_05580	8
B6	CP006890	0	0	0	0	0	0	0.0577693	0	570170	DEL	tatCy/ydiK	A	---	---	intergenic (+15/+23)	TatCy/putative lipoprotein ydiK	V529_05670/V529_05680	1
B6	CP006890	0	0	0	0	0	0	0.0553021	0	570173	SNP	tatCy/ydiK	G	C	intergenic	intergenic (+18/+20)	TatCy/putative lipoprotein ydiK	V529_05670/V529_05680	1
B6	CP006890	0	0	0	0	0	0	0.0596309	0	570174	INS	tatCy/ydiK	A	T	---	intergenic (+19/+19)	TatCy/putative lipoprotein ydiK	V529_05670/V529_05680	1
B6	CP006890	0	0	0	0	0	0	0	0.057488	595618	SNP	V529_05880/V529_05890	C	A	intergenic	intergenic (-37/+29)	hypothetical protein/hypothetical protein	V529_05880/V529_05890	1
B6	CP006890	0	0	0	0	0	0	0	0.0564213	595620	SNP	V529_05880/V529_05890	G	C	intergenic	intergenic (-39/+27)	hypothetical protein/hypothetical protein	V529_05880/V529_05890	1
B6	CP006890	0	0	0	0	0	0	0	0.0585189	595623	SNP	V529_05880/V529_05890	G	C	intergenic	intergenic (-42/+24)	hypothetical protein/hypothetical protein	V529_05880/V529_05890	1
B6	CP006890	0	0	0	0	0	0	0	0.0630212	595625	SNP	V529_05880/V529_05890	T	G	intergenic	intergenic (-44/+22)	hypothetical protein/hypothetical protein	V529_05880/V529_05890	1
B6	CP006890	1	1	1	1	1	1	1	1	615285	INS	yebD/V529_06070	C	T	---	intergenic (+33/-88)	protein YebD/hypothetical protein	V529_06060/V529_06070	8
B6	CP006890	0	0.178063	0.190156	0.0630026	0	0	0	0	644001	SNP	opuE	G	A	nonsynonymous	T136I (ACA>ATA)	OpuE	V529_06320	3
B6	CP006890	1	1	1	1	1	1	1	1	672179	DEL	V529_06520	G	---	---	coding (1955/1980 nt)	hypothetical protein	V529_06520	8
B6	CP006890	0.519434	0.461333	0.500139	0.552308	0.416884	0.52011	0.4326	0.579754	674422	SNP	V529_06530	A	T	synonymous	A701A (GCA>GCT)	hypothetical protein	V529_06530	8
B6	CP006890	0.437123	0.484846	0.507243	0.471704	0.480763	0.535945	0.391888	0.587568	674452	DEL	V529_06530	G	---	---	coding (2133/2211 nt)	hypothetical protein	V529_06530	8
B6	CP006890	1	1	0	1	1	0	1	0	674454	DEL	V529_06530	A	---	---	coding (2135/2211 nt)	hypothetical protein	V529_06530	5
B6	CP006890	1	1	1	1	1	1	1	1	674512	INS	V529_06530|V529_06540	G	CCAAATTCTTAGAATATCGAGAGATAAGCTTGATGTAGATG	|	coding (2193/2211 nt)|coding (10/6696 nt)	hypothetical protein|hypothetical protein	V529_06530|V529_06540	8
B6	CP006890	0.129653	0.120816	0.133884	0.132412	0.116457	0.142094	0.137678	0.141975	685980	SNP	V529_06560	C	T	synonymous	C663C (TGC>TGT)	hypothetical protein	V529_06560	8
B6	CP006890	0.156328	0.146588	0.171356	0.15853	0.137948	0.183923	0.171793	0.167761	685986	SNP	V529_06560	C	T	synonymous	G665G (GGC>GGT)	hypothetical protein	V529_06560	8
B6	CP006890	0.194737	0.196272	0.192666	0.193202	0.17313	0.196523	0.194887	0.200323	686020	SNP	V529_06560	A	G	nonsynonymous	S677G (AGC>GGC)	hypothetical protein	V529_06560	8
B6	CP006890	0.186062	0.186568	0.187352	0.189801	0.160307	0.188262	0.185604	0.193956	686022	SNP	V529_06560	C	G	nonsynonymous	S677R (AGC>AGG)	hypothetical protein	V529_06560	8
B6	CP006890	0.196528	0.195378	0.187007	0.1923	0.168998	0.198116	0.187816	0.199502	686027	SNP	V529_06560	T	A	nonsynonymous	L679Q (CTG>CAG)	hypothetical protein	V529_06560	8
B6	CP006890	0.19764	0.200883	0.18652	0.188773	0.174266	0.196361	0.195394	0.206026	686033	SNP	V529_06560	A	G	nonsynonymous	K681R (AAA>AGA)	hypothetical protein	V529_06560	8
B6	CP006890	0.0979929	0.118397	0.0950189	0.0983968	0.111064	0.101965	0.0910664	0.114868	686073	SNP	V529_06560	T	C	synonymous	Y694Y (TAT>TAC)	hypothetical protein	V529_06560	8
B6	CP006890	1	1	1	1	1	1	1	1	742345	INS	cotJC/yesJ	G	T	---	intergenic (+23/-65)	CotJC/GNAT family acetyltransferase	V529_06720/V529_06730	8
B6	CP006890	1	1	1	1	1	1	1	1	775419	INS	yfml/V529_07040	C	T	---	intergenic (+24/-53)	ATP-dependent RNA helicase/putative acetyltransferase	V529_07030/V529_07040	8
B6	CP006890	0	0	0	0.0667968	0	0	0	0	780784	SNP	yflS	T	C	synonymous	A408A (GCT>GCC)	Citrate carrier Citrate transporter	V529_07090	1
B6	CP006890	1	1	1	1	1	1	1	1	783375	DEL	V529_07110	T	---	---	coding (1459/1473 nt)	collagen like triple helix with GXT repeats	V529_07110	8
B6	CP006890	0.20512	0.151505	0.201037	0.186779	0.169046	0.227713	0.163148	0.242066	783376	DEL	V529_07110	A	---	---	coding (1460/1473 nt)	collagen like triple helix with GXT repeats	V529_07110	8
B6	CP006890	0.2101	0.13056	0.168206	0.189791	0.157159	0.195099	0.148319	0.206894	783386	SNP	V529_07110	G	A	synonymous	E490E (GAG>GAA)	collagen like triple helix with GXT repeats	V529_07110	8
B6	CP006890	0	0	0.459289	0	0	0	0	0.364381	783386	INS	V529_07110	G	CCACCGGGATAACGGGATCAACAGGAGTAACAGGGATAACGGGATCAACAGGAG	---	coding (1470/1473 nt)	collagen like triple helix with GXT repeats	V529_07110	2
B6	CP006890	0.1353	0.0738769	0.105795	0.143651	0.10174	0.121485	0.0929108	0.153093	783391	SNP	V529_07110/V529_07120	A	C	intergenic	intergenic (+2/-441)	collagen like triple helix with GXT repeats/hypothetical protein	V529_07110/V529_07120	8
B6	CP006890	0.132752	0.0713835	0.112301	0.145316	0.100678	0.116254	0.090981	0.157344	783394	SNP	V529_07110/V529_07120	G	T	intergenic	intergenic (+5/-438)	collagen like triple helix with GXT repeats/hypothetical protein	V529_07110/V529_07120	8
B6	CP006890	0.136034	0.0723963	0.112904	0.143042	0.0983863	0.117058	0.0884748	0.153541	783395	SNP	V529_07110/V529_07120	A	G	intergenic	intergenic (+6/-437)	collagen like triple helix with GXT repeats/hypothetical protein	V529_07110/V529_07120	8
B6	CP006890	0.135787	0.0660744	0.109397	0.146715	0.108052	0.120613	0.0880389	0.155069	783400	SNP	V529_07110/V529_07120	G	T	intergenic	intergenic (+11/-432)	collagen like triple helix with GXT repeats/hypothetical protein	V529_07110/V529_07120	8
B6	CP006890	0.133745	0.0599995	0.107352	0.143467	0.106467	0.109159	0.086894	0.147915	783404	SNP	V529_07110/V529_07120	T	G	intergenic	intergenic (+15/-428)	collagen like triple helix with GXT repeats/hypothetical protein	V529_07110/V529_07120	8
B6	CP006890	0.0821209	0	0.0550318	0.0722542	0.0579729	0.0514493	0	0.0849571	783418	SNP	V529_07110/V529_07120	A	C	intergenic	intergenic (+29/-414)	collagen like triple helix with GXT repeats/hypothetical protein	V529_07110/V529_07120	6
B6	CP006890	0.119748	0.08146	0.111114	0.124659	0.110544	0.169375	0.0723729	0.193157	783424	SNP	V529_07110/V529_07120	A	C	intergenic	intergenic (+35/-408)	collagen like triple helix with GXT repeats/hypothetical protein	V529_07110/V529_07120	8
B6	CP006890	0.0993471	0.0733304	0.0919714	0.108714	0.0899282	0.137876	0.073103	0.162099	783427	SNP	V529_07110/V529_07120	G	C	intergenic	intergenic (+38/-405)	collagen like triple helix with GXT repeats/hypothetical protein	V529_07110/V529_07120	8
B6	CP006890	0	0.780825	0	0	0	0	0.781614	0	783429	INS	V529_07110/V529_07120	G	ATCAACAGGAGTAACAGGGATAACGGGATCAACAGGAGTAACAGGGATAACGGG	---	intergenic (+40/-403)	collagen like triple helix with GXT repeats/hypothetical protein	V529_07110/V529_07120	2
B6	CP006890	0	0.054534	0	0	0.0524235	0.0715699	0	0.0773335	783433	SNP	V529_07110/V529_07120	G	C	intergenic	intergenic (+44/-399)	collagen like triple helix with GXT repeats/hypothetical protein	V529_07110/V529_07120	4
B6	CP006890	0	0.0579224	0	0	0.0532112	0.0762057	0	0.0775585	783436	SNP	V529_07110/V529_07120	A	T	intergenic	intergenic (+47/-396)	collagen like triple helix with GXT repeats/hypothetical protein	V529_07110/V529_07120	4
B6	CP006890	0.0731182	0.129671	0.120631	0.0666661	0.107527	0.117647	0.120321	0.079185	783467	INS	V529_07110/V529_07120	G	C	---	intergenic (+78/-365)	collagen like triple helix with GXT repeats/hypothetical protein	V529_07110/V529_07120	8
B6	CP006890	0.511878	0	0	0.548186	0.538876	0.533313	0	0.532645	783468	INS	V529_07110/V529_07120	C	C	---	intergenic (+79/-364)	collagen like triple helix with GXT repeats/hypothetical protein	V529_07110/V529_07120	5
B6	CP006890	0	0.513218	0.556062	0	0	0	0.640218	0	783468	INS	V529_07110/V529_07120	C	G	---	intergenic (+79/-364)	collagen like triple helix with GXT repeats/hypothetical protein	V529_07110/V529_07120	3
B6	CP006890	0.434208	0.420312	0.472324	0.398734	0.398314	0.394244	0.552397	0.406057	783471	SNP	V529_07110/V529_07120	T	A	intergenic	intergenic (+82/-361)	collagen like triple helix with GXT repeats/hypothetical protein	V529_07110/V529_07120	8
B6	CP006890	0.566027	0.491942	0.49534	0.489073	0.49702	0.466465	0.551046	0.505503	783480	DEL	V529_07110/V529_07120	90-bp	---	---	intergenic (+91/-263)	collagen like triple helix with GXT repeats/hypothetical protein	V529_07110/V529_07120	8
B6	CP006890	0	0	0	0	0	0.550166	0	0	783561	SUB	V529_07110/V529_07120	CGGAG	AGGAGTAACGGGAGCCACCGGGATAACGGGAGCCACGGGAGTAACAGGAGCTACCGGAGTAACAGGAGCCACCGGGA	---	intergenic (+172/-267)	collagen like triple helix with GXT repeats/hypothetical protein	V529_07110/V529_07120	1
B6	CP006890	0.0974669	0.122822	0.130916	0.105678	0.120912	0.121871	0.150484	0.0999293	783570	SNP	V529_07110/V529_07120	G	T	intergenic	intergenic (+181/-262)	collagen like triple helix with GXT repeats/hypothetical protein	V529_07110/V529_07120	8
B6	CP006890	0.075973	0	0.0812826	0.0856876	0.0620499	0	0.056788	0.0599494	783574	SNP	V529_07110/V529_07120	T	G	intergenic	intergenic (+185/-258)	collagen like triple helix with GXT repeats/hypothetical protein	V529_07110/V529_07120	6
B6	CP006890	0.235076	0.216823	0.251754	0.241834	0.249012	0.216016	0.208478	0.202618	783576	SNP	V529_07110/V529_07120	A	T	intergenic	intergenic (+187/-256)	collagen like triple helix with GXT repeats/hypothetical protein	V529_07110/V529_07120	8
B6	CP006890	0.273047	0.236454	0.283468	0.289018	0.274813	0.239568	0.227458	0.228915	783579	SNP	V529_07110/V529_07120	T	C	intergenic	intergenic (+190/-253)	collagen like triple helix with GXT repeats/hypothetical protein	V529_07110/V529_07120	8
B6	CP006890	0.183112	0.215015	0.199351	0.177664	0.202996	0.240239	0.180745	0.167794	783583	SNP	V529_07110/V529_07120	G	A	intergenic	intergenic (+194/-249)	collagen like triple helix with GXT repeats/hypothetical protein	V529_07110/V529_07120	8
B6	CP006890	0.288983	0.269015	0.244578	0.20332	0.224936	0.258531	0.318802	0.287399	783584	SNP	V529_07110/V529_07120	T	A	intergenic	intergenic (+195/-248)	collagen like triple helix with GXT repeats/hypothetical protein	V529_07110/V529_07120	8
B6	CP006890	0.287603	0.268195	0.247792	0.206033	0.22861	0.253293	0.319376	0.285958	783585	SNP	V529_07110/V529_07120	A	T	intergenic	intergenic (+196/-247)	collagen like triple helix with GXT repeats/hypothetical protein	V529_07110/V529_07120	8
B6	CP006890	0.310418	0.290887	0.267116	0.215912	0.242088	0.271363	0.339827	0.301427	783588	SNP	V529_07110/V529_07120	A	T	intergenic	intergenic (+199/-244)	collagen like triple helix with GXT repeats/hypothetical protein	V529_07110/V529_07120	8
B6	CP006890	0.194144	0.0570812	0.191293	0.244373	0.225622	0.18005	0.17421	0.186087	783594	SNP	V529_07110/V529_07120	C	T	intergenic	intergenic (+205/-238)	collagen like triple helix with GXT repeats/hypothetical protein	V529_07110/V529_07120	8
B6	CP006890	0	0.107272	0	0	0	0	0	0	783597	SNP	V529_07110/V529_07120	C	G	intergenic	intergenic (+208/-235)	collagen like triple helix with GXT repeats/hypothetical protein	V529_07110/V529_07120	1
B6	CP006890	0.178978	0.213009	0.194536	0.167831	0.148945	0.208239	0.144405	0.158529	783609	SNP	V529_07110/V529_07120	A	C	intergenic	intergenic (+220/-223)	collagen like triple helix with GXT repeats/hypothetical protein	V529_07110/V529_07120	8
B6	CP006890	0.56128	0.538602	0.515926	0.572356	0.556238	0.542799	0.485556	0.493714	783612	SNP	V529_07110/V529_07120	G	C	intergenic	intergenic (+223/-220)	collagen like triple helix with GXT repeats/hypothetical protein	V529_07110/V529_07120	8
B6	CP006890	0	0	0	0	0	0	0.211063	0	783618	SNP	V529_07110/V529_07120	A	G	intergenic	intergenic (+229/-214)	collagen like triple helix with GXT repeats/hypothetical protein	V529_07110/V529_07120	1
B6	CP006890	0	0	0	0	0	0	0.245965	0	783624	SNP	V529_07110/V529_07120	A	G	intergenic	intergenic (+235/-208)	collagen like triple helix with GXT repeats/hypothetical protein	V529_07110/V529_07120	1
B6	CP006890	0	0	0	0	0	0	0.245572	0	783627	SNP	V529_07110/V529_07120	C	A	intergenic	intergenic (+238/-205)	collagen like triple helix with GXT repeats/hypothetical protein	V529_07110/V529_07120	1
B6	CP006890	0.288369	0.312884	0.282162	0.261038	0.219895	0.309026	0.196477	0.253401	783628	SNP	V529_07110/V529_07120	T	G	intergenic	intergenic (+239/-204)	collagen like triple helix with GXT repeats/hypothetical protein	V529_07110/V529_07120	8
B6	CP006890	0.294324	0.321401	0.284774	0.267846	0.232525	0.318811	0.263982	0.260779	783630	SNP	V529_07110/V529_07120	G	T	intergenic	intergenic (+241/-202)	collagen like triple helix with GXT repeats/hypothetical protein	V529_07110/V529_07120	8
B6	CP006890	0.271941	0.275702	0.259542	0.243655	0.213902	0.292128	0.23033	0.221418	783638	SNP	V529_07110/V529_07120	C	T	intergenic	intergenic (+249/-194)	collagen like triple helix with GXT repeats/hypothetical protein	V529_07110/V529_07120	8
B6	CP006890	0.258633	0.248274	0.240272	0.227281	0.185851	0.271392	0.217166	0.202775	783642	SNP	V529_07110/V529_07120	C	T	intergenic	intergenic (+253/-190)	collagen like triple helix with GXT repeats/hypothetical protein	V529_07110/V529_07120	8
B6	CP006890	0.258134	0.251934	0.240166	0.225427	0.183313	0.276316	0.216705	0.20603	783645	SNP	V529_07110/V529_07120	A	G	intergenic	intergenic (+256/-187)	collagen like triple helix with GXT repeats/hypothetical protein	V529_07110/V529_07120	8
B6	CP006890	0.244422	0.253014	0.235121	0.212064	0.168045	0.258604	0.207239	0.20434	783655	SNP	V529_07110/V529_07120	T	G	intergenic	intergenic (+266/-177)	collagen like triple helix with GXT repeats/hypothetical protein	V529_07110/V529_07120	8
B6	CP006890	0.194166	0.222924	0.196885	0.180951	0.137845	0.209362	0.184586	0.171702	783663	SNP	V529_07110/V529_07120	A	G	intergenic	intergenic (+274/-169)	collagen like triple helix with GXT repeats/hypothetical protein	V529_07110/V529_07120	8
B6	CP006890	0.164688	0.19416	0.165097	0.168898	0.113952	0.178326	0.18253	0.153371	783672	SNP	V529_07110/V529_07120	T	C	intergenic	intergenic (+283/-160)	collagen like triple helix with GXT repeats/hypothetical protein	V529_07110/V529_07120	8
B6	CP006890	0.161754	0.190582	0.168084	0.16357	0.111944	0.176257	0.169902	0.146945	783673	SNP	V529_07110/V529_07120	G	A	intergenic	intergenic (+284/-159)	collagen like triple helix with GXT repeats/hypothetical protein	V529_07110/V529_07120	8
B6	CP006890	0.160302	0.188398	0.165944	0.165366	0.117739	0.180587	0.173457	0.152612	783675	SNP	V529_07110/V529_07120	A	G	intergenic	intergenic (+286/-157)	collagen like triple helix with GXT repeats/hypothetical protein	V529_07110/V529_07120	8
B6	CP006890	0.0674157	0.0827513	0	0.0561123	0	0.0502825	0.0636559	0	783693	SNP	V529_07110/V529_07120	C	G	intergenic	intergenic (+304/-139)	collagen like triple helix with GXT repeats/hypothetical protein	V529_07110/V529_07120	5
B6	CP006890	0.599144	0.584997	0.578188	0.619577	0.588436	0.599134	0.57078	0.616768	792422	SNP	V529_07150	A	T	nonsynonymous	E1333V (GAA>GTA)	Cna protein B-type domain-containing protein	V529_07150	8
B6	CP006890	0.548253	0.465194	0.504952	0.551941	0.515668	0.533597	0.489923	0.519987	792436	SNP	V529_07150	C	A	synonymous	R1338R (CGA>AGA)	Cna protein B-type domain-containing protein	V529_07150	8
B6	CP006890	0.542944	0.455384	0.490493	0.545464	0.508286	0.533122	0.48785	0.519569	792437	SNP	V529_07150	G	A	nonsynonymous	R1338Q (CGA>CAA)	Cna protein B-type domain-containing protein	V529_07150	8
B6	CP006890	0.545673	0.465425	0.500498	0.549273	0.518057	0.540195	0.495189	0.519272	792438	SNP	V529_07150	A	G	synonymous	R1338R (CGA>CGG)	Cna protein B-type domain-containing protein	V529_07150	8
B6	CP006890	0.548027	0.46424	0.507622	0.545474	0.522194	0.538832	0.499646	0.519794	792441	SNP	V529_07150	C	G	nonsynonymous	N1339K (AAC>AAG)	Cna protein B-type domain-containing protein	V529_07150	8
B6	CP006890	0.582044	0.519804	0.549365	0.593701	0.564589	0.574377	0.539126	0.551225	792450	SNP	V529_07150	C	T	synonymous	G1342G (GGC>GGT)	Cna protein B-type domain-containing protein	V529_07150	8
B6	CP006890	0.481721	0.448142	0.480235	0.496704	0.477757	0.493315	0.486495	0.442235	792537	SNP	V529_07150	C	T	synonymous	G1371G (GGC>GGT)	Cna protein B-type domain-containing protein	V529_07150	8
B6	CP006890	0.476243	0.448861	0.469912	0.497536	0.47834	0.50035	0.478298	0.44837	792546	SNP	V529_07150	C	G	synonymous	P1374P (CCC>CCG)	Cna protein B-type domain-containing protein	V529_07150	8
B6	CP006890	0.426864	0.448388	0.423141	0.47441	0.474162	0.456632	0.440837	0.435553	792580	SNP	V529_07150	A	G	nonsynonymous	N1386D (AAC>GAC)	Cna protein B-type domain-containing protein	V529_07150	8
B6	CP006890	0.435461	0.439434	0.421044	0.479918	0.468859	0.455385	0.453016	0.446525	792585	SNP	V529_07150	T	C	synonymous	G1387G (GGT>GGC)	Cna protein B-type domain-containing protein	V529_07150	8
B6	CP006890	0.337536	0.368775	0.350904	0.424893	0.386884	0.395382	0.397879	0.420254	792607	SNP	V529_07150	G	A	nonsynonymous	V1395M (GTG>ATG)	Cna protein B-type domain-containing protein	V529_07150	8
B6	CP006890	0.335532	0.363555	0.34612	0.417536	0.37805	0.386326	0.392076	0.418975	792608	SNP	V529_07150	T	A	nonsynonymous	V1395E (GTG>GAG)	Cna protein B-type domain-containing protein	V529_07150	8
B6	CP006890	0.335744	0.367119	0.347705	0.417574	0.377986	0.384938	0.386446	0.412639	792609	SNP	V529_07150	G	A	synonymous	V1395V (GTG>GTA)	Cna protein B-type domain-containing protein	V529_07150	8
B6	CP006890	0.376337	0.340502	0.378509	0.401002	0.394526	0.368161	0.392071	0.403807	792628	SNP	V529_07150	T	A	nonsynonymous	S1402T (TCG>ACG)	Cna protein B-type domain-containing protein	V529_07150	8
B6	CP006890	0.383902	0.350303	0.39968	0.414467	0.402344	0.375444	0.402411	0.41655	792630	SNP	V529_07150	G	A	synonymous	S1402S (TCG>TCA)	Cna protein B-type domain-containing protein	V529_07150	8
B6	CP006890	0.38843	0.364782	0.389515	0.422333	0.384511	0.365536	0.388141	0.406886	792646	SNP	V529_07150	G	A	nonsynonymous	E1408K (GAG>AAG)	Cna protein B-type domain-containing protein	V529_07150	8
B6	CP006890	0.399879	0.362158	0.39317	0.419156	0.381688	0.362992	0.388158	0.40434	792649	SNP	V529_07150	T	C	nonsynonymous	S1409P (TCA>CCA)	Cna protein B-type domain-containing protein	V529_07150	8
B6	CP006890	0.385613	0.358201	0.383159	0.410074	0.365026	0.354253	0.378554	0.399823	792651	SNP	V529_07150	A	G	synonymous	S1409S (TCA>TCG)	Cna protein B-type domain-containing protein	V529_07150	8
B6	CP006890	0.37991	0.346773	0.382043	0.403975	0.361806	0.348125	0.371545	0.395678	792652	SNP	V529_07150	A	T	nonsynonymous	T1410S (ACT>TCT)	Cna protein B-type domain-containing protein	V529_07150	8
B6	CP006890	0.614613	0.582325	0.554769	0.608142	0.609663	0.628307	0.612019	0.588763	792692	SNP	V529_07150	A	G	nonsynonymous	Q1423R (CAG>CGG)	Cna protein B-type domain-containing protein	V529_07150	8
B6	CP006890	0	0.0895643	0	0	0	0	0	0	828767	SNP	V529_07520/yfkF	G	C	intergenic	intergenic (+7/+29)	hypothetical protein/putative MFS-type transporter yfkF	V529_07520/V529_07530	1
B6	CP006890	0	0	0.135415	0	0	0	0	0	828789	SNP	V529_07520/yfkF	G	T	intergenic	intergenic (+29/+7)	hypothetical protein/putative MFS-type transporter yfkF	V529_07520/V529_07530	1
B6	CP006890	0.0791898	0.179223	0.0944662	0	0	0	0.137606	0.0864477	879529	SNP	yfiX	C	A	synonymous	T851T (ACC>ACA)	putative lysylphosphatidylglycerol synthetase LPG synthetase	V529_07980	5
B6	CP006890	0.100472	0.102728	0.0761771	0	0	0	0	0.0867476	879555	DEL	yfiX/V529_07990	C	---	---	intergenic (+8/-87)	putative lysylphosphatidylglycerol synthetase LPG synthetase/hypothetical protein	V529_07980/V529_07990	4
B6	CP006890	1	1	1	1	1	1	1	1	879556	DEL	yfiX/V529_07990	T	---	---	intergenic (+9/-86)	putative lysylphosphatidylglycerol synthetase LPG synthetase/hypothetical protein	V529_07980/V529_07990	8
B6	CP006890	1	1	1	1	1	1	1	1	879576	DEL	yfiX/V529_07990	A	---	---	intergenic (+29/-66)	putative lysylphosphatidylglycerol synthetase LPG synthetase/hypothetical protein	V529_07980/V529_07990	8
B6	CP006890	0	0	0	0	0	0	0	0.052258	881200	SNP	V529_08000/V529_08010	T	C	intergenic	intergenic (+13/+27)	hypothetical protein/hypothetical protein	V529_08000/V529_08010	1
B6	CP006890	0	0	0	0	0	0	0	0.0502677	881205	SNP	V529_08000/V529_08010	A	G	intergenic	intergenic (+18/+22)	hypothetical protein/hypothetical protein	V529_08000/V529_08010	1
B6	CP006890	0	0.0636716	0	0	0	0	0	0	881217	SNP	V529_08000/V529_08010	G	T	intergenic	intergenic (+30/+10)	hypothetical protein/hypothetical protein	V529_08000/V529_08010	1
B6	CP006890	1	1	1	1	1	1	1	1	889126	INS	yfhM/csbB	C	A	---	intergenic (+101/-109)	Abhydrolase domain-containing protein 7/bactoprenol glucosyl transferase	V529_08130/V529_08140	8
B6	CP006890	0.226292	0.276418	0.24198	0.287112	0.323803	0.237402	0.257352	0.308104	909841	SNP	V529_t00240	A	G	noncoding	noncoding (58/75 nt)	tRNA-Asn	V529_t00240	8
B6	CP006890	0.467671	0.409696	0.516454	0.536402	0.396481	0.398063	0.571413	0.409251	910923	SNP	V529_t00360	T	C	noncoding	noncoding (26/75 nt)	tRNA-Gly	V529_t00360	8
B6	CP006890	0.0757219	0	0	0.723514	0	0	0	0	910974	SUB	V529_t00370	83-bp	CTATACCATCCAC	---	---	V529_t00370	[V529_t00370]	2
B6	CP006890	0	0	0.0981722	0	0	0	0	0	948624	SNP	V529_08710/cspB	T	A	intergenic	intergenic (+12/+81)	hypothetical protein/Cold shock-like protein cspD	V529_08710/V529_08720	1
B6	CP006890	1	1	1	1	1	1	1	1	952806	INS	yhcL/V529_08760	G	A	---	intergenic (+49/+43)	L-cystine uptake protein tcyP Transporter of cystine tcyP/hypothetical protein	V529_08750/V529_08760	8
B6	CP006890	0	0.109103	0	0	0	0	0	0	1001578	SNP	npdA/V529_09250	C	A	intergenic	intergenic (+6/+26)	NAD-dependent deacetylase/hypothetical protein	V529_09240/V529_09250	1
B6	CP006890	0	0	0	0	0	0.0928931	0	0	1001596	SNP	npdA/V529_09250	G	C	intergenic	intergenic (+24/+8)	NAD-dependent deacetylase/hypothetical protein	V529_09240/V529_09250	1
B6	CP006890	0	0	0	0	0	0	0.0512471	0	1033398	SNP	V529_09580/V529_09590	A	T	intergenic	intergenic (-48/+31)	hypothetical protein/hypothetical protein	V529_09580/V529_09590	1
B6	CP006890	0	0.165376	0	0	0	0	0	0	1041800	SNP	ecsC/yhaA	G	T	intergenic	intergenic (+8/+15)	EcsC/amidohydrolase	V529_09710/V529_09720	1
B6	CP006890	1	1	1	1	1	1	1	1	1074870	DEL	yhxC/V529_10010	A	---	---	intergenic (+4/+28)	short-chain dehydrogenase/reductase SDR/hypothetical protein	V529_10000/V529_10010	8
B6	CP006890	1	1	1	1	1	1	1	1	1164633	INS	yjbC	G	A	---	coding (543/573 nt)	GCN5-related N-acetyltransferase YjbC	V529_10970	8
B6	CP006890	0	0.0639272	0	0	0	0	0	0	1183316	SNP	thiF	G	A	nonsynonymous	G147S (GGC>AGC)	thiamine/molybdopterin biosynthesis ThiF/MoeB-like protein	V529_11190	1
B6	CP006890	0	0.130374	0	0	0	0	0	0	1265484	SNP	ykcC/V529_12220	C	A	intergenic	intergenic (+10/+34)	family 2 glycosyl transferase/hypothetical protein	V529_12210/V529_12220	1
B6	CP006890	1	1	1	1	1	1	1	1	1278502	DEL	ykfD	T	---	---	coding (972/1005 nt)	Oligopeptide transport ATP-binding protein appF	V529_12330	8
B6	CP006890	1	1	1	1	1	1	1	1	1278523	DEL	ykfD	T	---	---	coding (993/1005 nt)	Oligopeptide transport ATP-binding protein appF	V529_12330	8
B6	CP006890	0	0	0	0	0	0	0	0.0656295	1327497	SNP	mtnE	T	G	nonsynonymous	F188C (TTT>TGT)	transaminase	V529_12880	1
B6	CP006890	1	1	1	1	1	1	1	1	1381379	INS	ccpC/ykuN	A	T	---	intergenic (+29/-83)	CcpC/flavodoxin	V529_13470/V529_13480	8
B6	CP006890	1	1	1	1	1	1	1	1	1385597	INS	V529_13530/ykuT	G	A	---	intergenic (+4/+29)	hypothetical protein/putative mscS family protein ybiO	V529_13530/V529_13540	8
B6	CP006890	0	0	0	0	0	0	0	0.0508223	1478984	SNP	V529_14050/speA	T	A	intergenic	intergenic (+25/+23)	hypothetical protein/SpeA	V529_14050/V529_14060	1
B6	CP006890	0	0	0	0	0.119956	0	0	0	1478994	SNP	V529_14050/speA	G	T	intergenic	intergenic (+35/+13)	hypothetical protein/SpeA	V529_14050/V529_14060	1
B6	CP006890	0	0	0.101059	0.121485	0.115945	0.175373	0	0	1498652	SNP	pycA/ctaA	G	T	intergenic	intergenic (+84/+14)	pyruvate carboxylase/Heme A synthase HAS	V529_14260/V529_14270	4
B6	CP006890	0	0	0	0	0	0	0.0507555	0	1521900	DEL	mraW	G	---	---	coding (807/936 nt)	S-adenosyl-methyltransferase MraW	V529_14550	1
B6	CP006890	0	0	0	0	0	0	0.0518131	0	1521902	INS	mraW	T	C	---	coding (809/936 nt)	S-adenosyl-methyltransferase MraW	V529_14550	1
B6	CP006890	0	0	0	0	0	0	0.067646	0.150152	1642433	SNP	fliY	A	G	nonsynonymous	D161G (GAC>GGC)	flagellar motor switch protein	V529_15730	2
B6	CP006890	0	0	0	0	0	0	0	0.05019	1657920	SNP	rpsB/tsf	G	C	intergenic	intergenic (+24/-76)	30S ribosomal protein S2/elongation factor Ts	V529_15900/V529_15910	1
B6	CP006890	1	1	1	1	1	1	1	1	1708803	DEL	V529_16370	A	---	---	coding (215/234 nt)	hypothetical protein	V529_16370	8
B6	CP006890	1	1	1	1	1	1	1	1	1798443	INS	V529_16650/V529_16660	G	T	---	intergenic (+23/+10)	hypothetical protein/hypothetical protein	V529_16650/V529_16660	8
B6	CP006890	1	1	1	1	1	1	1	1	1841998	DEL	V529_17160	G	---	---	coding (132/480 nt)	hypothetical protein	V529_17160	8
B6	CP006890	0	0	0	0	0	0	0	0.0546231	1846641	SNP	V529_17230/V529_17240	C	A	intergenic	intergenic (-134/+23)	hypothetical protein/Stress response protein yvgO	V529_17230/V529_17240	1
B6	CP006890	0	0	0	0	0	0	0.0507913	0.0593905	1846644	SNP	V529_17230/V529_17240	T	G	intergenic	intergenic (-137/+20)	hypothetical protein/Stress response protein yvgO	V529_17230/V529_17240	2
B6	CP006890	1	1	1	1	1	1	1	1	1868562	DEL	V529_17550/V529_17560	T	---	---	intergenic (+21/+13)	hypothetical protein/hypothetical protein	V529_17550/V529_17560	8
B6	CP006890	1	1	1	1	1	1	1	1	1868568	DEL	V529_17550/V529_17560	T	---	---	intergenic (+27/+7)	hypothetical protein/hypothetical protein	V529_17550/V529_17560	8
B6	CP006890	0	0	0	0	0	0	0.0503626	0	1874941	SNP	parC/V529_17610	T	A	intergenic	intergenic (+33/+20)	DNA topoisomerase IV subunit A/hypothetical protein	V529_17600/V529_17610	1
B6	CP006890	0	0.0736012	0	0	0	0	0	0	1894975	SNP	yvrH/ynfF	G	T	intergenic	intergenic (-122/+22)	Transcriptional regulatory protein yvrH/YnfF	V529_17820/V529_17830	1
B6	CP006890	0.0737791	0	0	0	0	0	0	0	2016940	SNP	V529_18320	T	C	nonsynonymous	S21G (AGC>GGC)	phage tail tape measure protein, TP901 family, core region domain protein	V529_18320	1
B6	CP006890	1	1	1	1	1	1	1	1	2043597	DEL	xerC/V529_t00420	A	---	---	intergenic (+9/+151)	tyrosine recombinase XerC/tRNA-Arg	V529_18800/V529_t00420	8
B6	CP006890	0	0	0	0	0	0	0	0.142716	2084533	SNP	yocI	A	C	nonsynonymous	L119V (TTG>GTG)	putative ATP-dependent DNA helicase YocI	V529_19230	1
B6	CP006890	0	0	0	0	0	0	0	0.0641236	2088499	SNP	V529_19320/V529_19330	C	A	intergenic	intergenic (+9/+36)	hypothetical protein/hypothetical protein	V529_19320/V529_19330	1
B6	CP006890	1	1	1	1	1	1	1	1	2111374	SNP	yojH	A	G	synonymous	K281K (AAA>AAG)	piezosome protein	V529_19530	8
B6	CP006890	0.895788	0.894332	0.908368	0.923519	0.901358	0.900441	0.933987	0.899809	2111377	SNP	yojH	G	A	synonymous	G282G (GGG>GGA)	piezosome protein	V529_19530	8
B6	CP006890	0.10332	0.107617	0.0870738	0.0768919	0.102039	0.099566	0.0652647	0.098444	2111377	INS	yojH	G	A	---	coding (846/849 nt)	piezosome protein	V529_19530	8
B6	CP006890	1	1	1	1	1	1	1	1	2111389	DEL	yojH/yojG	T	---	---	intergenic (+9/+20)	piezosome protein/N-acetylglucosaminyl-phosphatidylinositolde-N- acetylase	V529_19530/V529_19540	8
B6	CP006890	0	0	0	0	0	0	0	0.0569477	2133770	SNP	V529_19860/V529_19870	A	T	intergenic	intergenic (+19/+2)	hypothetical protein/hypothetical protein	V529_19860/V529_19870	1
B6	CP006890	0	0	0	0	0	0	0	0.0548434	2133773	SNP	V529_19870	T	A	nonsynonymous	*49L (TAG>TTG)	hypothetical protein	V529_19870	1
B6	CP006890	0	0	0	0	0	0	0	0.052073	2133778	SNP	V529_19870	T	A	synonymous	A47A (GCA>GCT)	hypothetical protein	V529_19870	1
B6	CP006890	0	0	0	0	0	0	0	0.0527191	2133781	SNP	V529_19870	A	T	synonymous	T46T (ACT>ACA)	hypothetical protein	V529_19870	1
B6	CP006890	0	0	0	0	0	0	0	0.0717607	2208044	DEL	V529_21160/V529_21170	A	---	---	intergenic (-29/+20)	putative membrane protein yoyJ/hypothetical protein	V529_21160/V529_21170	1
B6	CP006890	0	0	0	0	0	0	0	0.0731688	2208049	INS	V529_21160/V529_21170	A	T	---	intergenic (-34/+15)	putative membrane protein yoyJ/hypothetical protein	V529_21160/V529_21170	1
B6	CP006890	0	0	0	0	0	0	0	0.050539	2301499	SNP	V529_22140/V529_22150	C	T	intergenic	intergenic (+12/+18)	hypothetical protein/hypothetical protein	V529_22140/V529_22150	1
B6	CP006890	0	0	0	0	0	0	0	0.0535851	2301501	SNP	V529_22140/V529_22150	A	T	intergenic	intergenic (+14/+16)	hypothetical protein/hypothetical protein	V529_22140/V529_22150	1
B6	CP006890	0.0564113	0	0	0	0	0	0	0	2315132	SNP	V529_22340/V529_22350	A	G	intergenic	intergenic (-118/+221)	hypothetical protein/hypothetical protein	V529_22340/V529_22350	1
B6	CP006890	1	1	1	1	1	1	1	1	2347573	INS	V529_22720	C	T	---	coding (662/708 nt)	hypothetical protein	V529_22720	8
B6	CP006890	1	1	1	1	1	1	1	1	2424552	INS	V529_23670/gpsA	C	A	---	intergenic (-97/+232)	hypothetical protein/NAD(P)H-dependent glycerol-3-phosphate dehydrogenase	V529_23670/V529_23680	8
B6	CP006890	0	0	0	0	0	0	0.0582209	0	2467523	SNP	V529_24150/ppiB	G	T	intergenic	intergenic (-138/+12)	Protein ccdC/peptidyl-prolyl isomerase	V529_24150/V529_24160	1
B6	CP006890	1	1	1	1	1	1	1	1	2475451	INS	spoVAA	G	T	---	coding (121/627 nt)	SpoVAA	V529_24250	8
B6	CP006890	0	0	0	0	0	0	0	0.58967	2536111	SNP	dfnG	C	T	nonsynonymous	G2969E (GGA>GAA)	DfnG	V529_24710	1
B6	CP006890	1	1	1	1	1	1	1	1	2577722	DEL	V529_24820	A	---	---	coding (213/879 nt)	LysR family transcriptional regulator	V529_24820	8
B6	CP006890	1	1	1	1	1	1	1	1	2579596	INS	yqjM/V529_24850	A	T	---	intergenic (+45/-68)	NADPH dehydrogenase NamA/hypothetical protein	V529_24840/V529_24850	8
B6	CP006890	0	0	0.143706	0.150974	0	0	0	0	2596417	SNP	V529_25030/bkdB	G	A	intergenic	intergenic (+36/+9)	hypothetical protein/branched-chain alpha-keto acid dehydrogenase subunit E2	V529_25030/V529_25040	2
B6	CP006890	0.155938	0	0	0	0	0	0	0	2618893	SNP	yqiG/V529_25270	C	A	intergenic	intergenic (+11/-114)	NADH-dependent flavin oxidoreductase/Spore germination protein gerPA/gerPF	V529_25260/V529_25270	1
B6	CP006890	0	0	0	0	0	0	0.0577636	0	2618901	SNP	yqiG/V529_25270	T	C	intergenic	intergenic (+19/-106)	NADH-dependent flavin oxidoreductase/Spore germination protein gerPA/gerPF	V529_25260/V529_25270	1
B6	CP006890	0	0	0	0	0	0	0.0632706	0	2618902	SNP	yqiG/V529_25270	G	A	intergenic	intergenic (+20/-105)	NADH-dependent flavin oxidoreductase/Spore germination protein gerPA/gerPF	V529_25260/V529_25270	1
B6	CP006890	1	1	1	1	1	1	1	1	2618911	DEL	yqiG/V529_25270	T	---	---	intergenic (+29/-96)	NADH-dependent flavin oxidoreductase/Spore germination protein gerPA/gerPF	V529_25260/V529_25270	8
B6	CP006890	0	0	0	0.0871968	0	0	0	0	2749402	SNP	V529_26810/spoIIIC	C	A	intergenic	intergenic (-30/-429)	putative MFS-type transporter yfiS/sporulation sigma factor SigK	V529_26810/V529_26820	1
B6	CP006890	1	1	1	1	1	1	1	1	2751116	SNP	V529_26840	G	A	nonsense	Q162* (CAA>TAA)	Putative aspartate racemase	V529_26840	8
B6	CP006890	0	0	0	0	0	0	0	0.0506325	2752152	SNP	V529_26850/V529_26860	G	A	intergenic	intergenic (-262/-487)	Phage-like element PBSX protein; skin element/putative carbohydrate esterase	V529_26850/V529_26860	1
B6	CP006890	0	0	0	0	0	0	0	0.0543985	2752155	SNP	V529_26850/V529_26860	T	C	intergenic	intergenic (-265/-484)	Phage-like element PBSX protein; skin element/putative carbohydrate esterase	V529_26850/V529_26860	1
B6	CP006890	0	0	0	0	0	0	0.098917	0	2782451	SNP	yrhG/V529_27150	C	A	intergenic	intergenic (-60/+207)	formate/nitrite transporter/hypothetical protein	V529_27140/V529_27150	1
B6	CP006890	0	0.072525	0	0	0	0	0	0	2799186	SNP	V529_27310/V529_27320	C	A	intergenic	intergenic (-74/+37)	hypothetical protein/hypothetical protein	V529_27310/V529_27320	1
B6	CP006890	1	1	1	1	1	1	1	1	2848651	INS	pheB/obgE	G	T	---	intergenic (-48/+7)	ACT domain-containing protein PheB/GTPase ObgE	V529_27830/V529_27840	8
B6	CP006890	0	0	0	0	0	0	0	0.0503459	2850849	SNP	spo0B/rpmA	A	G	intergenic	intergenic (-295/+23)	Spo0B/50S ribosomal protein L27	V529_27850/V529_27860	1
B6	CP006890	1	1	1	1	1	1	1	1	2868155	DEL	V529_28050	G	---	---	coding (735/1107 nt)	hypothetical protein	V529_28050	8
B6	CP006890	0	0	0.10356	0	0	0	0	0	2875981	SNP	V529_28120/engB	G	T	intergenic	intergenic (+24/+9)	hypothetical protein/ribosome biogenesis GTP-binding protein YsxC	V529_28120/V529_28130	1
B6	CP006890	0	0	0.0874858	0	0	0	0	0	2923909	SNP	pheT	T	A	nonsynonymous	S366C (AGC>TGC)	phenylalanyl-tRNA synthetase subunit beta	V529_28560	1
B6	CP006890	0	0	0.0611777	0	0	0	0	0	2943985	SNP	araA/abnA	A	T	intergenic	intergenic (-22/+158)	L-arabinose isomerase/AbnA	V529_28730/V529_28740	1
B6	CP006890	0	1	0	1	1	1	1	1	3040788	INS	aroA/V529_29720	C	A	---	intergenic (-199/+40)	bifunctional 3-deoxy-7-phosphoheptulonate synthase/chorismate mutase/hypothetical protein	V529_29710/V529_29720	6
B6	CP006890	0.416929	0	0.490668	0	0	0	0	0	3040788	INS	aroA/V529_29720	C	AAA	---	intergenic (-199/+40)	bifunctional 3-deoxy-7-phosphoheptulonate synthase/chorismate mutase/hypothetical protein	V529_29710/V529_29720	2
B6	CP006890	0	0	0	0	0	0	0	0.0510602	3076751	INS	ytwF/leuS	T	C	---	intergenic (-92/+25)	Thiosulfate sulfurtransferase glpE/leucyl-tRNA synthetase	V529_30090/V529_30100	1
B6	CP006890	0	0	0	0	0	0	0	0.0502019	3076757	DEL	ytwF/leuS	G	---	---	intergenic (-98/+19)	Thiosulfate sulfurtransferase glpE/leucyl-tRNA synthetase	V529_30090/V529_30100	1
B6	CP006890	0	0	0.0844193	0	0	0	0	0	3101187	SNP	ytnA/asnB	G	T	intergenic	intergenic (-194/+10)	putative transporter ydgF/asparagine synthetase	V529_30350/V529_30360	1
B6	CP006890	0	0	0	0	0	0	0	0.0533314	3126306	SNP	V529_30620/ytaB	C	A	intergenic	intergenic (+10/-148)	hypothetical protein/Translocator protein Peripheral-type benzodiazepine receptor	V529_30620/V529_30630	1
B6	CP006890	0	0	0	0	0	0	0	0.0527663	3126307	SNP	V529_30620/ytaB	T	G	intergenic	intergenic (+11/-147)	hypothetical protein/Translocator protein Peripheral-type benzodiazepine receptor	V529_30620/V529_30630	1
B6	CP006890	0.45918	0.519185	0.473721	0.528051	0.502727	0.506508	0.535244	0.530384	3128098	SNP	V529_t00580/V529_t00590	A	G	intergenic	intergenic (-1/+4)	tRNA-Ala/tRNA-Pro	V529_t00580/V529_t00590	8
B6	CP006890	0.457479	0.518562	0.47326	0.529996	0.500218	0.505579	0.535407	0.532089	3128101	SNP	V529_t00580/V529_t00590	A	G	intergenic	intergenic (-4/+1)	tRNA-Ala/tRNA-Pro	V529_t00580/V529_t00590	8
B6	CP006890	0.626726	0.697246	0.696629	0.688721	0.713137	0.719998	0.702557	0.69339	3128179	SNP	V529_t00590/V529_t00600	T	A	intergenic	intergenic (-1/+17)	tRNA-Pro/tRNA-Arg	V529_t00590/V529_t00600	8
B6	CP006890	0.622482	0.693192	0.690906	0.685709	0.713583	0.720176	0.697087	0.696606	3128184	SNP	V529_t00590/V529_t00600	C	T	intergenic	intergenic (-6/+12)	tRNA-Pro/tRNA-Arg	V529_t00590/V529_t00600	8
B6	CP006890	0.622282	0.698515	0.686304	0.694768	0.719819	0.733994	0.69837	0.698766	3128189	SNP	V529_t00590/V529_t00600	G	A	intergenic	intergenic (-11/+7)	tRNA-Pro/tRNA-Arg	V529_t00590/V529_t00600	8
B6	CP006890	0.624845	0.697719	0.688607	0.698717	0.72471	0.739474	0.698316	0.703104	3128193	DEL	V529_t00590/V529_t00600	G	---	---	intergenic (-15/+3)	tRNA-Pro/tRNA-Arg	V529_t00590/V529_t00600	8
B6	CP006890	0.234746	0.218642	0.24975	0.226915	0.228977	0.235293	0.242938	0.221896	3128272	INS	V529_t00600	C	A	---	noncoding (1/77 nt)	tRNA-Arg	V529_t00600	8
B6	CP006890	0.234747	0.218656	0.24975	0.226915	0.228976	0.235294	0.242938	0.221896	3128272	INS	V529_t00600	C	T	---	noncoding (1/77 nt)	tRNA-Arg	V529_t00600	8
B6	CP006890	0.47834	0.475903	0.514625	0.519425	0.536431	0.519909	0.511667	0.484907	3128281	DEL	V529_t00600/V529_t00610	G	---	---	intergenic (-9/+1)	tRNA-Arg/tRNA-Leu	V529_t00600/V529_t00610	8
B6	CP006890	0.334868	0.335156	0.268099	0	0.400866	0.384097	0.27469	0.375368	3128436	SNP	V529_t00620	A	G	noncoding	noncoding (26/75 nt)	tRNA-Gly	V529_t00620	7
B6	CP006890	0.435004	0.54332	0.465837	0.501468	0.469764	0.506963	0.511176	0.521094	3128872	SNP	V529_t00660/V529_r00190	G	A	intergenic	intergenic (-14/+9)	tRNA-Val/5S ribosomal RNA	V529_t00660/V529_r00190	8
B6	CP006890	0.445366	0.54097	0.46916	0.503174	0.480227	0.507707	0.504415	0.522604	3128876	SNP	V529_t00660/V529_r00190	G	A	intergenic	intergenic (-18/+5)	tRNA-Val/5S ribosomal RNA	V529_t00660/V529_r00190	8
B6	CP006890	0.431262	0.529793	0.465196	0.497788	0.468218	0.494463	0.498698	0.508102	3128881	SNP	V529_r00190	G	A	noncoding	noncoding (115/115 nt)	5S ribosomal RNA	V529_r00190	8
B6	CP006890	1	0	0	1	1	1	1	0	3132123	SUB	V529_r00200/V529_r00210	CAA	TTG	---	intergenic (-148/+33)	23S ribosomal RNA/16S ribosomal RNA	V529_r00200/V529_r00210	5
B6	CP006890	0	0	0	0	0	0	0	0.0539985	3137596	SNP	V529_30680/yuaD	A	T	intergenic	intergenic (+1/+1)	hypothetical protein/putative metal-sulfur cluster biosynthesis proteins yuaD	V529_30680/V529_30690	1
B6	CP006890	1	1	1	1	1	1	1	1	3152930	INS	tlpB/mcpA	T	A	---	intergenic (-72/+43)	TlpB/McpA	V529_30830/V529_30840	8
B6	CP006890	0	0	0	0	0.0500131	0	0	0	3199174	SNP	mrpE	T	A	nonsynonymous	V57D (GTC>GAC)	monovalent cation/H+ antiporter subunit E	V529_31300	1
B6	CP006890	0	0	0	0	0	0	0.0751381	0	3200669	SNP	comA	T	C	nonsynonymous	K182E (AAG>GAG)	ComA	V529_31340	1
B6	CP006890	0	0	0	0	0	0	1	1	3206237	DEL	cdgJ	T	---	---	coding (764/1224 nt)	hypothetical protein	V529_31410	2
B6	CP006890	1	1	1	1	1	1	1	1	3245138	DEL	V529_31710	A	---	---	coding (476/477 nt)	hypothetical protein	V529_31710	8
B6	CP006890	0	0	0.0587034	0	0	0	0	0	3258205	SNP	dapF/yutK	C	A	intergenic	intergenic (-93/+31)	diaminopimelate epimerase/Sodium/nucleoside cotransporter 1 Na(+)/nucleoside cotransporter 1	V529_31900/V529_31910	1
B6	CP006890	0	0	0	0	0	0	0	0.0524559	3294051	SNP	yurO/yurP	C	T	intergenic	intergenic (-11/+42)	putative ABC transporter extracellular-binding protein yurO/fructoselysine-6-P-deglycase	V529_32270/V529_32280	1
B6	CP006890	0	0	0	0	0	0	0	0.058938	3294053	SNP	yurO/yurP	T	A	intergenic	intergenic (-13/+40)	putative ABC transporter extracellular-binding protein yurO/fructoselysine-6-P-deglycase	V529_32270/V529_32280	1
B6	CP006890	0	0	0	0	0	0	0	0.0519409	3294060	SNP	yurO/yurP	T	A	intergenic	intergenic (-20/+33)	putative ABC transporter extracellular-binding protein yurO/fructoselysine-6-P-deglycase	V529_32270/V529_32280	1
B6	CP006890	0	0	0	0.055109	0	0	0	0.0982404	3299525	SNP	csn/V529_32350	C	A	intergenic	intergenic (+11/+25)	chitosanase/hypothetical protein	V529_32340/V529_32350	2
B6	CP006890	0	0	0	0	0.110268	0	0	0	3383183	SNP	yvgS/V529_33250	G	T	intergenic	intergenic (-180/+12)	DNA helicase II / ATP-dependent DNA helicase PcrA/hypothetical protein	V529_33240/V529_33250	1
B6	CP006890	1	1	1	1	1	1	1	1	3416469	INS	opuBD	C	T	---	coding (649/657 nt)	OpuBD	V529_33630	8
B6	CP006890	0	0.0690994	0	0	0	0	0	0	3440011	SNP	V529_33860/eno	C	A	intergenic	intergenic (-137/+29)	hypothetical protein/phosphopyruvate hydratase	V529_33860/V529_33870	1
B6	CP006890	1	1	1	1	1	1	1	1	3464634	INS	gntP	T	A	---	coding (1327/1329 nt)	GntP	V529_34070	8
B6	CP006890	0	0	0	0	0.180199	0.111	0	0	3491178	SNP	pnbA/V529_34330	C	A	intergenic	intergenic (+7/-145)	PnbA/hypothetical protein	V529_34320/V529_34330	2
B6	CP006890	0	0	0	0.0803556	0	0	0	0	3491198	SNP	pnbA/V529_34330	G	T	intergenic	intergenic (+27/-125)	PnbA/hypothetical protein	V529_34320/V529_34330	1
B6	CP006890	0	0	0	0	0.0640621	0.0596399	0	0	3499140	SNP	V529_34470/V529_t00680	T	A	intergenic	intergenic (+12/+47)	hypothetical protein/tRNA-Arg	V529_34470/V529_t00680	2
B6	CP006890	0	0	0	0.0621643	0	0	0	0	3504410	SNP	clpP/V529_34530	C	A	intergenic	intergenic (+12/+32)	ATP-dependent Clp protease proteolytic subunit/hypothetical protein	V529_34520/V529_34530	1
B6	CP006890	0	0	0	0.075798	0	0	0	0	3532754	SNP	hisZ	T	G	nonsynonymous	K71N (AAA>AAC)	ATP phosphoribosyltransferase	V529_34820	1
B6	CP006890	0	0	0.0982375	0	0	0	0	0	3533935	SNP	V529_34830/yvoF	C	A	intergenic	intergenic (+7/+10)	hypothetical protein/transferase	V529_34830/V529_34840	1
B6	CP006890	0	0	0.063385	0	0	0	0	0	3551366	SNP	uvrB	A	C	nonsynonymous	F193C (TTC>TGC)	excinuclease ABC subunit B	V529_34990	1
B6	CP006890	1	1	1	1	1	1	1	1	3627524	DEL	yttA/pgdS	T	---	---	intergenic (+34/+8)	Cortactin-binding protein 2 CortBP2/PgdS	V529_35670/V529_35680	8
B6	CP006890	0	0	0.0588145	0	0	0	0	0	3642532	SNP	ywsB	T	A	synonymous	V139V (GTT>GTA)	putative proteinYwsB	V529_35830	1
B6	CP006890	0	0.0723653	0	0	0	0	0	0	3674852	SNP	glcR/ywpH	C	A	intergenic	intergenic (-132/+77)	GlcR/Single-stranded DNA-binding protein SSB	V529_36180/V529_36190	1
B6	CP006890	0	0.0618367	0.0743742	0.0594172	0	0	0	0.0637345	3686483	SNP	ywoD	A	C	nonsynonymous	V90G (GTC>GGC)	Major facilitator superfamily MFS-1	V529_36320	4
B6	CP006890	0	0	0	0	0	0	0	0.0603461	3703414	SNP	moaA	G	C	nonsynonymous	R272G (CGC>GGC)	molybdenum cofactor biosynthesis protein A	V529_36540	1
B6	CP006890	0	0	0	0.0873947	0	0.102753	0	0.0614681	3708043	SNP	spoIID	A	G	nonsynonymous	L103P (CTC>CCC)	Stage II sporulation protein D	V529_36600	3
B6	CP006890	0	0	0.139047	0	0	0	0	0	3719758	SNP	upp/glyA	C	A	intergenic	intergenic (-100/+34)	uracil phosphoribosyltransferase/serine hydroxymethyltransferase	V529_36750/V529_36760	1
B6	CP006890	0	0	0	0	0	0.0521336	0	0	3740100	SNP	spo0F	C	T	nonsynonymous	A83T (GCT>ACT)	Spo0F	V529_36980	1
B6	CP006890	0	0.0969377	0	0.719205	1	0.920596	1	1	3740103	SNP	spo0F	T	G	nonsynonymous	T82P (ACC>CCC)	Spo0F	V529_36980	6
B6	CP006890	0	0.0919189	0	0.0564237	0	0	0	0	3743673	SNP	rpoE/ywjF	C	G	intergenic	intergenic (-218/+11)	DNA-directed RNA polymerase subunit delta/ferredoxin, 4Fe-4S	V529_37010/V529_37020	2
B6	CP006890	0	0	0	0	0	0	0	0.0639005	3770644	SNP	V529_37270/V529_37280	T	C	intergenic	intergenic (+26/-160)	hypothetical protein/hypothetical protein	V529_37270/V529_37280	1
B6	CP006890	0	0	0	0	0	0	0	0.0630555	3770649	SNP	V529_37270/V529_37280	C	T	intergenic	intergenic (+31/-155)	hypothetical protein/hypothetical protein	V529_37270/V529_37280	1
B6	CP006890	0	0	0	0	0	0	0	0.0636349	3770650	SNP	V529_37270/V529_37280	A	G	intergenic	intergenic (+32/-154)	hypothetical protein/hypothetical protein	V529_37270/V529_37280	1
B6	CP006890	0	0	0	0	0	0	0	0.0581803	3770655	SNP	V529_37270/V529_37280	G	A	intergenic	intergenic (+37/-149)	hypothetical protein/hypothetical protein	V529_37270/V529_37280	1
B6	CP006890	0	0	0	1	1	1	0	0	3853778	DEL	ywcC	T	---	---	coding (214/624 nt)	putative HTH-type transcriptional regulator ywcC	V529_38180	3
B6	CP006890	0	0	0	0	0	0	1	1	3853980	INS	ywcC	G	T	---	coding (12/624 nt)	putative HTH-type transcriptional regulator ywcC	V529_38180	2
B6	CP006890	1	1	1	1	1	1	1	1	3865890	INS	ywbC/ywbA	G	T	---	intergenic (+23/+6)	Lactoylglutathione lyase/phosphotransferase system (PTS) lichenan-specific enzyme IIC component	V529_38340/V529_38350	8
B6	CP006890	0	0.594667	0.627557	0.195278	0	0	0	0	3867297	SNP	ywbA/epr	G	A	intergenic	intergenic (-67/-95)	phosphotransferase system (PTS) lichenan-specific enzyme IIC component/peptidase S8/S53 subtilisin kexin sedolisin	V529_38350/V529_38360	3
B6	CP006890	1	1	1	1	1	1	1	0	3923883	INS	yxjA/V529_38900	G	A	---	intergenic (+3/+43)	Sodium/nucleoside cotransporter 2 Na(+)/nucleoside cotransporter 2/hypothetical protein	V529_38890/V529_38900	7
B6	CP006890	0	0	0	0	0	0	0.051053	0	3958015	SNP	hutG	T	C	nonsynonymous	L65P (CTC>CCC)	formimidoylglutamase	V529_39170	1
B6	CP006890	1	1	1	1	1	1	1	1	3987480	INS	iolS/csbC	C	T	---	intergenic (+15/-104)	aldo/keto reductase/sugar transporter CsbC	V529_39470/V529_39480	8
B6	CP006890	1	1	1	1	1	1	1	1	3987487	INS	iolS/csbC	A	G	---	intergenic (+22/-97)	aldo/keto reductase/sugar transporter CsbC	V529_39470/V529_39480	8
B6	CP006890	1	1	1	1	1	1	1	1	3987494	INS	iolS/csbC	G	T	---	intergenic (+29/-90)	aldo/keto reductase/sugar transporter CsbC	V529_39470/V529_39480	8
B6	CP006890	0	0.123294	0	0	0	0	0	0	4005292	SNP	ahpF/V529_39650	G	T	intergenic	intergenic (+26/+19)	AhpF/hypothetical protein	V529_39640/V529_39650	1
B6	CP006890	1	1	1	1	1	1	1	1	4091118	DEL	V529_40510	A	---	---	coding (123/138 nt)	HTH-type transcriptional regulator iscR	V529_40510	8
B6	CP006890	0	0	0	0	0	0	0	0.0547523	4091142	INS	V529_40510/V529_40520	A	T	---	intergenic (+9/-249)	HTH-type transcriptional regulator iscR/DoxX	V529_40510/V529_40520	1
B6	CP006890	0	0	0.0573711	0	0	0	0	0	4100124	SNP	adaA/rpsR	T	C	intergenic	intergenic (-171/+18)	AdaA/30S ribosomal protein S18	V529_40600/V529_40610	1
B7	CP006890	0	0.196507	0	0	0	0	0	0	23629	SNP	V529_t00030/dcK	C	T	intergenic	intergenic (+52/+79)	tRNA-Ser/deoxyadenosine/deoxycytidine kinase	V529_t00030/V529_00150	1
B7	CP006890	0	0	0	0	0	0.101827	0	0	23648	SNP	V529_t00030/dcK	G	T	intergenic	intergenic (+71/+60)	tRNA-Ser/deoxyadenosine/deoxycytidine kinase	V529_t00030/V529_00150	1
B7	CP006890	0	0.0577502	0	0	0	0	0	0	45914	SNP	yabC/abrB	C	A	intergenic	intergenic (+8/+42)	putative methyltransferase/Transition state regulatory protein AbrB	V529_00370/V529_00380	1
B7	CP006890	0	0	0	0	0.0672894	0	0	0	96232	SNP	V529_r00080/V529_r00090	G	T	intergenic	intergenic (+49/-4)	23S ribosomal RNA/5S ribosomal RNA	V529_r00080/V529_r00090	1
B7	CP006890	0	0	0	0	0	0.0501657	0	0	99477	SNP	clpC	G	T	nonsynonymous	R260L (CGC>CTC)	ClpC	V529_00880	1
B7	CP006890	0.356271	0.313905	0.332354	0.344868	0.289176	0.304668	0.365813	0.329813	155929	SNP	V529_01620/V529_r00100	C	T	intergenic	intergenic (+22/-193)	hypothetical protein/16S ribosomal RNA	V529_01620/V529_r00100	8
B7	CP006890	0.376626	0.336946	0.330863	0.321856	0.347075	0.341356	0.382465	0.331786	156332	SNP	V529_r00100	C	T	noncoding	noncoding (211/1538 nt)	16S ribosomal RNA	V529_r00100	8
B7	CP006890	0	0	0	0.0669155	0	0	0	0	168449	SNP	V529_01680	C	A	nonsynonymous	N322K (AAC>AAA)	hypothetical protein	V529_01680	1
B7	CP006890	0	0	0	0	0	0	0	0.0545163	283391	SNP	V529_02890	T	C	synonymous	A72A (GCT>GCC)	hypothetical protein	V529_02890	1
B7	CP006890	0	0	0	0.0612979	0	0	0	0	295310	SNP	nadE/lci	T	C	intergenic	intergenic (+21/+30)	NAD synthetase/SPBc2 prophage-derived protein YoqM	V529_02990/V529_03000	1
B7	CP006890	0	0	0	0.0592799	0	0	0	0	295311	SNP	nadE/lci	G	A	intergenic	intergenic (+22/+29)	NAD synthetase/SPBc2 prophage-derived protein YoqM	V529_02990/V529_03000	1
B7	CP006890	0	0.0759873	0	0	0	0	0	0	299463	SNP	aroK/cah	C	A	intergenic	intergenic (+7/-134)	shikimate kinase/Cah	V529_03040/V529_03050	1
B7	CP006890	0	0.0637689	0	0	0	0	0	0	322048	SNP	V529_03210/nin	C	T	intergenic	intergenic (+120/+35)	hypothetical protein/DNA-entry nuclease inhibitor Competence protein J	V529_03210/V529_03220	1
B7	CP006890	1	1	1	1	1	1	1	1	333962	SNP	srfAA	T	C	synonymous	D2764D (GAT>GAC)	SrfAA	V529_03270	8
B7	CP006890	1	1	1	1	1	1	1	1	334262	SNP	srfAA	C	G	synonymous	G2864G (GGC>GGG)	SrfAA	V529_03270	8
B7	CP006890	1	1	1	1	1	1	1	1	367544	SNP	gerKC	G	A	nonsynonymous	V346I (GTC>ATC)	GerKC	V529_03470	8
B7	CP006890	0	0.0909462	0	0	0	0	0	0	411964	SNP	ycsK/V529_03970	G	T	intergenic	intergenic (+28/-138)	G-D-S-L family lipolytic protein/hypothetical protein	V529_03960/V529_03970	1
B7	CP006890	0.455112	0.476188	0.47471	0.454009	0.448136	0.481693	0.451997	0.472614	479479	DEL	V529_t00170/V529_t00180	C	---	---	intergenic (+1/-8)	tRNA-Lys/tRNA-Leu	V529_t00170/V529_t00180	8
B7	CP006890	0.43313	0.453607	0.468328	0.442121	0.431186	0.469921	0.441405	0.459249	479480	DEL	V529_t00170/V529_t00180	T	---	---	intergenic (+2/-7)	tRNA-Lys/tRNA-Leu	V529_t00170/V529_t00180	8
B7	CP006890	0.431221	0.455038	0.463418	0.436931	0.431636	0.471699	0.43503	0.454148	479484	SNP	V529_t00170/V529_t00180	C	T	intergenic	intergenic (+6/-3)	tRNA-Lys/tRNA-Leu	V529_t00170/V529_t00180	8
B7	CP006890	0.595131	0.596514	0.59794	0.567993	0.571877	0.587825	0.567189	0.606306	479538	SNP	V529_t00180	C	T	noncoding	noncoding (52/82 nt)	tRNA-Leu	V529_t00180	8
B7	CP006890	0.618627	0.607609	0.607739	0.594084	0.596428	0.585423	0.571417	0.61375	479552	SNP	V529_t00180	G	A	noncoding	noncoding (66/82 nt)	tRNA-Leu	V529_t00180	8
B7	CP006890	0	0	0	0.0542936	0	0	0	0	485832	SNP	V529_04770/yrkL	T	C	intergenic	intergenic (-591/-179)	hypothetical protein/protein YwrO	V529_04770/V529_04780	1
B7	CP006890	0	0	0	0.0622177	0	0	0	0	485838	SNP	V529_04770/yrkL	T	A	intergenic	intergenic (-597/-173)	hypothetical protein/protein YwrO	V529_04770/V529_04780	1
B7	CP006890	0	0	0	0.0578899	0	0	0	0	485839	SNP	V529_04770/yrkL	T	A	intergenic	intergenic (-598/-172)	hypothetical protein/protein YwrO	V529_04770/V529_04780	1
B7	CP006890	0	0	0	0.0577464	0	0	0	0	485845	SNP	V529_04770/yrkL	G	A	intergenic	intergenic (-604/-166)	hypothetical protein/protein YwrO	V529_04770/V529_04780	1
B7	CP006890	1	1	1	1	1	1	1	1	495019	DEL	V529_04870	T	---	---	coding (427/1029 nt)	putative fatty acid desaturase	V529_04870	8
B7	CP006890	1	1	1	1	1	1	1	1	537727	INS	V529_05350	G	T	---	coding (503/669 nt)	YjhB	V529_05350	8
B7	CP006890	0	0	0.0962324	0	0	0.0843663	0	0	541126	SNP	ydhE/V529_05400	C	A	intergenic	intergenic (+14/+44)	protein YdhE/hypothetical protein	V529_05390/V529_05400	2
B7	CP006890	0	0	0	0	0	0	0.0730128	0	541153	SNP	ydhE/V529_05400	G	T	intergenic	intergenic (+41/+17)	protein YdhE/hypothetical protein	V529_05390/V529_05400	1
B7	CP006890	0	0.116281	0	0	0	0	0.0795588	0	550128	SNP	yvdT/yveA	C	A	intergenic	intergenic (-83/+34)	HTH-type transcriptional regulator betI/putative amino acid-proton symporter ybeC	V529_05520/V529_05530	2
B7	CP006890	1	1	1	1	1	1	1	1	561965	INS	V529_t00230/thiL	G	T	---	intergenic (+32/-151)	tRNA-Asp/thiamine monophosphate kinase	V529_t00230/V529_05580	8
B7	CP006890	0	0.0761313	0	0	0	0	0	0	613970	SNP	pbuG/yebC	C	A	intergenic	intergenic (+10/-188)	PbuG/YebC	V529_06040/V529_06050	1
B7	CP006890	1	1	1	1	1	1	1	1	615285	INS	yebD/V529_06070	C	T	---	intergenic (+33/-88)	protein YebD/hypothetical protein	V529_06060/V529_06070	8
B7	CP006890	0	0.168225	0.187527	0.0803733	0	0	0	0	644001	SNP	opuE	G	A	nonsynonymous	T136I (ACA>ATA)	OpuE	V529_06320	3
B7	CP006890	1	1	1	1	1	1	1	1	672179	DEL	V529_06520	G	---	---	coding (1955/1980 nt)	hypothetical protein	V529_06520	8
B7	CP006890	0.519434	0.547631	0.412884	0.452301	0.418682	0.499922	0.432086	0.481544	674422	SNP	V529_06530	A	T	synonymous	A701A (GCA>GCT)	hypothetical protein	V529_06530	8
B7	CP006890	0.437123	0.524388	0.485873	0.507468	0.457139	0.474818	0.517764	0.565788	674452	DEL	V529_06530	G	---	---	coding (2133/2211 nt)	hypothetical protein	V529_06530	8
B7	CP006890	1	0	1	0	1	1	0	0	674454	DEL	V529_06530	A	---	---	coding (2135/2211 nt)	hypothetical protein	V529_06530	4
B7	CP006890	1	1	1	1	1	1	1	1	674512	INS	V529_06530|V529_06540	G	CCAAATTCTTAGAATATCGAGAGATAAGCTTGATGTAGATG	|	coding (2193/2211 nt)|coding (10/6696 nt)	hypothetical protein|hypothetical protein	V529_06530|V529_06540	8
B7	CP006890	0.129653	0.118543	0.118953	0.117196	0.155518	0.164254	0.149567	0.124743	685980	SNP	V529_06560	C	T	synonymous	C663C (TGC>TGT)	hypothetical protein	V529_06560	8
B7	CP006890	0.156328	0.141408	0.157591	0.163445	0.177537	0.20267	0.184391	0.141253	685986	SNP	V529_06560	C	T	synonymous	G665G (GGC>GGT)	hypothetical protein	V529_06560	8
B7	CP006890	0.194737	0.181417	0.197029	0.189372	0.210618	0.213967	0.219236	0.185149	686020	SNP	V529_06560	A	G	nonsynonymous	S677G (AGC>GGC)	hypothetical protein	V529_06560	8
B7	CP006890	0.186062	0.162579	0.190795	0.176928	0.199755	0.212545	0.208953	0.175905	686022	SNP	V529_06560	C	G	nonsynonymous	S677R (AGC>AGG)	hypothetical protein	V529_06560	8
B7	CP006890	0.196528	0.175957	0.200297	0.180724	0.204496	0.221102	0.226629	0.181342	686027	SNP	V529_06560	T	A	nonsynonymous	L679Q (CTG>CAG)	hypothetical protein	V529_06560	8
B7	CP006890	0.19764	0.178611	0.203067	0.177543	0.210166	0.222066	0.225011	0.187428	686033	SNP	V529_06560	A	G	nonsynonymous	K681R (AAA>AGA)	hypothetical protein	V529_06560	8
B7	CP006890	0.0979929	0.10283	0.120071	0.118733	0.105211	0.123381	0.124081	0.0879164	686073	SNP	V529_06560	T	C	synonymous	Y694Y (TAT>TAC)	hypothetical protein	V529_06560	8
B7	CP006890	1	1	1	1	1	1	1	1	742345	INS	cotJC/yesJ	G	T	---	intergenic (+23/-65)	CotJC/GNAT family acetyltransferase	V529_06720/V529_06730	8
B7	CP006890	1	1	1	1	1	1	1	1	775419	INS	yfml/V529_07040	C	T	---	intergenic (+24/-53)	ATP-dependent RNA helicase/putative acetyltransferase	V529_07030/V529_07040	8
B7	CP006890	0	0	0	0.0538735	0	0	0	0	780784	SNP	yflS	T	C	synonymous	A408A (GCT>GCC)	Citrate carrier Citrate transporter	V529_07090	1
B7	CP006890	1	1	1	1	1	1	1	1	783375	DEL	V529_07110	T	---	---	coding (1459/1473 nt)	collagen like triple helix with GXT repeats	V529_07110	8
B7	CP006890	0.20512	0.172863	0.1732	0.20845	0.206547	0.196841	0.173585	0.220199	783376	DEL	V529_07110	A	---	---	coding (1460/1473 nt)	collagen like triple helix with GXT repeats	V529_07110	8
B7	CP006890	0.2101	0.155502	0.153362	0.172439	0.170821	0.167663	0.164052	0.220808	783386	SNP	V529_07110	G	A	synonymous	E490E (GAG>GAA)	collagen like triple helix with GXT repeats	V529_07110	8
B7	CP006890	0	0	0	0.373166	0.367263	0	0	0	783386	INS	V529_07110	G	CCACCGGGATAACGGGATCAACAGGAGTAACAGGGATAACGGGATCAACAGGAG	---	coding (1470/1473 nt)	collagen like triple helix with GXT repeats	V529_07110	2
B7	CP006890	0.1353	0.0867867	0.11114	0.120367	0.117607	0.106867	0.126296	0.151352	783391	SNP	V529_07110/V529_07120	A	C	intergenic	intergenic (+2/-441)	collagen like triple helix with GXT repeats/hypothetical protein	V529_07110/V529_07120	8
B7	CP006890	0.132752	0.0878921	0.107167	0.125857	0.115251	0.105731	0.12571	0.158488	783394	SNP	V529_07110/V529_07120	G	T	intergenic	intergenic (+5/-438)	collagen like triple helix with GXT repeats/hypothetical protein	V529_07110/V529_07120	8
B7	CP006890	0.136034	0.0993156	0.104386	0.119347	0.115957	0.102179	0.124648	0.154958	783395	SNP	V529_07110/V529_07120	A	G	intergenic	intergenic (+6/-437)	collagen like triple helix with GXT repeats/hypothetical protein	V529_07110/V529_07120	8
B7	CP006890	0.135787	0.0883408	0.10632	0.127261	0.11948	0.102486	0.122101	0.166208	783400	SNP	V529_07110/V529_07120	G	T	intergenic	intergenic (+11/-432)	collagen like triple helix with GXT repeats/hypothetical protein	V529_07110/V529_07120	8
B7	CP006890	0.133745	0.0872293	0.0966187	0.125471	0.119003	0.094327	0.115663	0.163117	783404	SNP	V529_07110/V529_07120	T	G	intergenic	intergenic (+15/-428)	collagen like triple helix with GXT repeats/hypothetical protein	V529_07110/V529_07120	8
B7	CP006890	0.0821209	0	0.0535903	0.0611033	0.0652885	0	0.0588865	0.0969419	783418	SNP	V529_07110/V529_07120	A	C	intergenic	intergenic (+29/-414)	collagen like triple helix with GXT repeats/hypothetical protein	V529_07110/V529_07120	6
B7	CP006890	0.119748	0.109015	0.0845776	0.118116	0.123312	0.100455	0.0562019	0.144644	783424	SNP	V529_07110/V529_07120	A	C	intergenic	intergenic (+35/-408)	collagen like triple helix with GXT repeats/hypothetical protein	V529_07110/V529_07120	8
B7	CP006890	0.0993471	0.101147	0.066381	0.110389	0.122012	0.0862412	0	0.127812	783427	SNP	V529_07110/V529_07120	G	C	intergenic	intergenic (+38/-405)	collagen like triple helix with GXT repeats/hypothetical protein	V529_07110/V529_07120	7
B7	CP006890	0	0	0.778369	0.629666	0	0.738617	0.792425	0	783429	INS	V529_07110/V529_07120	G	ATCAACAGGAGTAACAGGGATAACGGGATCAACAGGAGTAACAGGGATAACGGG	---	intergenic (+40/-403)	collagen like triple helix with GXT repeats/hypothetical protein	V529_07110/V529_07120	4
B7	CP006890	0	0	0.0502644	0.0734224	0.0807438	0.0766144	0	0.067255	783433	SNP	V529_07110/V529_07120	G	C	intergenic	intergenic (+44/-399)	collagen like triple helix with GXT repeats/hypothetical protein	V529_07110/V529_07120	5
B7	CP006890	0	0	0.050859	0.0768909	0.0838637	0.0793967	0	0.073596	783436	SNP	V529_07110/V529_07120	A	T	intergenic	intergenic (+47/-396)	collagen like triple helix with GXT repeats/hypothetical protein	V529_07110/V529_07120	5
B7	CP006890	0.0731182	0.107012	0.0968161	0.101604	0.104061	0.0686016	0.0788474	0.115288	783467	INS	V529_07110/V529_07120	G	C	---	intergenic (+78/-365)	collagen like triple helix with GXT repeats/hypothetical protein	V529_07110/V529_07120	8
B7	CP006890	0	0.507787	0	0	0.522348	0	0	0	783468	INS	V529_07110/V529_07120	C	G	---	intergenic (+79/-364)	collagen like triple helix with GXT repeats/hypothetical protein	V529_07110/V529_07120	2
B7	CP006890	0.511878	0	0.509922	0.52134	0	0.522617	0.560621	0.54512	783468	INS	V529_07110/V529_07120	C	C	---	intergenic (+79/-364)	collagen like triple helix with GXT repeats/hypothetical protein	V529_07110/V529_07120	6
B7	CP006890	0.434208	0.433385	0.434246	0.408461	0.452267	0.423601	0.3964	0.386193	783471	SNP	V529_07110/V529_07120	T	A	intergenic	intergenic (+82/-361)	collagen like triple helix with GXT repeats/hypothetical protein	V529_07110/V529_07120	8
B7	CP006890	0.566027	0.534552	0.579144	0.479021	0.520923	0.494435	0.516467	0.455031	783480	DEL	V529_07110/V529_07120	90-bp	---	---	intergenic (+91/-263)	collagen like triple helix with GXT repeats/hypothetical protein	V529_07110/V529_07120	8
B7	CP006890	0	0.564038	0.672322	0	0	0	0	0	783561	SUB	V529_07110/V529_07120	CGGAG	AGGAGTAACGGGAGCCACCGGGATAACGGGAGCCACGGGAGTAACAGGAGCTACCGGAGTAACAGGAGCCACCGGGA	---	intergenic (+172/-267)	collagen like triple helix with GXT repeats/hypothetical protein	V529_07110/V529_07120	2
B7	CP006890	0.0974669	0.0974445	0	0.110578	0.0960584	0.131269	0.0974746	0.128847	783570	SNP	V529_07110/V529_07120	G	T	intergenic	intergenic (+181/-262)	collagen like triple helix with GXT repeats/hypothetical protein	V529_07110/V529_07120	7
B7	CP006890	0.075973	0	0	0.0525603	0	0.0565453	0.059516	0.0847197	783574	SNP	V529_07110/V529_07120	T	G	intergenic	intergenic (+185/-258)	collagen like triple helix with GXT repeats/hypothetical protein	V529_07110/V529_07120	5
B7	CP006890	0.235076	0.182219	0.0669017	0.219919	0.213932	0.258839	0.234658	0.288849	783576	SNP	V529_07110/V529_07120	A	T	intergenic	intergenic (+187/-256)	collagen like triple helix with GXT repeats/hypothetical protein	V529_07110/V529_07120	8
B7	CP006890	0.273047	0.202023	0	0.24496	0.228253	0.289834	0.267251	0.31495	783579	SNP	V529_07110/V529_07120	T	C	intergenic	intergenic (+190/-253)	collagen like triple helix with GXT repeats/hypothetical protein	V529_07110/V529_07120	7
B7	CP006890	0	0	0.106946	0	0	0	0	0	783579	SNP	V529_07110/V529_07120	T	A	intergenic	intergenic (+190/-253)	collagen like triple helix with GXT repeats/hypothetical protein	V529_07110/V529_07120	1
B7	CP006890	0.183112	0.201727	0.0792518	0.174714	0.180804	0.210221	0.182643	0.216418	783583	SNP	V529_07110/V529_07120	G	A	intergenic	intergenic (+194/-249)	collagen like triple helix with GXT repeats/hypothetical protein	V529_07110/V529_07120	8
B7	CP006890	0.288983	0.262588	0.33532	0.234937	0.254282	0.260523	0.229179	0.24182	783584	SNP	V529_07110/V529_07120	T	A	intergenic	intergenic (+195/-248)	collagen like triple helix with GXT repeats/hypothetical protein	V529_07110/V529_07120	8
B7	CP006890	0.287603	0.261359	0.330547	0.237987	0.254295	0.259495	0.226799	0.242719	783585	SNP	V529_07110/V529_07120	A	T	intergenic	intergenic (+196/-247)	collagen like triple helix with GXT repeats/hypothetical protein	V529_07110/V529_07120	8
B7	CP006890	0.310418	0.292527	0.346666	0.247105	0.266799	0.283712	0.235701	0.257792	783588	SNP	V529_07110/V529_07120	A	T	intergenic	intergenic (+199/-244)	collagen like triple helix with GXT repeats/hypothetical protein	V529_07110/V529_07120	8
B7	CP006890	0.194144	0.165655	0.169468	0.233811	0.209358	0.193192	0.250858	0.240143	783594	SNP	V529_07110/V529_07120	C	T	intergenic	intergenic (+205/-238)	collagen like triple helix with GXT repeats/hypothetical protein	V529_07110/V529_07120	8
B7	CP006890	0.178978	0.190545	0.121902	0.174936	0.161656	0.187493	0.161942	0.181349	783609	SNP	V529_07110/V529_07120	A	C	intergenic	intergenic (+220/-223)	collagen like triple helix with GXT repeats/hypothetical protein	V529_07110/V529_07120	8
B7	CP006890	0.56128	0.527931	0.487685	0.528282	0.502875	0.541279	0.550373	0.595932	783612	SNP	V529_07110/V529_07120	G	C	intergenic	intergenic (+223/-220)	collagen like triple helix with GXT repeats/hypothetical protein	V529_07110/V529_07120	8
B7	CP006890	0.288369	0.274931	0.415881	0.245976	0.237029	0.254756	0.228298	0.287681	783628	SNP	V529_07110/V529_07120	T	G	intergenic	intergenic (+239/-204)	collagen like triple helix with GXT repeats/hypothetical protein	V529_07110/V529_07120	8
B7	CP006890	0.294324	0.285224	0.421056	0.262366	0.228762	0.25561	0.231817	0.286123	783630	SNP	V529_07110/V529_07120	G	T	intergenic	intergenic (+241/-202)	collagen like triple helix with GXT repeats/hypothetical protein	V529_07110/V529_07120	8
B7	CP006890	0.271941	0.260677	0.3732	0.230485	0.209609	0.21332	0.196912	0.256431	783638	SNP	V529_07110/V529_07120	C	T	intergenic	intergenic (+249/-194)	collagen like triple helix with GXT repeats/hypothetical protein	V529_07110/V529_07120	8
B7	CP006890	0.258633	0.261349	0.370127	0.209934	0.191594	0.215655	0.188086	0.245903	783642	SNP	V529_07110/V529_07120	C	T	intergenic	intergenic (+253/-190)	collagen like triple helix with GXT repeats/hypothetical protein	V529_07110/V529_07120	8
B7	CP006890	0.258134	0.262806	0.352558	0.213492	0.195564	0.217601	0.184864	0.25063	783645	SNP	V529_07110/V529_07120	A	G	intergenic	intergenic (+256/-187)	collagen like triple helix with GXT repeats/hypothetical protein	V529_07110/V529_07120	8
B7	CP006890	0.244422	0.24997	0.253232	0.20297	0.191152	0.205002	0.181114	0.240706	783655	SNP	V529_07110/V529_07120	T	G	intergenic	intergenic (+266/-177)	collagen like triple helix with GXT repeats/hypothetical protein	V529_07110/V529_07120	8
B7	CP006890	0.194166	0.202861	0.196077	0.170768	0.167743	0.16385	0.144459	0.196474	783663	SNP	V529_07110/V529_07120	A	G	intergenic	intergenic (+274/-169)	collagen like triple helix with GXT repeats/hypothetical protein	V529_07110/V529_07120	8
B7	CP006890	0	0	0.352535	0	0	0	0	0	783671	INS	V529_07110/V529_07120	G	AGCCACCGGAGTAACAGGCGCCACCGGAGTAACAGGCTCGACCGGAGCAACCGGAGATACTGGATCTACCGGAATAACGGG	---	intergenic (+282/-161)	collagen like triple helix with GXT repeats/hypothetical protein	V529_07110/V529_07120	1
B7	CP006890	0.164688	0.166382	0.200421	0.156278	0.121925	0.140584	0.106355	0.175443	783672	SNP	V529_07110/V529_07120	T	C	intergenic	intergenic (+283/-160)	collagen like triple helix with GXT repeats/hypothetical protein	V529_07110/V529_07120	8
B7	CP006890	0.161754	0.158329	0.19897	0.153218	0.118382	0.138722	0.104162	0.169065	783673	SNP	V529_07110/V529_07120	G	A	intergenic	intergenic (+284/-159)	collagen like triple helix with GXT repeats/hypothetical protein	V529_07110/V529_07120	8
B7	CP006890	0.160302	0.161832	0.196866	0.155676	0.123152	0.138607	0.105636	0.16774	783675	SNP	V529_07110/V529_07120	A	G	intergenic	intergenic (+286/-157)	collagen like triple helix with GXT repeats/hypothetical protein	V529_07110/V529_07120	8
B7	CP006890	0.0674157	0.0596185	0.0610814	0	0	0.0507693	0	0	783693	SNP	V529_07110/V529_07120	C	G	intergenic	intergenic (+304/-139)	collagen like triple helix with GXT repeats/hypothetical protein	V529_07110/V529_07120	4
B7	CP006890	0.599144	0.577007	0.617985	0.625123	0.630883	0.573037	0.577512	0.637661	792422	SNP	V529_07150	A	T	nonsynonymous	E1333V (GAA>GTA)	Cna protein B-type domain-containing protein	V529_07150	8
B7	CP006890	0.548253	0.490369	0.521988	0.536214	0.569933	0.512534	0.500965	0.536958	792436	SNP	V529_07150	C	A	synonymous	R1338R (CGA>AGA)	Cna protein B-type domain-containing protein	V529_07150	8
B7	CP006890	0.542944	0.475913	0.514607	0.533465	0.558359	0.501704	0.496449	0.525844	792437	SNP	V529_07150	G	A	nonsynonymous	R1338Q (CGA>CAA)	Cna protein B-type domain-containing protein	V529_07150	8
B7	CP006890	0.545673	0.476115	0.530458	0.538185	0.568551	0.513331	0.509364	0.535637	792438	SNP	V529_07150	A	G	synonymous	R1338R (CGA>CGG)	Cna protein B-type domain-containing protein	V529_07150	8
B7	CP006890	0.548027	0.47586	0.534278	0.537915	0.565445	0.511842	0.50191	0.540972	792441	SNP	V529_07150	C	G	nonsynonymous	N1339K (AAC>AAG)	Cna protein B-type domain-containing protein	V529_07150	8
B7	CP006890	0.582044	0.52358	0.581788	0.574405	0.609144	0.552651	0.550248	0.57776	792450	SNP	V529_07150	C	T	synonymous	G1342G (GGC>GGT)	Cna protein B-type domain-containing protein	V529_07150	8
B7	CP006890	0.481721	0.511489	0.502522	0.475939	0.494519	0.499645	0.492648	0.466076	792537	SNP	V529_07150	C	T	synonymous	G1371G (GGC>GGT)	Cna protein B-type domain-containing protein	V529_07150	8
B7	CP006890	0.476243	0.49517	0.503973	0.471069	0.481069	0.494004	0.486776	0.455633	792546	SNP	V529_07150	C	G	synonymous	P1374P (CCC>CCG)	Cna protein B-type domain-containing protein	V529_07150	8
B7	CP006890	0.426864	0.459221	0.477633	0.463589	0.479914	0.451695	0.503021	0.438392	792580	SNP	V529_07150	A	G	nonsynonymous	N1386D (AAC>GAC)	Cna protein B-type domain-containing protein	V529_07150	8
B7	CP006890	0.435461	0.461417	0.472011	0.466495	0.474755	0.451542	0.507793	0.435507	792585	SNP	V529_07150	T	C	synonymous	G1387G (GGT>GGC)	Cna protein B-type domain-containing protein	V529_07150	8
B7	CP006890	0.337536	0.390682	0.408589	0.397907	0.431287	0.406524	0.438908	0.348758	792607	SNP	V529_07150	G	A	nonsynonymous	V1395M (GTG>ATG)	Cna protein B-type domain-containing protein	V529_07150	8
B7	CP006890	0.335532	0.381697	0.403049	0.394924	0.418708	0.405159	0.4293	0.34584	792608	SNP	V529_07150	T	A	nonsynonymous	V1395E (GTG>GAG)	Cna protein B-type domain-containing protein	V529_07150	8
B7	CP006890	0.335744	0.379714	0.399334	0.390244	0.417302	0.404485	0.426578	0.343495	792609	SNP	V529_07150	G	A	synonymous	V1395V (GTG>GTA)	Cna protein B-type domain-containing protein	V529_07150	8
B7	CP006890	0.376337	0.380942	0.399803	0.405173	0.424419	0.405891	0.443535	0.385093	792628	SNP	V529_07150	T	A	nonsynonymous	S1402T (TCG>ACG)	Cna protein B-type domain-containing protein	V529_07150	8
B7	CP006890	0.383902	0.393734	0.413931	0.416436	0.441068	0.420739	0.45642	0.400076	792630	SNP	V529_07150	G	A	synonymous	S1402S (TCG>TCA)	Cna protein B-type domain-containing protein	V529_07150	8
B7	CP006890	0.38843	0.383621	0.38688	0.408175	0.411542	0.399249	0.434455	0.382929	792646	SNP	V529_07150	G	A	nonsynonymous	E1408K (GAG>AAG)	Cna protein B-type domain-containing protein	V529_07150	8
B7	CP006890	0.399879	0.381267	0.386132	0.402046	0.40254	0.395228	0.425756	0.385258	792649	SNP	V529_07150	T	C	nonsynonymous	S1409P (TCA>CCA)	Cna protein B-type domain-containing protein	V529_07150	8
B7	CP006890	0.385613	0.378448	0.379256	0.400883	0.398267	0.389041	0.416916	0.376933	792651	SNP	V529_07150	A	G	synonymous	S1409S (TCA>TCG)	Cna protein B-type domain-containing protein	V529_07150	8
B7	CP006890	0.37991	0.379123	0.375926	0.398617	0.397605	0.381293	0.414126	0.375533	792652	SNP	V529_07150	A	T	nonsynonymous	T1410S (ACT>TCT)	Cna protein B-type domain-containing protein	V529_07150	8
B7	CP006890	0.614613	0.581704	0.590056	0.597044	0.601814	0.594193	0.599855	0.621172	792692	SNP	V529_07150	A	G	nonsynonymous	Q1423R (CAG>CGG)	Cna protein B-type domain-containing protein	V529_07150	8
B7	CP006890	0	0.0646005	0.0581899	0	0	0	0	0	806399	SNP	V529_07300/V529_07310	C	A	intergenic	intergenic (+12/+29)	hypothetical protein/hypothetical protein	V529_07300/V529_07310	2
B7	CP006890	0.0791898	0.115759	0	0	0	0.134218	0	0	879529	SNP	yfiX	C	A	synonymous	T851T (ACC>ACA)	putative lysylphosphatidylglycerol synthetase LPG synthetase	V529_07980	3
B7	CP006890	0.100472	0	0	0	0	0.0812097	0	0	879555	DEL	yfiX/V529_07990	C	---	---	intergenic (+8/-87)	putative lysylphosphatidylglycerol synthetase LPG synthetase/hypothetical protein	V529_07980/V529_07990	2
B7	CP006890	1	1	1	1	1	1	1	1	879556	DEL	yfiX/V529_07990	T	---	---	intergenic (+9/-86)	putative lysylphosphatidylglycerol synthetase LPG synthetase/hypothetical protein	V529_07980/V529_07990	8
B7	CP006890	1	1	1	1	1	1	1	1	879576	DEL	yfiX/V529_07990	A	---	---	intergenic (+29/-66)	putative lysylphosphatidylglycerol synthetase LPG synthetase/hypothetical protein	V529_07980/V529_07990	8
B7	CP006890	1	1	1	1	1	1	1	1	889126	INS	yfhM/csbB	C	A	---	intergenic (+101/-109)	Abhydrolase domain-containing protein 7/bactoprenol glucosyl transferase	V529_08130/V529_08140	8
B7	CP006890	0.226292	0.230942	0.24474	0.309525	0.275116	0.265563	0.27997	0.228215	909841	SNP	V529_t00240	A	G	noncoding	noncoding (58/75 nt)	tRNA-Asn	V529_t00240	8
B7	CP006890	0.467671	0.410375	0.427518	0.426017	0.384404	0.392425	0.423599	0.392018	910923	SNP	V529_t00360	T	C	noncoding	noncoding (26/75 nt)	tRNA-Gly	V529_t00360	8
B7	CP006890	0.0757219	0	0	0.113969	0	0	0.130637	0	910974	SUB	V529_t00370	83-bp	CTATACCATCCAC	---	---	V529_t00370	[V529_t00370]	3
B7	CP006890	0	0	0	0.0624366	0	0	0	0	951025	SNP	V529_08740	C	G	nonsynonymous	D64H (GAT>CAT)	hypothetical protein	V529_08740	1
B7	CP006890	1	1	1	1	1	1	1	1	952806	INS	yhcL/V529_08760	G	A	---	intergenic (+49/+43)	L-cystine uptake protein tcyP Transporter of cystine tcyP/hypothetical protein	V529_08750/V529_08760	8
B7	CP006890	0	0	0	0	0	0	0.135775	0	962955	SNP	V529_08860/yhxA	A	C	intergenic	intergenic (+4/-249)	hypothetical protein/aminotransferase	V529_08860/V529_08870	1
B7	CP006890	0	0.133566	0	0	0	0	0	0	1001578	SNP	npdA/V529_09250	C	A	intergenic	intergenic (+6/+26)	NAD-dependent deacetylase/hypothetical protein	V529_09240/V529_09250	1
B7	CP006890	0	0	0	0.0505037	0	0	0	0	1020908	INS	V529_09450/yhaU	T	C	---	intergenic (+6/+21)	lysine/ornithine N-monooxygenase/Glutathione-regulated potassium-efflux system protein kefB K(+)/H(+) antiporter	V529_09450/V529_09460	1
B7	CP006890	0	0	0	0.0544152	0	0	0	0	1020911	DEL	V529_09450/yhaU	G	---	---	intergenic (+9/+18)	lysine/ornithine N-monooxygenase/Glutathione-regulated potassium-efflux system protein kefB K(+)/H(+) antiporter	V529_09450/V529_09460	1
B7	CP006890	1	1	1	1	1	1	1	1	1074870	DEL	yhxC/V529_10010	A	---	---	intergenic (+4/+28)	short-chain dehydrogenase/reductase SDR/hypothetical protein	V529_10000/V529_10010	8
B7	CP006890	1	1	1	1	1	1	1	1	1164633	INS	yjbC	G	A	---	coding (543/573 nt)	GCN5-related N-acetyltransferase YjbC	V529_10970	8
B7	CP006890	1	1	1	1	1	1	1	1	1278502	DEL	ykfD	T	---	---	coding (972/1005 nt)	Oligopeptide transport ATP-binding protein appF	V529_12330	8
B7	CP006890	1	1	1	1	1	1	1	1	1278523	DEL	ykfD	T	---	---	coding (993/1005 nt)	Oligopeptide transport ATP-binding protein appF	V529_12330	8
B7	CP006890	0	0	0.121667	0	0	0	0	0	1371780	SNP	cheV/V529_13360	C	A	intergenic	intergenic (+8/+35)	CheV/hypothetical protein	V529_13350/V529_13360	1
B7	CP006890	0	0	0	0	0	0.163892	0	0	1378234	SNP	V529_13420/V529_13430	C	A	intergenic	intergenic (+149/-295)	hypothetical protein/hypothetical protein	V529_13420/V529_13430	1
B7	CP006890	1	1	1	1	1	1	1	1	1381379	INS	ccpC/ykuN	A	T	---	intergenic (+29/-83)	CcpC/flavodoxin	V529_13470/V529_13480	8
B7	CP006890	1	1	1	1	1	1	1	1	1385597	INS	V529_13530/ykuT	G	A	---	intergenic (+4/+29)	hypothetical protein/putative mscS family protein ybiO	V529_13530/V529_13540	8
B7	CP006890	0	0	0	0	0.0534453	0	0	0	1385891	SNP	ykuT	A	T	nonsynonymous	L181H (CTT>CAT)	putative mscS family protein ybiO	V529_13540	1
B7	CP006890	0	0.150552	0	0	0	0	0	0	1478994	SNP	V529_14050/speA	G	T	intergenic	intergenic (+35/+13)	hypothetical protein/SpeA	V529_14050/V529_14060	1
B7	CP006890	0	0	0.122715	0	0	0.151651	0	0	1498652	SNP	pycA/ctaA	G	T	intergenic	intergenic (+84/+14)	pyruvate carboxylase/Heme A synthase HAS	V529_14260/V529_14270	2
B7	CP006890	0	0	0	0	0.119419	0	0.0911121	0	1509700	SNP	V529_14410/ylbH	C	A	intergenic	intergenic (+8/-291)	hypothetical protein/methyltransferase	V529_14410/V529_14420	2
B7	CP006890	0	0.0907269	0	0	0	0	0	0	1555069	SNP	ileS/V529_14820	C	A	intergenic	intergenic (+13/-137)	isoleucyl-tRNA synthetase/hypothetical protein	V529_14810/V529_14820	1
B7	CP006890	0	0	0	0	0	0	0	0.0840278	1589690	SNP	prpC	A	G	nonsynonymous	T24A (ACA>GCA)	PrpC	V529_15160	1
B7	CP006890	1	1	1	1	1	1	1	1	1708803	DEL	V529_16370	A	---	---	coding (215/234 nt)	hypothetical protein	V529_16370	8
B7	CP006890	1	1	1	1	1	1	1	1	1798443	INS	V529_16650/V529_16660	G	T	---	intergenic (+23/+10)	hypothetical protein/hypothetical protein	V529_16650/V529_16660	8
B7	CP006890	1	1	1	1	1	1	1	1	1841998	DEL	V529_17160	G	---	---	coding (132/480 nt)	hypothetical protein	V529_17160	8
B7	CP006890	1	1	1	1	1	1	1	1	1868562	DEL	V529_17550/V529_17560	T	---	---	intergenic (+21/+13)	hypothetical protein/hypothetical protein	V529_17550/V529_17560	8
B7	CP006890	1	1	1	1	1	1	1	1	1868568	DEL	V529_17550/V529_17560	T	---	---	intergenic (+27/+7)	hypothetical protein/hypothetical protein	V529_17550/V529_17560	8
B7	CP006890	0.0737791	0	0	0	0	0	0	0	2016940	SNP	V529_18320	T	C	nonsynonymous	S21G (AGC>GGC)	phage tail tape measure protein, TP901 family, core region domain protein	V529_18320	1
B7	CP006890	0	0.0638666	0	0	0	0	0	0	2031511	SNP	V529_18550/V529_18560	G	T	intergenic	intergenic (-261/+26)	Protein Gp66/hypothetical protein	V529_18550/V529_18560	1
B7	CP006890	1	1	1	1	1	1	1	1	2043597	DEL	xerC/V529_t00420	A	---	---	intergenic (+9/+151)	tyrosine recombinase XerC/tRNA-Arg	V529_18800/V529_t00420	8
B7	CP006890	0	0	0	0.0526257	0	0	0	0	2043688	DEL	xerC/V529_t00420	G	---	---	intergenic (+100/+60)	tyrosine recombinase XerC/tRNA-Arg	V529_18800/V529_t00420	1
B7	CP006890	1	1	1	1	1	1	1	1	2111374	SNP	yojH	A	G	synonymous	K281K (AAA>AAG)	piezosome protein	V529_19530	8
B7	CP006890	0.895788	0.906123	0.890129	0.893521	0.882819	0.924374	0.904335	0.897443	2111377	SNP	yojH	G	A	synonymous	G282G (GGG>GGA)	piezosome protein	V529_19530	8
B7	CP006890	0.10332	0.0891995	0.101521	0.10465	0.117715	0.0758266	0.0961523	0.10294	2111377	INS	yojH	G	A	---	coding (846/849 nt)	piezosome protein	V529_19530	8
B7	CP006890	1	1	1	1	1	1	1	1	2111389	DEL	yojH/yojG	T	---	---	intergenic (+9/+20)	piezosome protein/N-acetylglucosaminyl-phosphatidylinositolde-N- acetylase	V529_19530/V529_19540	8
B7	CP006890	0	0	0	0.0578074	0	0	0	0	2131720	SNP	V529_19820/V529_19830	A	T	intergenic	intergenic (-296/+15)	hypothetical protein/hypothetical protein	V529_19820/V529_19830	1
B7	CP006890	0	0	0	0.072576	0	0	0	0	2186777	SNP	V529_20830/V529_20840	A	T	intergenic	intergenic (+213/+8)	SPBc2 prophage-derived HTH-type transcriptional regulator yopS/SPBc2 prophage-derived protein YopR	V529_20830/V529_20840	1
B7	CP006890	0.0564113	0	0	0	0	0	0	0	2315132	SNP	V529_22340/V529_22350	A	G	intergenic	intergenic (-118/+221)	hypothetical protein/hypothetical protein	V529_22340/V529_22350	1
B7	CP006890	1	1	1	1	1	1	1	1	2347573	INS	V529_22720	C	T	---	coding (662/708 nt)	hypothetical protein	V529_22720	8
B7	CP006890	0	0.0989547	0	0	0	0	0	0	2413460	SNP	aroH	C	G	nonsynonymous	G83A (GGC>GCC)	chorismate mutase	V529_23530	1
B7	CP006890	1	1	1	1	1	1	1	1	2424552	INS	V529_23670/gpsA	C	A	---	intergenic (-97/+232)	hypothetical protein/NAD(P)H-dependent glycerol-3-phosphate dehydrogenase	V529_23670/V529_23680	8
B7	CP006890	0	0.0807858	0	0	0	0	0	0	2439322	SNP	ypbG	C	G	nonsynonymous	A69P (GCA>CCA)	phosphoesterase	V529_23830	1
B7	CP006890	1	1	1	1	1	1	1	1	2475451	INS	spoVAA	G	T	---	coding (121/627 nt)	SpoVAA	V529_24250	8
B7	CP006890	0	0	0.0545206	0	0	0	0	0	2481113	SNP	xerD	A	T	nonsynonymous	L208H (CTT>CAT)	site-specific tyrosine recombinase XerD	V529_24320	1
B7	CP006890	1	1	1	1	1	1	1	1	2577722	DEL	V529_24820	A	---	---	coding (213/879 nt)	LysR family transcriptional regulator	V529_24820	8
B7	CP006890	1	1	1	1	1	1	1	1	2579596	INS	yqjM/V529_24850	A	T	---	intergenic (+45/-68)	NADPH dehydrogenase NamA/hypothetical protein	V529_24840/V529_24850	8
B7	CP006890	0	0	0	0	0	0	0.142675	0.149295	2596417	SNP	V529_25030/bkdB	G	A	intergenic	intergenic (+36/+9)	hypothetical protein/branched-chain alpha-keto acid dehydrogenase subunit E2	V529_25030/V529_25040	2
B7	CP006890	0	0.130759	0	0	0	0	0	0	2596418	SNP	V529_25030/bkdB	G	A	intergenic	intergenic (+37/+8)	hypothetical protein/branched-chain alpha-keto acid dehydrogenase subunit E2	V529_25030/V529_25040	1
B7	CP006890	0.155938	0	0	0	0	0	0	0	2618893	SNP	yqiG/V529_25270	C	A	intergenic	intergenic (+11/-114)	NADH-dependent flavin oxidoreductase/Spore germination protein gerPA/gerPF	V529_25260/V529_25270	1
B7	CP006890	1	1	1	1	1	1	1	1	2618911	DEL	yqiG/V529_25270	T	---	---	intergenic (+29/-96)	NADH-dependent flavin oxidoreductase/Spore germination protein gerPA/gerPF	V529_25260/V529_25270	8
B7	CP006890	0	0	0.0572796	0	0	0	0	0	2673470	SNP	nhaC/V529_25940	C	A	intergenic	intergenic (+14/+62)	Na(+)/H(+) antiporter nhaC Sodium/proton antiporter/hypothetical protein	V529_25930/V529_25940	1
B7	CP006890	0	0	0	0.0617905	0	0	0	0	2676138	SNP	pstBB	A	G	nonsynonymous	L155P (CTT>CCT)	phosphate ABC transporter ATP-binding protein	V529_25990	1
B7	CP006890	1	1	1	1	1	1	1	1	2751116	SNP	V529_26840	G	A	nonsense	Q162* (CAA>TAA)	Putative aspartate racemase	V529_26840	8
B7	CP006890	0	0	0	0.0550318	0	0	0	0	2752152	SNP	V529_26850/V529_26860	G	A	intergenic	intergenic (-262/-487)	Phage-like element PBSX protein; skin element/putative carbohydrate esterase	V529_26850/V529_26860	1
B7	CP006890	0	0	0	0.0556464	0	0	0	0	2752155	SNP	V529_26850/V529_26860	T	C	intergenic	intergenic (-265/-484)	Phage-like element PBSX protein; skin element/putative carbohydrate esterase	V529_26850/V529_26860	1
B7	CP006890	0	0	0.0524664	0	0	0	0	0	2786797	SNP	V529_27170/V529_27180	C	A	intergenic	intergenic (+13/+27)	hypothetical protein/hypothetical protein	V529_27170/V529_27180	1
B7	CP006890	1	1	1	1	1	1	1	1	2848651	INS	pheB/obgE	G	T	---	intergenic (-48/+7)	ACT domain-containing protein PheB/GTPase ObgE	V529_27830/V529_27840	8
B7	CP006890	1	1	1	1	1	1	1	1	2868155	DEL	V529_28050	G	---	---	coding (735/1107 nt)	hypothetical protein	V529_28050	8
B7	CP006890	0	0	0	0	0	0	0.057013	0	2923909	SNP	pheT	T	C	nonsynonymous	S366G (AGC>GGC)	phenylalanyl-tRNA synthetase subunit beta	V529_28560	1
B7	CP006890	0	0	0	0	0	0	0.0757823	0	2943985	SNP	araA/abnA	A	T	intergenic	intergenic (-22/+158)	L-arabinose isomerase/AbnA	V529_28730/V529_28740	1
B7	CP006890	0.416929	0	0	0	0	0	0	0.377465	3040788	INS	aroA/V529_29720	C	AAA	---	intergenic (-199/+40)	bifunctional 3-deoxy-7-phosphoheptulonate synthase/chorismate mutase/hypothetical protein	V529_29710/V529_29720	2
B7	CP006890	0	1	1	1	1	1	1	0	3040788	INS	aroA/V529_29720	C	A	---	intergenic (-199/+40)	bifunctional 3-deoxy-7-phosphoheptulonate synthase/chorismate mutase/hypothetical protein	V529_29710/V529_29720	6
B7	CP006890	0	0.0987091	0	0	0	0	0	0	3112811	SNP	V529_30480/luxS	C	A	intergenic	intergenic (-84/+31)	hypothetical protein/S-ribosylhomocysteinase	V529_30480/V529_30490	1
B7	CP006890	0.45918	0.506094	0.537889	0.524867	0.545641	0.574059	0.554119	0.526015	3128098	SNP	V529_t00580/V529_t00590	A	G	intergenic	intergenic (-1/+4)	tRNA-Ala/tRNA-Pro	V529_t00580/V529_t00590	8
B7	CP006890	0.457479	0.507759	0.537425	0.525896	0.545615	0.574934	0.552635	0.526784	3128101	SNP	V529_t00580/V529_t00590	A	G	intergenic	intergenic (-4/+1)	tRNA-Ala/tRNA-Pro	V529_t00580/V529_t00590	8
B7	CP006890	0.626726	0.692488	0.710072	0.724736	0.711658	0.689381	0.745462	0.705017	3128179	SNP	V529_t00590/V529_t00600	T	A	intergenic	intergenic (-1/+17)	tRNA-Pro/tRNA-Arg	V529_t00590/V529_t00600	8
B7	CP006890	0.622482	0.688918	0.702076	0.722847	0.703278	0.676074	0.736449	0.69954	3128184	SNP	V529_t00590/V529_t00600	C	T	intergenic	intergenic (-6/+12)	tRNA-Pro/tRNA-Arg	V529_t00590/V529_t00600	8
B7	CP006890	0.622282	0.688619	0.69861	0.731148	0.720042	0.688309	0.743429	0.709117	3128189	SNP	V529_t00590/V529_t00600	G	A	intergenic	intergenic (-11/+7)	tRNA-Pro/tRNA-Arg	V529_t00590/V529_t00600	8
B7	CP006890	0.624845	0.689338	0.698456	0.726333	0.71506	0.689611	0.744042	0.70976	3128193	DEL	V529_t00590/V529_t00600	G	---	---	intergenic (-15/+3)	tRNA-Pro/tRNA-Arg	V529_t00590/V529_t00600	8
B7	CP006890	0.234747	0.227048	0.241556	0.24127	0.238462	0.246792	0.217716	0.257202	3128272	INS	V529_t00600	C	T	---	noncoding (1/77 nt)	tRNA-Arg	V529_t00600	8
B7	CP006890	0.234746	0.227004	0.241555	0.24127	0.238372	0.246792	0.217715	0.257201	3128272	INS	V529_t00600	C	A	---	noncoding (1/77 nt)	tRNA-Arg	V529_t00600	8
B7	CP006890	0.47834	0.495068	0.517297	0.541305	0.523282	0.568463	0.521937	0.50949	3128281	DEL	V529_t00600/V529_t00610	G	---	---	intergenic (-9/+1)	tRNA-Arg/tRNA-Leu	V529_t00600/V529_t00610	8
B7	CP006890	0.334868	0.324491	0.379141	0.390239	0.379961	0.349394	0.411915	0.366593	3128436	SNP	V529_t00620	A	G	noncoding	noncoding (26/75 nt)	tRNA-Gly	V529_t00620	8
B7	CP006890	0.435004	0.505282	0.486334	0.541827	0.535021	0.538655	0.547043	0.503653	3128872	SNP	V529_t00660/V529_r00190	G	A	intergenic	intergenic (-14/+9)	tRNA-Val/5S ribosomal RNA	V529_t00660/V529_r00190	8
B7	CP006890	0.445366	0.51369	0.483887	0.548911	0.514127	0.537732	0.546022	0.506201	3128876	SNP	V529_t00660/V529_r00190	G	A	intergenic	intergenic (-18/+5)	tRNA-Val/5S ribosomal RNA	V529_t00660/V529_r00190	8
B7	CP006890	0.431262	0.503336	0.477643	0.527684	0.516894	0.533271	0.544474	0.493309	3128881	SNP	V529_r00190	G	A	noncoding	noncoding (115/115 nt)	5S ribosomal RNA	V529_r00190	8
B7	CP006890	1	0	0	0	1	0	0	1	3132123	SUB	V529_r00200/V529_r00210	CAA	TTG	---	intergenic (-148/+33)	23S ribosomal RNA/16S ribosomal RNA	V529_r00200/V529_r00210	3
B7	CP006890	0	0	0	0.0669246	0	0	0	0	3144234	SNP	yubE/hmp1	T	A	intergenic	intergenic (-124/+18)	Exo-glucosaminidase/nitric oxide dioxygenase	V529_30750/V529_30760	1
B7	CP006890	0	0	0	0.0653911	0	0	0	0	3144235	SNP	yubE/hmp1	T	A	intergenic	intergenic (-125/+17)	Exo-glucosaminidase/nitric oxide dioxygenase	V529_30750/V529_30760	1
B7	CP006890	0	0	0	0.0652986	0	0	0	0	3144236	SNP	yubE/hmp1	T	A	intergenic	intergenic (-126/+16)	Exo-glucosaminidase/nitric oxide dioxygenase	V529_30750/V529_30760	1
B7	CP006890	1	1	1	1	1	1	1	1	3152930	INS	tlpB/mcpA	T	A	---	intergenic (-72/+43)	TlpB/McpA	V529_30830/V529_30840	8
B7	CP006890	0	0	0	0	0	0.116157	0.177506	0.0783429	3202681	INS	comP	T	TAA	---	coding (904/2292 nt)	sensor histidine kinase	V529_31350	3
B7	CP006890	0	0	0	0	0	0	0	1	3206237	DEL	cdgJ	T	---	---	coding (764/1224 nt)	hypothetical protein	V529_31410	1
B7	CP006890	0	0	0	0.0509706	0	0	0	0	3215541	SNP	yueB	G	T	nonsynonymous	P495Q (CCG>CAG)	Laminin-like protein epi-1	V529_31520	1
B7	CP006890	0	0	0	0.0519271	0	0	0	0	3215545	SNP	yueB	C	G	nonsynonymous	E494Q (GAG>CAG)	Laminin-like protein epi-1	V529_31520	1
B7	CP006890	0	0	0	0.0532923	0	0	0	0	3215548	SNP	yueB	C	G	nonsynonymous	D493H (GAT>CAT)	Laminin-like protein epi-1	V529_31520	1
B7	CP006890	0	0	0	0.0518451	0	0	0	0	3215552	SNP	yueB	A	C	synonymous	P491P (CCT>CCG)	Laminin-like protein epi-1	V529_31520	1
B7	CP006890	0	0.0574923	0	0	0	0	0	0	3218718	SNP	yukA	C	G	nonsynonymous	D927H (GAC>CAC)	Protein essC	V529_31530	1
B7	CP006890	1	1	1	1	1	1	1	1	3245138	DEL	V529_31710	A	---	---	coding (476/477 nt)	hypothetical protein	V529_31710	8
B7	CP006890	0	0	0	0.0590048	0	0	0	0	3250548	DEL	guaC/V529_31800	A	---	---	intergenic (+40/+21)	guanosine 5'-monophosphate oxidoreductase/hypothetical protein	V529_31790/V529_31800	1
B7	CP006890	0	0	0	0.0601983	0	0	0	0	3250551	INS	guaC/V529_31800	A	T	---	intergenic (+43/+18)	guanosine 5'-monophosphate oxidoreductase/hypothetical protein	V529_31790/V529_31800	1
B7	CP006890	0	0	0	0.0588045	0	0	0	0	3392625	SNP	yvaA/yvaB	G	T	intergenic	intergenic (+27/+18)	oxidoreductase, Gfo/Idh/MocA family/azoreductase	V529_33330/V529_33340	1
B7	CP006890	1	1	1	1	1	1	1	1	3416469	INS	opuBD	C	T	---	coding (649/657 nt)	OpuBD	V529_33630	8
B7	CP006890	0	0	0	0	0	0	0.0791364	0	3420710	SNP	V529_33670/opuCD	A	C	intergenic	intergenic (+8/+27)	hypothetical protein/binding-protein-dependent transport system inner membrane protein OpuCD	V529_33670/V529_33680	1
B7	CP006890	0	0	0.0582733	0	0	0	0	0	3426826	SNP	V529_33740/yvbJ	G	T	intergenic	intergenic (+35/+7)	hypothetical protein/Membrane-associated protein tcaA	V529_33740/V529_33750	1
B7	CP006890	1	1	1	1	1	1	1	1	3464634	INS	gntP	T	A	---	coding (1327/1329 nt)	GntP	V529_34070	8
B7	CP006890	0	0	0	0	0	0	0.121521	0	3491178	SNP	pnbA/V529_34330	C	A	intergenic	intergenic (+7/-145)	PnbA/hypothetical protein	V529_34320/V529_34330	1
B7	CP006890	0	0	0	0	0	0	0.100863	0	3504410	SNP	clpP/V529_34530	C	A	intergenic	intergenic (+12/+32)	ATP-dependent Clp protease proteolytic subunit/hypothetical protein	V529_34520/V529_34530	1
B7	CP006890	0	0	0	0	0	0.0646749	0	0	3600471	SNP	lytB	T	C	synonymous	K111K (AAA>AAG)	modifier protein of major autolysin LytC	V529_35460	1
B7	CP006890	1	1	1	1	1	1	1	1	3627524	DEL	yttA/pgdS	T	---	---	intergenic (+34/+8)	Cortactin-binding protein 2 CortBP2/PgdS	V529_35670/V529_35680	8
B7	CP006890	0	0.0865846	0.0721207	0	0.0857439	0.0820627	0.0739989	0	3686483	SNP	ywoD	A	C	nonsynonymous	V90G (GTC>GGC)	Major facilitator superfamily MFS-1	V529_36320	5
B7	CP006890	0	0	0	0.0875525	0.0952296	0.100826	0	0	3708043	SNP	spoIID	A	G	nonsynonymous	L103P (CTC>CCC)	Stage II sporulation protein D	V529_36600	3
B7	CP006890	0	0	0	0.0648017	0	0	0	0	3729860	SNP	racA/ywkB	A	T	intergenic	intergenic (+17/+17)	polar chromosome segregation protein/putative auxin efflux carrier component 8 AtPIN8	V529_36880/V529_36890	1
B7	CP006890	0	0	0	0.0651903	0	0	0	0	3729861	SNP	racA/ywkB	A	T	intergenic	intergenic (+18/+16)	polar chromosome segregation protein/putative auxin efflux carrier component 8 AtPIN8	V529_36880/V529_36890	1
B7	CP006890	0	0	0	0.0672932	0	0	0	0	3729862	SNP	racA/ywkB	A	T	intergenic	intergenic (+19/+15)	polar chromosome segregation protein/putative auxin efflux carrier component 8 AtPIN8	V529_36880/V529_36890	1
B7	CP006890	0	0	0	0.200957	0.116759	0.0943446	0.370339	0.733013	3740100	SNP	spo0F	C	T	nonsynonymous	A83T (GCT>ACT)	Spo0F	V529_36980	5
B7	CP006890	0	0.130016	0	0.378635	0.82665	0.87852	0.568664	0.181839	3740103	SNP	spo0F	T	G	nonsynonymous	T82P (ACC>CCC)	Spo0F	V529_36980	6
B7	CP006890	0	0	0	0.0526237	0	0	0	0	3760606	SNP	V529_37140/fnr	C	G	intergenic	intergenic (+14/+18)	hypothetical protein/Fnr	V529_37140/V529_37150	1
B7	CP006890	0	0	0	0.0795789	0	0	0	0	3770644	SNP	V529_37270/V529_37280	T	C	intergenic	intergenic (+26/-160)	hypothetical protein/hypothetical protein	V529_37270/V529_37280	1
B7	CP006890	0	0	0	0.0828857	0	0	0	0	3770649	SNP	V529_37270/V529_37280	C	T	intergenic	intergenic (+31/-155)	hypothetical protein/hypothetical protein	V529_37270/V529_37280	1
B7	CP006890	0	0	0	0.0838652	0	0	0	0	3770650	SNP	V529_37270/V529_37280	A	G	intergenic	intergenic (+32/-154)	hypothetical protein/hypothetical protein	V529_37270/V529_37280	1
B7	CP006890	0	0	0	0.0831718	0	0	0	0	3770655	SNP	V529_37270/V529_37280	G	A	intergenic	intergenic (+37/-149)	hypothetical protein/hypothetical protein	V529_37270/V529_37280	1
B7	CP006890	0	0	0	0	0	0	0	0.134559	3792712	SNP	V529_37560	C	G	nonsynonymous	A194G (GCC>GGC)	hypothetical protein	V529_37560	1
B7	CP006890	0	0.122532	0	0	0	0	0	0	3836630	SNP	sacP/sacT	C	A	intergenic	intergenic (-32/+188)	SacP/SacT	V529_38010/V529_38020	1
B7	CP006890	0	0	0	0	0	0	0	0.0956221	3845397	SNP	ywcE/qoxD	C	A	intergenic	intergenic (+13/+31)	Spore morphogenesis and germination protein ywcE/QoxD	V529_38090/V529_38100	1
B7	CP006890	0	0	0	0	0	0	0	1	3853778	DEL	ywcC	T	---	---	coding (214/624 nt)	putative HTH-type transcriptional regulator ywcC	V529_38180	1
B7	CP006890	0	0	0	0	1	0	0	0	3853981	DEL	ywcC	T	---	---	coding (11/624 nt)	putative HTH-type transcriptional regulator ywcC	V529_38180	1
B7	CP006890	1	1	1	1	1	1	1	1	3865890	INS	ywbC/ywbA	G	T	---	intergenic (+23/+6)	Lactoylglutathione lyase/phosphotransferase system (PTS) lichenan-specific enzyme IIC component	V529_38340/V529_38350	8
B7	CP006890	0	0.581221	0.686751	0.23802	0	0	0	0	3867297	SNP	ywbA/epr	G	A	intergenic	intergenic (-67/-95)	phosphotransferase system (PTS) lichenan-specific enzyme IIC component/peptidase S8/S53 subtilisin kexin sedolisin	V529_38350/V529_38360	3
B7	CP006890	1	1	1	1	1	1	1	0	3923883	INS	yxjA/V529_38900	G	A	---	intergenic (+3/+43)	Sodium/nucleoside cotransporter 2 Na(+)/nucleoside cotransporter 2/hypothetical protein	V529_38890/V529_38900	7
B7	CP006890	1	1	1	1	1	1	1	1	3987480	INS	iolS/csbC	C	T	---	intergenic (+15/-104)	aldo/keto reductase/sugar transporter CsbC	V529_39470/V529_39480	8
B7	CP006890	1	1	1	1	1	1	1	1	3987487	INS	iolS/csbC	A	G	---	intergenic (+22/-97)	aldo/keto reductase/sugar transporter CsbC	V529_39470/V529_39480	8
B7	CP006890	1	1	1	1	1	1	1	1	3987494	INS	iolS/csbC	G	T	---	intergenic (+29/-90)	aldo/keto reductase/sugar transporter CsbC	V529_39470/V529_39480	8
B7	CP006890	0	0	0	0.0560431	0	0	0	0	4002168	SNP	V529_39610/V529_39620	G	T	intergenic	intergenic (+30/+7)	hypothetical protein/hypothetical protein	V529_39610/V529_39620	1
B7	CP006890	0	0.0755224	0	0	0	0	0	0	4005292	SNP	ahpF/V529_39650	G	T	intergenic	intergenic (+26/+19)	AhpF/hypothetical protein	V529_39640/V529_39650	1
B7	CP006890	0	0	0.0502954	0	0	0	0	0	4043919	SNP	yycJ	A	G	nonsynonymous	L201P (CTC>CCC)	ribonuclease J2	V529_40010	1
B7	CP006890	0	0.0574865	0	0	0	0	0	0	4051666	SNP	purA/yycE	T	G	intergenic	intergenic (-150/+89)	adenylosuccinate synthetase/prolyl endopeptidase	V529_40070/V529_40080	1
B7	CP006890	0	0	0	0.050139	0	0	0	0	4061202	DEL	V529_40190/rplI	G	---	---	intergenic (-15/+25)	Serine/threonine-protein kinase/50S ribosomal protein L9	V529_40190/V529_40200	1
B7	CP006890	0	0	0	0.0505948	0	0	0	0	4061205	INS	V529_40190/rplI	T	C	---	intergenic (-18/+22)	Serine/threonine-protein kinase/50S ribosomal protein L9	V529_40190/V529_40200	1
B7	CP006890	0	0.056169	0	0	0	0	0	0	4061211	SNP	V529_40190/rplI	G	T	intergenic	intergenic (-24/+16)	Serine/threonine-protein kinase/50S ribosomal protein L9	V529_40190/V529_40200	1
B7	CP006890	1	1	1	1	1	1	1	1	4091118	DEL	V529_40510	A	---	---	coding (123/138 nt)	HTH-type transcriptional regulator iscR	V529_40510	8
B7	CP006890	0	0	0	0	0	0	0	0.0501547	4091142	INS	V529_40510/V529_40520	A	T	---	intergenic (+9/-249)	HTH-type transcriptional regulator iscR/DoxX	V529_40510/V529_40520	1
B8	CP006890	0	0	0	0.127329	0	0	0	0	23648	SNP	V529_t00030/dcK	G	T	intergenic	intergenic (+71/+60)	tRNA-Ser/deoxyadenosine/deoxycytidine kinase	V529_t00030/V529_00150	1
B8	CP006890	0	0	0	0	0.141773	0	0	0	93130	SNP	V529_r00070/V529_r00080	C	A	intergenic	intergenic (+57/-126)	16S ribosomal RNA/23S ribosomal RNA	V529_r00070/V529_r00080	1
B8	CP006890	0.356271	0.315337	0.272366	0.303227	0.313393	0.330972	0.29463	0.376653	155929	SNP	V529_01620/V529_r00100	C	T	intergenic	intergenic (+22/-193)	hypothetical protein/16S ribosomal RNA	V529_01620/V529_r00100	8
B8	CP006890	0.376626	0.350185	0.368474	0.3289	0.364141	0.357959	0.314677	0.343634	156332	SNP	V529_r00100	C	T	noncoding	noncoding (211/1538 nt)	16S ribosomal RNA	V529_r00100	8
B8	CP006890	0	0	0	0.0741215	0	0	0	0	187165	SNP	glmM	A	C	nonsynonymous	N232H (AAC>CAC)	phosphoglucosamine mutase	V529_01850	1
B8	CP006890	0	0.0677233	0	0	0	0	0	0	264739	SNP	rapJ	C	G	nonsynonymous	A247G (GCT>GGT)	RapJ	V529_02710	1
B8	CP006890	0	0.0657616	0	0	0	0	0	0	289954	SNP	mdr	A	T	nonsynonymous	F79I (TTC>ATC)	major facilitator superfamily transporter	V529_02930	1
B8	CP006890	0	0.0601482	0	0	0	0	0	0	298596	SNP	ycbE	C	G	synonymous	V379V (GTC>GTG)	D-galactonate transporter	V529_03030	1
B8	CP006890	0	0	0	0.0644746	0	0	0	0	322048	SNP	V529_03210/nin	C	A	intergenic	intergenic (+120/+35)	hypothetical protein/DNA-entry nuclease inhibitor Competence protein J	V529_03210/V529_03220	1
B8	CP006890	1	1	1	1	1	1	1	1	333962	SNP	srfAA	T	C	synonymous	D2764D (GAT>GAC)	SrfAA	V529_03270	8
B8	CP006890	1	1	1	1	1	1	1	1	334262	SNP	srfAA	C	G	synonymous	G2864G (GGC>GGG)	SrfAA	V529_03270	8
B8	CP006890	1	1	1	1	1	1	1	1	367544	SNP	gerKC	G	A	nonsynonymous	V346I (GTC>ATC)	GerKC	V529_03470	8
B8	CP006890	0	0	0	0	0	0	0.0645313	0.0533085	443188	SNP	mntH	T	G	nonsynonymous	I148L (ATC>CTC)	manganese transport protein MntH	V529_04270	2
B8	CP006890	0	0	0	0	0	0	0	0.08254	447249	SNP	gsiB/ydbB	G	T	intergenic	intergenic (+61/-74)	GsiB/Polyketide synthase curC	V529_04350/V529_04360	1
B8	CP006890	0.455112	0.523218	0.477097	0.427249	0.515813	0.474642	0.480156	0.515949	479479	DEL	V529_t00170/V529_t00180	C	---	---	intergenic (+1/-8)	tRNA-Lys/tRNA-Leu	V529_t00170/V529_t00180	8
B8	CP006890	0.43313	0.504509	0.460401	0.413478	0.500963	0.452643	0.460799	0.500951	479480	DEL	V529_t00170/V529_t00180	T	---	---	intergenic (+2/-7)	tRNA-Lys/tRNA-Leu	V529_t00170/V529_t00180	8
B8	CP006890	0.431221	0.503487	0.450284	0.407258	0.491497	0.452609	0.457174	0.493646	479484	SNP	V529_t00170/V529_t00180	C	T	intergenic	intergenic (+6/-3)	tRNA-Lys/tRNA-Leu	V529_t00170/V529_t00180	8
B8	CP006890	0.595131	0.597179	0.54993	0.549714	0.597105	0.609022	0.600982	0.597398	479538	SNP	V529_t00180	C	T	noncoding	noncoding (52/82 nt)	tRNA-Leu	V529_t00180	8
B8	CP006890	0.618627	0.615433	0.583673	0.580666	0.610287	0.612188	0.630724	0.618729	479552	SNP	V529_t00180	G	A	noncoding	noncoding (66/82 nt)	tRNA-Leu	V529_t00180	8
B8	CP006890	1	1	1	1	1	1	1	1	495019	DEL	V529_04870	T	---	---	coding (427/1029 nt)	putative fatty acid desaturase	V529_04870	8
B8	CP006890	0	0	0	0.0844707	0	0	0	0	525053	SNP	ydfJ	A	G	nonsynonymous	S345G (AGC>GGC)	putative membrane protein mmpL3	V529_05230	1
B8	CP006890	1	1	1	1	1	1	1	1	537727	INS	V529_05350	G	T	---	coding (503/669 nt)	YjhB	V529_05350	8
B8	CP006890	0	0	0.103992	0.0649152	0	0	0.0904641	0	550128	SNP	yvdT/yveA	C	A	intergenic	intergenic (-83/+34)	HTH-type transcriptional regulator betI/putative amino acid-proton symporter ybeC	V529_05520/V529_05530	3
B8	CP006890	1	1	1	1	1	1	1	1	561965	INS	V529_t00230/thiL	G	T	---	intergenic (+32/-151)	tRNA-Asp/thiamine monophosphate kinase	V529_t00230/V529_05580	8
B8	CP006890	1	1	1	1	1	1	1	1	615285	INS	yebD/V529_06070	C	T	---	intergenic (+33/-88)	protein YebD/hypothetical protein	V529_06060/V529_06070	8
B8	CP006890	0	0.129064	0.215846	0.129902	0.138188	0.336437	0	0	644001	SNP	opuE	G	A	nonsynonymous	T136I (ACA>ATA)	OpuE	V529_06320	5
B8	CP006890	1	1	1	1	1	1	1	1	672179	DEL	V529_06520	G	---	---	coding (1955/1980 nt)	hypothetical protein	V529_06520	8
B8	CP006890	0.519434	0.513376	0.426297	0.518275	0.560133	0.522488	0.399107	0.51851	674422	SNP	V529_06530	A	T	synonymous	A701A (GCA>GCT)	hypothetical protein	V529_06530	8
B8	CP006890	0.437123	0.532892	0.466254	0.37908	0.503685	0.531426	0.449364	0.469271	674452	DEL	V529_06530	G	---	---	coding (2133/2211 nt)	hypothetical protein	V529_06530	8
B8	CP006890	1	0	1	1	0	0	1	1	674454	DEL	V529_06530	A	---	---	coding (2135/2211 nt)	hypothetical protein	V529_06530	5
B8	CP006890	1	1	1	1	1	1	1	1	674512	INS	V529_06530|V529_06540	G	CCAAATTCTTAGAATATCGAGAGATAAGCTTGATGTAGATG	|	coding (2193/2211 nt)|coding (10/6696 nt)	hypothetical protein|hypothetical protein	V529_06530|V529_06540	8
B8	CP006890	0.129653	0.154689	0.133271	0.154129	0.14493	0.140693	0.107489	0.12629	685980	SNP	V529_06560	C	T	synonymous	C663C (TGC>TGT)	hypothetical protein	V529_06560	8
B8	CP006890	0.156328	0.179329	0.158614	0.176847	0.190398	0.177541	0.129586	0.152883	685986	SNP	V529_06560	C	T	synonymous	G665G (GGC>GGT)	hypothetical protein	V529_06560	8
B8	CP006890	0.194737	0.207725	0.179979	0.220747	0.221956	0.206236	0.176713	0.173583	686020	SNP	V529_06560	A	G	nonsynonymous	S677G (AGC>GGC)	hypothetical protein	V529_06560	8
B8	CP006890	0.186062	0.199066	0.171696	0.20435	0.215136	0.202664	0.173676	0.171942	686022	SNP	V529_06560	C	G	nonsynonymous	S677R (AGC>AGG)	hypothetical protein	V529_06560	8
B8	CP006890	0.196528	0.206312	0.175875	0.212069	0.227115	0.208575	0.176713	0.176847	686027	SNP	V529_06560	T	A	nonsynonymous	L679Q (CTG>CAG)	hypothetical protein	V529_06560	8
B8	CP006890	0.19764	0.207426	0.181564	0.210356	0.236966	0.206282	0.180881	0.178944	686033	SNP	V529_06560	A	G	nonsynonymous	K681R (AAA>AGA)	hypothetical protein	V529_06560	8
B8	CP006890	0.0979929	0.10863	0.0938163	0.11478	0.127338	0.104517	0.110197	0.107779	686073	SNP	V529_06560	T	C	synonymous	Y694Y (TAT>TAC)	hypothetical protein	V529_06560	8
B8	CP006890	1	1	1	1	1	1	1	1	742345	INS	cotJC/yesJ	G	T	---	intergenic (+23/-65)	CotJC/GNAT family acetyltransferase	V529_06720/V529_06730	8
B8	CP006890	0	0.147147	0	0	0	0	0	0	761130	SNP	yfnD/yfnC	G	T	intergenic	intergenic (+22/+8)	putative glycosyltransferase/Fosmidomycin resistance protein	V529_06920/V529_06930	1
B8	CP006890	1	1	1	1	1	1	1	1	775419	INS	yfml/V529_07040	C	T	---	intergenic (+24/-53)	ATP-dependent RNA helicase/putative acetyltransferase	V529_07030/V529_07040	8
B8	CP006890	0	0	0	0	0	0.069777	0	0	780784	SNP	yflS	T	C	synonymous	A408A (GCT>GCC)	Citrate carrier Citrate transporter	V529_07090	1
B8	CP006890	1	1	1	1	1	1	1	1	783375	DEL	V529_07110	T	---	---	coding (1459/1473 nt)	collagen like triple helix with GXT repeats	V529_07110	8
B8	CP006890	0.20512	0.239025	0.216013	0.218926	0.235705	0.230022	0.178563	0.163668	783376	DEL	V529_07110	A	---	---	coding (1460/1473 nt)	collagen like triple helix with GXT repeats	V529_07110	8
B8	CP006890	0.2101	0.215276	0.197143	0.219185	0.203297	0.188585	0.162351	0.155184	783386	SNP	V529_07110	G	A	synonymous	E490E (GAG>GAA)	collagen like triple helix with GXT repeats	V529_07110	8
B8	CP006890	0	0	0	0.364833	0	0.39207	0	0	783386	INS	V529_07110	G	CCACCGGGATAACGGGATCAACAGGAGTAACAGGGATAACGGGATCAACAGGAG	---	coding (1470/1473 nt)	collagen like triple helix with GXT repeats	V529_07110	2
B8	CP006890	0.1353	0.147068	0.137086	0.177167	0.141181	0.114323	0.110732	0.122989	783391	SNP	V529_07110/V529_07120	A	C	intergenic	intergenic (+2/-441)	collagen like triple helix with GXT repeats/hypothetical protein	V529_07110/V529_07120	8
B8	CP006890	0.132752	0.150771	0.144517	0.173616	0.144551	0.116255	0.115148	0.120256	783394	SNP	V529_07110/V529_07120	G	T	intergenic	intergenic (+5/-438)	collagen like triple helix with GXT repeats/hypothetical protein	V529_07110/V529_07120	8
B8	CP006890	0.136034	0.150362	0.139259	0.172086	0.139308	0.111856	0.109296	0.124491	783395	SNP	V529_07110/V529_07120	A	G	intergenic	intergenic (+6/-437)	collagen like triple helix with GXT repeats/hypothetical protein	V529_07110/V529_07120	8
B8	CP006890	0.135787	0.152165	0.145663	0.168181	0.138805	0.113131	0.113492	0.124453	783400	SNP	V529_07110/V529_07120	G	T	intergenic	intergenic (+11/-432)	collagen like triple helix with GXT repeats/hypothetical protein	V529_07110/V529_07120	8
B8	CP006890	0.133745	0.147173	0.139442	0.158946	0.132649	0.107055	0.109395	0.121274	783404	SNP	V529_07110/V529_07120	T	G	intergenic	intergenic (+15/-428)	collagen like triple helix with GXT repeats/hypothetical protein	V529_07110/V529_07120	8
B8	CP006890	0.0821209	0.0897713	0.0792694	0.0767593	0.0507321	0	0.0693078	0.0803213	783418	SNP	V529_07110/V529_07120	A	C	intergenic	intergenic (+29/-414)	collagen like triple helix with GXT repeats/hypothetical protein	V529_07110/V529_07120	7
B8	CP006890	0.119748	0.0971847	0.110904	0.132909	0.143299	0.169734	0.162076	0.0747981	783424	SNP	V529_07110/V529_07120	A	C	intergenic	intergenic (+35/-408)	collagen like triple helix with GXT repeats/hypothetical protein	V529_07110/V529_07120	8
B8	CP006890	0.0993471	0.074069	0.0899878	0.108562	0.12037	0.137985	0.130718	0.0728593	783427	SNP	V529_07110/V529_07120	G	C	intergenic	intergenic (+38/-405)	collagen like triple helix with GXT repeats/hypothetical protein	V529_07110/V529_07120	8
B8	CP006890	0	0	0	0.607825	0	0	0	0	783429	INS	V529_07110/V529_07120	G	ATCAACAGGAGTAACAGGGATAACGGGATCAACAGGAGTAACAGGGATAACGGG	---	intergenic (+40/-403)	collagen like triple helix with GXT repeats/hypothetical protein	V529_07110/V529_07120	1
B8	CP006890	0	0	0.050046	0.0725017	0.0658455	0.0540314	0.0637641	0.0514402	783433	SNP	V529_07110/V529_07120	G	C	intergenic	intergenic (+44/-399)	collagen like triple helix with GXT repeats/hypothetical protein	V529_07110/V529_07120	6
B8	CP006890	0	0	0.0534654	0.0760489	0.069695	0.0566664	0.0660086	0.0503683	783436	SNP	V529_07110/V529_07120	A	T	intergenic	intergenic (+47/-396)	collagen like triple helix with GXT repeats/hypothetical protein	V529_07110/V529_07120	6
B8	CP006890	0.0731182	0.0806136	0.096168	0.0861111	0.106977	0.0791202	0.094594	0.0948081	783467	INS	V529_07110/V529_07120	G	C	---	intergenic (+78/-365)	collagen like triple helix with GXT repeats/hypothetical protein	V529_07110/V529_07120	8
B8	CP006890	0.511878	0.520337	0.544332	0.547909	0.524315	0.558319	0.546505	0.535668	783468	INS	V529_07110/V529_07120	C	C	---	intergenic (+79/-364)	collagen like triple helix with GXT repeats/hypothetical protein	V529_07110/V529_07120	8
B8	CP006890	0.434208	0.429415	0.400293	0.395224	0.409969	0.399569	0.397948	0.40393	783471	SNP	V529_07110/V529_07120	T	A	intergenic	intergenic (+82/-361)	collagen like triple helix with GXT repeats/hypothetical protein	V529_07110/V529_07120	8
B8	CP006890	0.566027	0.585224	0.484255	0.47507	0.523305	0.512767	0.511447	0.488684	783480	DEL	V529_07110/V529_07120	90-bp	---	---	intergenic (+91/-263)	collagen like triple helix with GXT repeats/hypothetical protein	V529_07110/V529_07120	8
B8	CP006890	0	0	0	0	0	0	0.593409	0	783534	SUB	V529_07110/V529_07120	46-bp	GGGAGCCACCGGGATAACGGGAGCCACGGGAGTAACAGGAGCTACCGGAGTAACAGGAGCCACCGGGATAACGGGATCAACA	---	intergenic (+145/-253)	collagen like triple helix with GXT repeats/hypothetical protein	V529_07110/V529_07120	1
B8	CP006890	0	0	0.586135	0	0.563566	0	0.471588	0	783561	SUB	V529_07110/V529_07120	CGGAG	AGGAGTAACGGGAGCCACCGGGATAACGGGAGCCACGGGAGTAACAGGAGCTACCGGAGTAACAGGAGCCACCGGGA	---	intergenic (+172/-267)	collagen like triple helix with GXT repeats/hypothetical protein	V529_07110/V529_07120	3
B8	CP006890	0.0974669	0	0.100011	0.119662	0.0987558	0.10157	0	0.106139	783570	SNP	V529_07110/V529_07120	G	T	intergenic	intergenic (+181/-262)	collagen like triple helix with GXT repeats/hypothetical protein	V529_07110/V529_07120	6
B8	CP006890	0.075973	0	0	0.0673037	0	0.0576229	0	0.0615044	783574	SNP	V529_07110/V529_07120	T	G	intergenic	intergenic (+185/-258)	collagen like triple helix with GXT repeats/hypothetical protein	V529_07110/V529_07120	4
B8	CP006890	0.235076	0.153674	0.179634	0.24871	0.174297	0.234965	0	0.221732	783576	SNP	V529_07110/V529_07120	A	T	intergenic	intergenic (+187/-256)	collagen like triple helix with GXT repeats/hypothetical protein	V529_07110/V529_07120	7
B8	CP006890	0.273047	0.160937	0.205131	0.269033	0.198544	0.258265	0	0.245361	783579	SNP	V529_07110/V529_07120	T	C	intergenic	intergenic (+190/-253)	collagen like triple helix with GXT repeats/hypothetical protein	V529_07110/V529_07120	7
B8	CP006890	0.183112	0.149825	0.2007	0.189659	0.193094	0.202383	0.18162	0.195077	783583	SNP	V529_07110/V529_07120	G	A	intergenic	intergenic (+194/-249)	collagen like triple helix with GXT repeats/hypothetical protein	V529_07110/V529_07120	8
B8	CP006890	0.288983	0.267354	0.226223	0.244407	0.276347	0.257038	0.257639	0.201447	783584	SNP	V529_07110/V529_07120	T	A	intergenic	intergenic (+195/-248)	collagen like triple helix with GXT repeats/hypothetical protein	V529_07110/V529_07120	8
B8	CP006890	0.287603	0.263139	0.222086	0.243528	0.279643	0.257045	0.263958	0.198991	783585	SNP	V529_07110/V529_07120	A	T	intergenic	intergenic (+196/-247)	collagen like triple helix with GXT repeats/hypothetical protein	V529_07110/V529_07120	8
B8	CP006890	0.310418	0.269786	0.237053	0.256473	0.306811	0.275208	0.291866	0.206484	783588	SNP	V529_07110/V529_07120	A	T	intergenic	intergenic (+199/-244)	collagen like triple helix with GXT repeats/hypothetical protein	V529_07110/V529_07120	8
B8	CP006890	0.194144	0.182527	0.17575	0.192966	0.14972	0.197413	0.179025	0.199556	783594	SNP	V529_07110/V529_07120	C	T	intergenic	intergenic (+205/-238)	collagen like triple helix with GXT repeats/hypothetical protein	V529_07110/V529_07120	8
B8	CP006890	0.178978	0.159696	0.190591	0.168725	0.17263	0.214857	0.183229	0.175693	783609	SNP	V529_07110/V529_07120	A	C	intergenic	intergenic (+220/-223)	collagen like triple helix with GXT repeats/hypothetical protein	V529_07110/V529_07120	8
B8	CP006890	0.56128	0.499683	0.515978	0.505995	0.500576	0.528523	0.549259	0.529079	783612	SNP	V529_07110/V529_07120	G	C	intergenic	intergenic (+223/-220)	collagen like triple helix with GXT repeats/hypothetical protein	V529_07110/V529_07120	8
B8	CP006890	0.288369	0.241565	0.263314	0.227246	0.222454	0.28945	0.281092	0.264661	783628	SNP	V529_07110/V529_07120	T	G	intergenic	intergenic (+239/-204)	collagen like triple helix with GXT repeats/hypothetical protein	V529_07110/V529_07120	8
B8	CP006890	0.294324	0.25137	0.272032	0.225793	0.23317	0.292623	0.283469	0.269871	783630	SNP	V529_07110/V529_07120	G	T	intergenic	intergenic (+241/-202)	collagen like triple helix with GXT repeats/hypothetical protein	V529_07110/V529_07120	8
B8	CP006890	0.271941	0.249296	0.246351	0.216694	0.207361	0.262419	0.266161	0.261054	783638	SNP	V529_07110/V529_07120	C	T	intergenic	intergenic (+249/-194)	collagen like triple helix with GXT repeats/hypothetical protein	V529_07110/V529_07120	8
B8	CP006890	0.258633	0.251802	0.238341	0.194989	0.189171	0.238359	0.24388	0.238311	783642	SNP	V529_07110/V529_07120	C	T	intergenic	intergenic (+253/-190)	collagen like triple helix with GXT repeats/hypothetical protein	V529_07110/V529_07120	8
B8	CP006890	0.258134	0.256553	0.235176	0.194933	0.185236	0.239133	0.248127	0.237255	783645	SNP	V529_07110/V529_07120	A	G	intergenic	intergenic (+256/-187)	collagen like triple helix with GXT repeats/hypothetical protein	V529_07110/V529_07120	8
B8	CP006890	0.244422	0.258171	0.226465	0.186673	0.177727	0.242165	0.244568	0.231499	783655	SNP	V529_07110/V529_07120	T	G	intergenic	intergenic (+266/-177)	collagen like triple helix with GXT repeats/hypothetical protein	V529_07110/V529_07120	8
B8	CP006890	0.194166	0.181627	0.192112	0.145811	0.154963	0.189166	0.214206	0.197512	783663	SNP	V529_07110/V529_07120	A	G	intergenic	intergenic (+274/-169)	collagen like triple helix with GXT repeats/hypothetical protein	V529_07110/V529_07120	8
B8	CP006890	0.164688	0.16058	0.165083	0.124701	0.129671	0.155948	0.186052	0.174125	783672	SNP	V529_07110/V529_07120	T	C	intergenic	intergenic (+283/-160)	collagen like triple helix with GXT repeats/hypothetical protein	V529_07110/V529_07120	8
B8	CP006890	0.161754	0.154795	0.166244	0.124845	0.127796	0.155466	0.184956	0.17376	783673	SNP	V529_07110/V529_07120	G	A	intergenic	intergenic (+284/-159)	collagen like triple helix with GXT repeats/hypothetical protein	V529_07110/V529_07120	8
B8	CP006890	0.160302	0.159082	0.161733	0.127696	0.132125	0.158926	0.187149	0.175386	783675	SNP	V529_07110/V529_07120	A	G	intergenic	intergenic (+286/-157)	collagen like triple helix with GXT repeats/hypothetical protein	V529_07110/V529_07120	8
B8	CP006890	0.0674157	0	0.0704994	0	0	0.0591531	0.0696659	0.0598955	783693	SNP	V529_07110/V529_07120	C	G	intergenic	intergenic (+304/-139)	collagen like triple helix with GXT repeats/hypothetical protein	V529_07110/V529_07120	5
B8	CP006890	0.599144	0.54278	0.569811	0.609861	0.579442	0.557746	0.6232	0.62594	792422	SNP	V529_07150	A	T	nonsynonymous	E1333V (GAA>GTA)	Cna protein B-type domain-containing protein	V529_07150	8
B8	CP006890	0.548253	0.450284	0.46505	0.516182	0.489233	0.504836	0.519444	0.56049	792436	SNP	V529_07150	C	A	synonymous	R1338R (CGA>AGA)	Cna protein B-type domain-containing protein	V529_07150	8
B8	CP006890	0.542944	0.433266	0.44926	0.507039	0.475492	0.499646	0.50567	0.549483	792437	SNP	V529_07150	G	A	nonsynonymous	R1338Q (CGA>CAA)	Cna protein B-type domain-containing protein	V529_07150	8
B8	CP006890	0.545673	0.436535	0.465004	0.513866	0.489455	0.507917	0.511469	0.553015	792438	SNP	V529_07150	A	G	synonymous	R1338R (CGA>CGG)	Cna protein B-type domain-containing protein	V529_07150	8
B8	CP006890	0.548027	0.434015	0.459416	0.512738	0.494195	0.500682	0.50798	0.552772	792441	SNP	V529_07150	C	G	nonsynonymous	N1339K (AAC>AAG)	Cna protein B-type domain-containing protein	V529_07150	8
B8	CP006890	0.582044	0.471613	0.497408	0.558945	0.537395	0.56047	0.547939	0.590085	792450	SNP	V529_07150	C	T	synonymous	G1342G (GGC>GGT)	Cna protein B-type domain-containing protein	V529_07150	8
B8	CP006890	0.481721	0.523817	0.519198	0.484944	0.527624	0.505884	0.511179	0.486658	792537	SNP	V529_07150	C	T	synonymous	G1371G (GGC>GGT)	Cna protein B-type domain-containing protein	V529_07150	8
B8	CP006890	0.476243	0.521568	0.511063	0.482473	0.533202	0.495342	0.511528	0.496707	792546	SNP	V529_07150	C	G	synonymous	P1374P (CCC>CCG)	Cna protein B-type domain-containing protein	V529_07150	8
B8	CP006890	0.426864	0.500213	0.465916	0.490662	0.497413	0.482058	0.484412	0.472501	792580	SNP	V529_07150	A	G	nonsynonymous	N1386D (AAC>GAC)	Cna protein B-type domain-containing protein	V529_07150	8
B8	CP006890	0.435461	0.477647	0.466797	0.493092	0.48975	0.473579	0.476857	0.467049	792585	SNP	V529_07150	T	C	synonymous	G1387G (GGT>GGC)	Cna protein B-type domain-containing protein	V529_07150	8
B8	CP006890	0.337536	0.377113	0.384505	0.408361	0.372869	0.373753	0.38871	0.386301	792607	SNP	V529_07150	G	A	nonsynonymous	V1395M (GTG>ATG)	Cna protein B-type domain-containing protein	V529_07150	8
B8	CP006890	0.335532	0.381276	0.377638	0.399241	0.357928	0.368899	0.377479	0.375603	792608	SNP	V529_07150	T	A	nonsynonymous	V1395E (GTG>GAG)	Cna protein B-type domain-containing protein	V529_07150	8
B8	CP006890	0.335744	0.373792	0.381319	0.393154	0.35757	0.372822	0.377762	0.371847	792609	SNP	V529_07150	G	A	synonymous	V1395V (GTG>GTA)	Cna protein B-type domain-containing protein	V529_07150	8
B8	CP006890	0.376337	0.406524	0.384588	0.387403	0.379731	0.392796	0.365385	0.392567	792628	SNP	V529_07150	T	A	nonsynonymous	S1402T (TCG>ACG)	Cna protein B-type domain-containing protein	V529_07150	8
B8	CP006890	0.383902	0.417142	0.400925	0.396343	0.386933	0.410996	0.375979	0.405197	792630	SNP	V529_07150	G	A	synonymous	S1402S (TCG>TCA)	Cna protein B-type domain-containing protein	V529_07150	8
B8	CP006890	0.38843	0.405575	0.386613	0.368008	0.377662	0.403944	0.360104	0.402254	792646	SNP	V529_07150	G	A	nonsynonymous	E1408K (GAG>AAG)	Cna protein B-type domain-containing protein	V529_07150	8
B8	CP006890	0.399879	0.413712	0.387093	0.361567	0.37749	0.396687	0.356268	0.392831	792649	SNP	V529_07150	T	C	nonsynonymous	S1409P (TCA>CCA)	Cna protein B-type domain-containing protein	V529_07150	8
B8	CP006890	0.385613	0.400148	0.385806	0.35816	0.377248	0.394732	0.347495	0.386301	792651	SNP	V529_07150	A	G	synonymous	S1409S (TCA>TCG)	Cna protein B-type domain-containing protein	V529_07150	8
B8	CP006890	0.37991	0.398554	0.383072	0.350191	0.369649	0.381874	0.345313	0.38286	792652	SNP	V529_07150	A	T	nonsynonymous	T1410S (ACT>TCT)	Cna protein B-type domain-containing protein	V529_07150	8
B8	CP006890	0.614613	0.527395	0.569677	0.608305	0.605029	0.584587	0.633058	0.603801	792692	SNP	V529_07150	A	G	nonsynonymous	Q1423R (CAG>CGG)	Cna protein B-type domain-containing protein	V529_07150	8
B8	CP006890	0	0.154539	0	0	0	0	0	0	805828	SNP	nagP/V529_07300	C	G	intergenic	intergenic (+7/-119)	NagP/hypothetical protein	V529_07290/V529_07300	1
B8	CP006890	0	0.0657768	0	0	0	0	0	0	806399	SNP	V529_07300/V529_07310	C	A	intergenic	intergenic (+12/+29)	hypothetical protein/hypothetical protein	V529_07300/V529_07310	1
B8	CP006890	0	0	0.0775318	0	0	0	0	0	835009	SNP	pdaA	A	C	nonsynonymous	K178T (AAG>ACG)	PdaA	V529_07590	1
B8	CP006890	0.0791898	0.154784	0.0805502	0.0735078	0.0730982	0	0.0939908	0.0694609	879529	SNP	yfiX	C	A	synonymous	T851T (ACC>ACA)	putative lysylphosphatidylglycerol synthetase LPG synthetase	V529_07980	7
B8	CP006890	0.100472	0.0976911	0	0	0	0	0	0	879555	DEL	yfiX/V529_07990	C	---	---	intergenic (+8/-87)	putative lysylphosphatidylglycerol synthetase LPG synthetase/hypothetical protein	V529_07980/V529_07990	2
B8	CP006890	1	1	1	1	1	1	1	1	879556	DEL	yfiX/V529_07990	T	---	---	intergenic (+9/-86)	putative lysylphosphatidylglycerol synthetase LPG synthetase/hypothetical protein	V529_07980/V529_07990	8
B8	CP006890	1	1	1	1	1	1	1	1	879576	DEL	yfiX/V529_07990	A	---	---	intergenic (+29/-66)	putative lysylphosphatidylglycerol synthetase LPG synthetase/hypothetical protein	V529_07980/V529_07990	8
B8	CP006890	1	1	1	1	1	1	1	1	889126	INS	yfhM/csbB	C	A	---	intergenic (+101/-109)	Abhydrolase domain-containing protein 7/bactoprenol glucosyl transferase	V529_08130/V529_08140	8
B8	CP006890	0.226292	0.276919	0.209029	0.23898	0.315929	0.273167	0.247241	0.261168	909841	SNP	V529_t00240	A	G	noncoding	noncoding (58/75 nt)	tRNA-Asn	V529_t00240	8
B8	CP006890	0.467671	0.555904	0.428071	0.431702	0.409449	0.436666	0.40445	0.42926	910923	SNP	V529_t00360	T	C	noncoding	noncoding (26/75 nt)	tRNA-Gly	V529_t00360	8
B8	CP006890	0.0757219	0	0	0	0	0	0	0	910974	SUB	V529_t00370	83-bp	CTATACCATCCAC	---	---	V529_t00370	[V529_t00370]	1
B8	CP006890	0	0	0	0.0844283	0	0	0	0	951025	SNP	V529_08740	C	G	nonsynonymous	D64H (GAT>CAT)	hypothetical protein	V529_08740	1
B8	CP006890	1	1	1	1	1	1	1	1	952806	INS	yhcL/V529_08760	G	A	---	intergenic (+49/+43)	L-cystine uptake protein tcyP Transporter of cystine tcyP/hypothetical protein	V529_08750/V529_08760	8
B8	CP006890	0	0	0	0	0	0.0807867	0.267251	0.231004	1003206	SNP	dat	C	T	nonsynonymous	A166V (GCG>GTG)	Dat	V529_09260	3
B8	CP006890	0	0	0	0	0	0.0928531	0	0	1071479	SNP	hemAT	C	T	nonsynonymous	E254K (GAA>AAA)	HemAT	V529_09980	1
B8	CP006890	1	1	1	1	1	1	1	1	1074870	DEL	yhxC/V529_10010	A	---	---	intergenic (+4/+28)	short-chain dehydrogenase/reductase SDR/hypothetical protein	V529_10000/V529_10010	8
B8	CP006890	0	0	0	0.100033	0	0	0	0	1097372	SNP	sbcD	A	G	nonsynonymous	K75R (AAG>AGG)	DNA double-strand break repair protein mre11	V529_10230	1
B8	CP006890	0	0	0.0566092	0	0	0	0	0	1116443	SNP	V529_10460/yitJ	G	C	intergenic	intergenic (-51/+32)	hypothetical protein/bifunctional homocysteine S-methyltransferase/5,10-methylenetetrahydrofolate reductase protein	V529_10460/V529_10470	1
B8	CP006890	0	0	0	0	0.0848312	0	0	0	1162710	SNP	oppF/V529_10960	G	T	intergenic	intergenic (+31/-76)	Oligopeptide transport ATP-binding protein oppF/hypothetical protein	V529_10950/V529_10960	1
B8	CP006890	1	1	1	1	1	1	1	1	1164633	INS	yjbC	G	A	---	coding (543/573 nt)	GCN5-related N-acetyltransferase YjbC	V529_10970	8
B8	CP006890	0	0.117589	0	0	0	0	0	0	1166915	SNP	mecA/yjbF	G	T	intergenic	intergenic (+28/-123)	adaptor protein/competence CoiA family protein	V529_11000/V529_11010	1
B8	CP006890	0	0	0	0	0	0	0	0.0508943	1186907	SNP	cotZ/cotY	T	G	intergenic	intergenic (-69/+77)	CotZ/CotY	V529_11230/V529_11240	1
B8	CP006890	1	1	1	1	1	1	1	1	1278502	DEL	ykfD	T	---	---	coding (972/1005 nt)	Oligopeptide transport ATP-binding protein appF	V529_12330	8
B8	CP006890	1	1	1	1	1	1	1	1	1278523	DEL	ykfD	T	---	---	coding (993/1005 nt)	Oligopeptide transport ATP-binding protein appF	V529_12330	8
B8	CP006890	0	0	0	0	0	0.0748992	0	0	1281671	SNP	ykkB	A	G	nonsynonymous	N118D (AAC>GAC)	acetyltransferase, ribosomal protein N-acetylase	V529_12370	1
B8	CP006890	0	0	0	0	0	0	0	0.0771294	1283998	SNP	purU/proB	G	T	intergenic	intergenic (+316/-54)	formyltetrahydrofolate deformylase/gamma-glutamyl kinase	V529_12400/V529_12410	1
B8	CP006890	0	0	0	0.152951	0	0	0	0.158713	1283999	SNP	purU/proB	G	T	intergenic	intergenic (+317/-53)	formyltetrahydrofolate deformylase/gamma-glutamyl kinase	V529_12400/V529_12410	2
B8	CP006890	0	0	0	0	0	0	0.0800977	0	1318259	SNP	ykrM/V529_12790	G	T	intergenic	intergenic (+20/-105)	K+-transporting ATPase/hypothetical protein	V529_12780/V529_12790	1
B8	CP006890	0	0	0	0.318769	0	0	0	0.27223	1334852	INS	motB	C	TCTT	---	coding (295/786 nt)	flagellar motor protein MotB	V529_12980	2
B8	CP006890	0	0.0656886	0	0	0	0	0	0	1336096	SNP	motA/clpE	T	C	intergenic	intergenic (-163/+7)	flagellar motor protein MotA/ATP-dependent Clp protease ATP-binding subunit ClpC	V529_12990/V529_13000	1
B8	CP006890	0	0	0	0	0	0	0	0.0600548	1345327	SNP	ykvO/V529_13110	G	T	intergenic	intergenic (+155/-292)	short-chain dehydrogenase/reductase SDR/hypothetical protein	V529_13100/V529_13110	1
B8	CP006890	0	0.0609369	0.0678363	0	0	0	0	0	1367821	SNP	baeS	G	T	nonsense	G176* (GGA>TGA)	two-component sensor histidine kinase	V529_13320	2
B8	CP006890	0	0.117065	0	0	0	0	0	0	1371780	SNP	cheV/V529_13360	C	A	intergenic	intergenic (+8/+35)	CheV/hypothetical protein	V529_13350/V529_13360	1
B8	CP006890	1	1	1	1	1	1	1	1	1381379	INS	ccpC/ykuN	A	T	---	intergenic (+29/-83)	CcpC/flavodoxin	V529_13470/V529_13480	8
B8	CP006890	1	1	1	1	1	1	1	1	1385597	INS	V529_13530/ykuT	G	A	---	intergenic (+4/+29)	hypothetical protein/putative mscS family protein ybiO	V529_13530/V529_13540	8
B8	CP006890	0	0	0	0	0	0.0584345	0	0	1576849	SNP	yloA	C	T	synonymous	L81L (CTG>CTA)	putative proteinYloA	V529_15040	1
B8	CP006890	1	1	1	1	1	1	1	1	1708803	DEL	V529_16370	A	---	---	coding (215/234 nt)	hypothetical protein	V529_16370	8
B8	CP006890	1	1	1	1	1	1	1	1	1798443	INS	V529_16650/V529_16660	G	T	---	intergenic (+23/+10)	hypothetical protein/hypothetical protein	V529_16650/V529_16660	8
B8	CP006890	1	1	1	1	1	1	1	1	1841998	DEL	V529_17160	G	---	---	coding (132/480 nt)	hypothetical protein	V529_17160	8
B8	CP006890	1	1	1	1	1	1	1	1	1868562	DEL	V529_17550/V529_17560	T	---	---	intergenic (+21/+13)	hypothetical protein/hypothetical protein	V529_17550/V529_17560	8
B8	CP006890	1	1	1	1	1	1	1	1	1868568	DEL	V529_17550/V529_17560	T	---	---	intergenic (+27/+7)	hypothetical protein/hypothetical protein	V529_17550/V529_17560	8
B8	CP006890	0	0	0.0618577	0	0	0	0	0	1894975	SNP	yvrH/ynfF	G	T	intergenic	intergenic (-122/+22)	Transcriptional regulatory protein yvrH/YnfF	V529_17820/V529_17830	1
B8	CP006890	0.0737791	0	0	0	0	0	0	0	2016940	SNP	V529_18320	T	C	nonsynonymous	S21G (AGC>GGC)	phage tail tape measure protein, TP901 family, core region domain protein	V529_18320	1
B8	CP006890	1	1	1	1	1	1	1	1	2043597	DEL	xerC/V529_t00420	A	---	---	intergenic (+9/+151)	tyrosine recombinase XerC/tRNA-Arg	V529_18800/V529_t00420	8
B8	CP006890	1	1	1	1	1	1	1	1	2111374	SNP	yojH	A	G	synonymous	K281K (AAA>AAG)	piezosome protein	V529_19530	8
B8	CP006890	0.895788	0.87677	0.934762	0.914193	0.867711	0.898433	0.931194	0.899195	2111377	SNP	yojH	G	A	synonymous	G282G (GGG>GGA)	piezosome protein	V529_19530	8
B8	CP006890	0.10332	0.121211	0.0648613	0.0857124	0.128445	0.102039	0.0682902	0.0979366	2111377	INS	yojH	G	A	---	coding (846/849 nt)	piezosome protein	V529_19530	8
B8	CP006890	1	1	1	1	1	1	1	1	2111389	DEL	yojH/yojG	T	---	---	intergenic (+9/+20)	piezosome protein/N-acetylglucosaminyl-phosphatidylinositolde-N- acetylase	V529_19530/V529_19540	8
B8	CP006890	0.0564113	0	0	0	0	0	0	0	2315132	SNP	V529_22340/V529_22350	A	G	intergenic	intergenic (-118/+221)	hypothetical protein/hypothetical protein	V529_22340/V529_22350	1
B8	CP006890	1	1	1	1	1	1	1	1	2347573	INS	V529_22720	C	T	---	coding (662/708 nt)	hypothetical protein	V529_22720	8
B8	CP006890	1	1	1	1	1	1	1	1	2424552	INS	V529_23670/gpsA	C	A	---	intergenic (-97/+232)	hypothetical protein/NAD(P)H-dependent glycerol-3-phosphate dehydrogenase	V529_23670/V529_23680	8
B8	CP006890	0	0.0743656	0	0	0	0	0	0	2447357	SNP	serA/rsiX	G	T	intergenic	intergenic (+34/+13)	D-3-phosphoglycerate dehydrogenase/Sigma-X negative effector	V529_23910/V529_23920	1
B8	CP006890	0	0	0.12468	0	0	0	0	0	2468797	SNP	V529_24170	A	C	nonsynonymous	N183H (AAC>CAC)	hypothetical protein	V529_24170	1
B8	CP006890	1	1	1	1	1	1	1	1	2475451	INS	spoVAA	G	T	---	coding (121/627 nt)	SpoVAA	V529_24250	8
B8	CP006890	0	0	0.0741496	0	0	0	0	0	2495857	SNP	V529_24520	T	A	nonsynonymous	S88C (AGC>TGC)	hypothetical protein	V529_24520	1
B8	CP006890	1	1	1	1	1	1	1	1	2577722	DEL	V529_24820	A	---	---	coding (213/879 nt)	LysR family transcriptional regulator	V529_24820	8
B8	CP006890	1	1	1	1	1	1	1	1	2579596	INS	yqjM/V529_24850	A	T	---	intergenic (+45/-68)	NADPH dehydrogenase NamA/hypothetical protein	V529_24840/V529_24850	8
B8	CP006890	0	0	0.106659	0	0	0	0	0	2583385	SNP	zwf/yqjI	C	A	intergenic	intergenic (+66/+28)	glucose-6-phosphate 1-dehydrogenase/6-phosphogluconate dehydrogenase	V529_24880/V529_24890	1
B8	CP006890	0	0	0	0.146644	0	0.155157	0	0.218912	2596417	SNP	V529_25030/bkdB	G	A	intergenic	intergenic (+36/+9)	hypothetical protein/branched-chain alpha-keto acid dehydrogenase subunit E2	V529_25030/V529_25040	3
B8	CP006890	0.155938	0	0	0	0	0	0	0	2618893	SNP	yqiG/V529_25270	C	A	intergenic	intergenic (+11/-114)	NADH-dependent flavin oxidoreductase/Spore germination protein gerPA/gerPF	V529_25260/V529_25270	1
[truncated: 4,539 more rows]
