# Supplementary material for: Presence of a biofilm beneficiary alters the evolutionary trajectory of a biofilm former
Source: ISME J. 2025 Jul 31;19(1):wraf160. doi: 10.1093/ismejo/wraf160 (PMC12393148; doi:10.1093/ismejo/wraf160)
Supplement: Dataset_S4_Main_figure_data_2025_wraf160 [file dataset_s4_main_figure_data_2025_wraf160.xlsx]

## Sheet: Fig 1B
Bample	Species	Transfer	Lineage	Group	DNA copies	Lineage
T1_B1	Bacillus	1	B1	Monoevolution	67300000	1
T1_B2	Bacillus	1	B2	Monoevolution	77300000	2
T1_B3	Bacillus	1	B3	Monoevolution	51000000	3
T1_B4	Bacillus	1	B4	Monoevolution	54500000	4
T1_B5	Bacillus	1	B5	Monoevolution	53300000	5
T1_B6	Bacillus	1	B6	Monoevolution	47400000	6
T1_B7	Bacillus	1	B7	Monoevolution	66800000	7
T1_B8	Bacillus	1	B8	Monoevolution	49600000	8
T1_BS1	Bacillus	1	BS1	Coevolution	83100000	1
T1_BS2	Bacillus	1	BS2	Coevolution	42800000	2
T1_BS3	Bacillus	1	BS3	Coevolution	26500000	3
T1_BS4	Bacillus	1	BS4	Coevolution	46400000	4
T1_BS5	Bacillus	1	BS5	Coevolution	15300000	5
T1_BS6	Bacillus	1	BS6	Coevolution	15300000	6
T1_BS7	Bacillus	1	BS7	Coevolution	25000000	7
T1_BS8	Bacillus	1	BS8	Coevolution	27300000	8
T3_B1	Bacillus	3	B1	Monoevolution	90700000	1
T3_B2	Bacillus	3	B2	Monoevolution	74500000	2
T3_B3	Bacillus	3	B3	Monoevolution	24600000	3
T3_B4	Bacillus	3	B4	Monoevolution	35700000	4
T3_B5	Bacillus	3	B5	Monoevolution	78000000	5
T3_B6	Bacillus	3	B6	Monoevolution	40700000	6
T3_B7	Bacillus	3	B7	Monoevolution	57300000	7
T3_B8	Bacillus	3	B8	Monoevolution	47700000	8
T3_BS1	Bacillus	3	BS1	Coevolution	96800000	1
T3_BS2	Bacillus	3	BS2	Coevolution	120000000	2
T3_BS3	Bacillus	3	BS3	Coevolution	68300000	3
T3_BS4	Bacillus	3	BS4	Coevolution	92000000	4
T3_BS5	Bacillus	3	BS5	Coevolution	62600000	5
T3_BS6	Bacillus	3	BS6	Coevolution	54100000	6
T3_BS7	Bacillus	3	BS7	Coevolution	57300000	7
T3_BS8	Bacillus	3	BS8	Coevolution	41600000	8
T6_B1	Bacillus	6	B1	Monoevolution	32600000	1
T6_B2	Bacillus	6	B2	Monoevolution	29800000	2
T6_B3	Bacillus	6	B3	Monoevolution	32000000	3
T6_B4	Bacillus	6	B4	Monoevolution	55100000	4
T6_B5	Bacillus	6	B5	Monoevolution	65200000	5
T6_B6	Bacillus	6	B6	Monoevolution	64400000	6
T6_B7	Bacillus	6	B7	Monoevolution	79900000	7
T6_B8	Bacillus	6	B8	Monoevolution	76700000	8
T6_BS1	Bacillus	6	BS1	Coevolution	20600000	1
T6_BS2	Bacillus	6	BS2	Coevolution	22800000	2
T6_BS3	Bacillus	6	BS3	Coevolution	31500000	3
T6_BS4	Bacillus	6	BS4	Coevolution	42300000	4
T6_BS5	Bacillus	6	BS5	Coevolution	32000000	5
T6_BS6	Bacillus	6	BS6	Coevolution	19000000	6
T6_BS7	Bacillus	6	BS7	Coevolution	18000000	7
T6_BS8	Bacillus	6	BS8	Coevolution	22200000	8
T9_B1	Bacillus	9	B1	Monoevolution	48600000	1
T9_B2	Bacillus	9	B2	Monoevolution	59900000	2
T9_B3	Bacillus	9	B3	Monoevolution	61700000	3
T9_B4	Bacillus	9	B4	Monoevolution	68300000	4
T9_B5	Bacillus	9	B5	Monoevolution	13300000	5
T9_B6	Bacillus	9	B6	Monoevolution	62700000	6
T9_B7	Bacillus	9	B7	Monoevolution	73100000	7
T9_B8	Bacillus	9	B8	Monoevolution	33700000	8
T9_BS1	Bacillus	9	BS1	Coevolution	11400000	1
T9_BS2	Bacillus	9	BS2	Coevolution	71800000	2
T9_BS3	Bacillus	9	BS3	Coevolution	28700000	3
T9_BS4	Bacillus	9	BS4	Coevolution	24200000	4
T9_BS5	Bacillus	9	BS5	Coevolution	23100000	5
T9_BS6	Bacillus	9	BS6	Coevolution	53200000	6
T9_BS7	Bacillus	9	BS7	Coevolution	19500000	7
T9_BS8	Bacillus	9	BS8	Coevolution	31200000	8
T12_B1	Bacillus	12	B1	Monoevolution	31800000	1
T12_B2	Bacillus	12	B2	Monoevolution	98700000	2
T12_B3	Bacillus	12	B3	Monoevolution	43600000	3
T12_B4	Bacillus	12	B4	Monoevolution	30100000	4
T12_B5	Bacillus	12	B5	Monoevolution	41000000	5
T12_B6	Bacillus	12	B6	Monoevolution	53600000	6
T12_B7	Bacillus	12	B7	Monoevolution	34000000	7
T12_B8	Bacillus	12	B8	Monoevolution	55400000	8
T12_BS1	Bacillus	12	BS1	Coevolution	92300000	1
T12_BS2	Bacillus	12	BS2	Coevolution	105000000	2
T12_BS3	Bacillus	12	BS3	Coevolution	60200000	3
T12_BS4	Bacillus	12	BS4	Coevolution	89600000	4
T12_BS5	Bacillus	12	BS5	Coevolution	121000000	5
T12_BS6	Bacillus	12	BS6	Coevolution	71300000	6
T12_BS7	Bacillus	12	BS7	Coevolution	68800000	7
T12_BS8	Bacillus	12	BS8	Coevolution	90000000	8
T15_B1	Bacillus	15	B1	Monoevolution	92300000	1
T15_B2	Bacillus	15	B2	Monoevolution	105000000	2
T15_B3	Bacillus	15	B3	Monoevolution	60200000	3
T15_B4	Bacillus	15	B4	Monoevolution	89600000	4
T15_B5	Bacillus	15	B5	Monoevolution	121000000	5
T15_B6	Bacillus	15	B6	Monoevolution	71300000	6
T15_B7	Bacillus	15	B7	Monoevolution	68800000	7
T15_B8	Bacillus	15	B8	Monoevolution	90000000	8
T15_BS1	Bacillus	15	BS1	Coevolution	15400000	1
T15_BS2	Bacillus	15	BS2	Coevolution	44400000	2
T15_BS3	Bacillus	15	BS3	Coevolution	13700000	3
T15_BS4	Bacillus	15	BS4	Coevolution	21500000	4
T15_BS5	Bacillus	15	BS5	Coevolution	15700000	5
T15_BS6	Bacillus	15	BS6	Coevolution	18100000	6
T15_BS7	Bacillus	15	BS7	Coevolution	10400000	7
T15_BS8	Bacillus	15	BS8	Coevolution	21500000	8
T18_B1	Bacillus	18	B1	Monoevolution	142000000	1
T18_B2	Bacillus	18	B2	Monoevolution	109000000	2
T18_B3	Bacillus	18	B3	Monoevolution	150000000	3
T18_B4	Bacillus	18	B4	Monoevolution	158000000	4
T18_B5	Bacillus	18	B5	Monoevolution	208000000	5
T18_B6	Bacillus	18	B6	Monoevolution	159000000	6
T18_B7	Bacillus	18	B7	Monoevolution	148000000	7
T18_B8	Bacillus	18	B8	Monoevolution	172000000	8
T18_BS1	Bacillus	18	BS1	Coevolution	21800000	1
T18_BS2	Bacillus	18	BS2	Coevolution	19200000	2
T18_BS3	Bacillus	18	BS3	Coevolution	45200000	3
T18_BS4	Bacillus	18	BS4	Coevolution	25500000	4
T18_BS5	Bacillus	18	BS5	Coevolution	26700000	5
T18_BS6	Bacillus	18	BS6	Coevolution	9910000	6
T18_BS7	Bacillus	18	BS7	Coevolution	62700000	7
T18_BS8	Bacillus	18	BS8	Coevolution	26200000	8
T1_BS1	Stutzerimonas	1	BS1	Coevolution	24300000	1
T1_BS2	Stutzerimonas	1	BS2	Coevolution	4220000	2
T1_BS3	Stutzerimonas	1	BS3	Coevolution	4600000	3
T1_BS4	Stutzerimonas	1	BS4	Coevolution	16900000	4
T1_BS5	Stutzerimonas	1	BS5	Coevolution	4290000	5
T1_BS6	Stutzerimonas	1	BS6	Coevolution	6280000	6
T1_BS7	Stutzerimonas	1	BS7	Coevolution	8330000	7
T1_BS8	Stutzerimonas	1	BS8	Coevolution	13700000	8
T3_BS1	Stutzerimonas	3	BS1	Coevolution	259000000	1
T3_BS2	Stutzerimonas	3	BS2	Coevolution	415000000	2
T3_BS3	Stutzerimonas	3	BS3	Coevolution	244000000	3
T3_BS4	Stutzerimonas	3	BS4	Coevolution	509000000	4
T3_BS5	Stutzerimonas	3	BS5	Coevolution	308000000	5
T3_BS6	Stutzerimonas	3	BS6	Coevolution	443000000	6
T3_BS7	Stutzerimonas	3	BS7	Coevolution	406000000	7
T3_BS8	Stutzerimonas	3	BS8	Coevolution	244000000	8
T6_BS1	Stutzerimonas	6	BS1	Coevolution	138000000	1
T6_BS2	Stutzerimonas	6	BS2	Coevolution	248000000	2
T6_BS3	Stutzerimonas	6	BS3	Coevolution	283000000	3
T6_BS4	Stutzerimonas	6	BS4	Coevolution	359000000	4
T6_BS5	Stutzerimonas	6	BS5	Coevolution	375000000	5
T6_BS6	Stutzerimonas	6	BS6	Coevolution	324000000	6
T6_BS7	Stutzerimonas	6	BS7	Coevolution	213000000	7
T6_BS8	Stutzerimonas	6	BS8	Coevolution	139000000	8
T9_BS1	Stutzerimonas	9	BS1	Coevolution	78200000	1
T9_BS2	Stutzerimonas	9	BS2	Coevolution	159000000	2
T9_BS3	Stutzerimonas	9	BS3	Coevolution	246000000	3
T9_BS4	Stutzerimonas	9	BS4	Coevolution	272000000	4
T9_BS5	Stutzerimonas	9	BS5	Coevolution	396000000	5
T9_BS6	Stutzerimonas	9	BS6	Coevolution	324000000	6
T9_BS7	Stutzerimonas	9	BS7	Coevolution	252000000	7
T9_BS8	Stutzerimonas	9	BS8	Coevolution	140000000	8
T12_BS1	Stutzerimonas	12	BS1	Coevolution	190000000	1
T12_BS2	Stutzerimonas	12	BS2	Coevolution	346000000	2
T12_BS3	Stutzerimonas	12	BS3	Coevolution	329000000	3
T12_BS4	Stutzerimonas	12	BS4	Coevolution	350000000	4
T12_BS5	Stutzerimonas	12	BS5	Coevolution	335000000	5
T12_BS6	Stutzerimonas	12	BS6	Coevolution	381000000	6
T12_BS7	Stutzerimonas	12	BS7	Coevolution	279000000	7
T12_BS8	Stutzerimonas	12	BS8	Coevolution	160000000	8
T15_BS1	Stutzerimonas	15	BS1	Coevolution	71900000	1
T15_BS2	Stutzerimonas	15	BS2	Coevolution	147000000	2
T15_BS3	Stutzerimonas	15	BS3	Coevolution	234000000	3
T15_BS4	Stutzerimonas	15	BS4	Coevolution	161000000	4
T15_BS5	Stutzerimonas	15	BS5	Coevolution	98300000	5
T15_BS6	Stutzerimonas	15	BS6	Coevolution	217000000	6
T15_BS7	Stutzerimonas	15	BS7	Coevolution	130000000	7
T15_BS8	Stutzerimonas	15	BS8	Coevolution	64300000	8
T18_BS1	Stutzerimonas	18	BS1	Coevolution	77400000	1
T18_BS2	Stutzerimonas	18	BS2	Coevolution	105000000	2
T18_BS3	Stutzerimonas	18	BS3	Coevolution	294000000	3
T18_BS4	Stutzerimonas	18	BS4	Coevolution	166000000	4
T18_BS5	Stutzerimonas	18	BS5	Coevolution	199000000	5
T18_BS6	Stutzerimonas	18	BS6	Coevolution	239000000	6
T18_BS7	Stutzerimonas	18	BS7	Coevolution	274000000	7
T18_BS8	Stutzerimonas	18	BS8	Coevolution	80100000	8

## Sheet: Fig 1D
Lineage	Transfer	Morphotype	CFU_1	CFU_2	CFU_3	Dilution
B1	1	Volcano	29	35	25	10000000
B2	1	Volcano	15	16	9	10000000
B3	1	Volcano	15	17	14	10000000
B4	1	Volcano	22	13	25	10000000
B5	1	Volcano	17	28	11	10000000
B6	1	Volcano	16	16	11	10000000
B7	1	Volcano	10	8	13	10000000
B8	1	Volcano	17	15	12	10000000
B1	1	Slimy	9	9	11	10000000
B2	1	Slimy	7	3	3	10000000
B3	1	Slimy	10	4	8	10000000
B4	1	Slimy	9	7	10	10000000
B5	1	Slimy	7	6	8	10000000
B6	1	Slimy	4	12	11	10000000
B7	1	Slimy	9	19	12	10000000
B8	1	Slimy	12	23	15	10000000
B1	1	Rough	0	0	0	10000000
B2	1	Rough	0	0	0	10000000
B3	1	Rough	0	0	0	10000000
B4	1	Rough	0	0	0	10000000
B5	1	Rough	0	0	0	10000000
B6	1	Rough	0	0	0	10000000
B7	1	Rough	0	0	0	10000000
B8	1	Rough	0	0	0	10000000
B1	1	Wrinkle	0	0	0	10000000
B2	1	Wrinkle	0	0	0	10000000
B3	1	Wrinkle	0	0	0	10000000
B4	1	Wrinkle	0	0	0	10000000
B5	1	Wrinkle	0	0	0	10000000
B6	1	Wrinkle	0	0	0	10000000
B7	1	Wrinkle	0	0	0	10000000
B8	1	Wrinkle	0	0	0	10000000
BS1	1	Volcano	35	44	17	10000000
BS2	1	Volcano	41	34	23	10000000
BS3	1	Volcano	21	31	25	10000000
BS4	1	Volcano	28	29	24	10000000
BS5	1	Volcano	29	28	25	10000000
BS6	1	Volcano	28	24	17	10000000
BS7	1	Volcano	39	25	33	10000000
BS8	1	Volcano	41	29	27	10000000
BS1	1	Slimy	8	5	12	10000000
BS2	1	Slimy	9	10	10	10000000
BS3	1	Slimy	5	2	5	10000000
BS4	1	Slimy	4	6	7	10000000
BS5	1	Slimy	5	5	6	10000000
BS6	1	Slimy	4	5	2	10000000
BS7	1	Slimy	4	3	5	10000000
BS8	1	Slimy	3	3	2	10000000
BS1	1	Rough	0	0	0	10000000
BS2	1	Rough	0	0	0	10000000
BS3	1	Rough	0	0	0	10000000
BS4	1	Rough	0	0	0	10000000
BS5	1	Rough	0	0	0	10000000
BS6	1	Rough	0	0	0	10000000
BS7	1	Rough	0	0	0	10000000
BS8	1	Rough	0	0	0	10000000
BS1	1	Wrinkle	0	0	0	10000000
BS2	1	Wrinkle	0	0	0	10000000
BS3	1	Wrinkle	0	0	0	10000000
BS4	1	Wrinkle	0	0	0	10000000
BS5	1	Wrinkle	0	0	0	10000000
BS6	1	Wrinkle	0	0	0	10000000
BS7	1	Wrinkle	0	0	0	10000000
BS8	1	Wrinkle	0	0	0	10000000
B1	3	Volcano	38	38	37	10000000
B2	3	Volcano	21	28	27	10000000
B3	3	Volcano	13	18	25	10000000
B4	3	Volcano	26	18	14	10000000
B5	3	Volcano	35	27	24	10000000
B6	3	Volcano	11	19	23	10000000
B7	3	Volcano	30	23	25	10000000
B8	3	Volcano	30	30	32	10000000
B1	3	Slimy	0	0	0	10000000
B2	3	Slimy	2	2	3	10000000
B3	3	Slimy	1	0	1	10000000
B4	3	Slimy	2	0	0	10000000
B5	3	Slimy	0	0	0	10000000
B6	3	Slimy	4	1	1	10000000
B7	3	Slimy	1	0	1	10000000
B8	3	Slimy	0	0	1	10000000
B1	3	Rough	0	0	0	10000000
B2	3	Rough	0	0	0	10000000
B3	3	Rough	0	1	0	10000000
B4	3	Rough	0	0	0	10000000
B5	3	Rough	1	2	0	10000000
B6	3	Rough	0	0	0	10000000
B7	3	Rough	0	0	0	10000000
B8	3	Rough	0	0	0	10000000
B1	3	Wrinkle	0	0	0	10000000
B2	3	Wrinkle	0	0	0	10000000
B3	3	Wrinkle	0	0	0	10000000
B4	3	Wrinkle	0	0	0	10000000
B5	3	Wrinkle	0	0	0	10000000
B6	3	Wrinkle	0	0	0	10000000
B7	3	Wrinkle	0	0	0	10000000
B8	3	Wrinkle	0	0	0	10000000
BS1	3	Volcano	64	45	54	10000000
BS2	3	Volcano	55	59	64	10000000
BS3	3	Volcano	40	44	30	10000000
BS4	3	Volcano	49	51	43	10000000
BS5	3	Volcano	28	39	27	10000000
BS6	3	Volcano	42	43	38	10000000
BS7	3	Volcano	39	52	42	10000000
BS8	3	Volcano	40	30	35	10000000
BS1	3	Slimy	9	5	7	10000000
BS2	3	Slimy	5	8	14	10000000
BS3	3	Slimy	5	0	3	10000000
BS4	3	Slimy	6	3	7	10000000
BS5	3	Slimy	2	4	1	10000000
BS6	3	Slimy	1	2	2	10000000
BS7	3	Slimy	2	6	5	10000000
BS8	3	Slimy	6	9	10	10000000
BS1	3	Rough	2	4	3	10000000
BS2	3	Rough	4	2	3	10000000
BS3	3	Rough	4	2	3	10000000
BS4	3	Rough	10	4	3	10000000
BS5	3	Rough	2	3	1	10000000
BS6	3	Rough	0	0	0	10000000
BS7	3	Rough	2	6	3	10000000
BS8	3	Rough	2	1	3	10000000
BS1	3	Wrinkle	0	0	0	10000000
BS2	3	Wrinkle	0	0	0	10000000
BS3	3	Wrinkle	0	0	0	10000000
BS4	3	Wrinkle	0	0	0	10000000
BS5	3	Wrinkle	0	0	0	10000000
BS6	3	Wrinkle	0	0	0	10000000
BS7	3	Wrinkle	0	0	0	10000000
BS8	3	Wrinkle	0	0	0	10000000
B1	6	Volcano	14	16	23	10000000
B2	6	Volcano	16	23	32	10000000
B3	6	Volcano	36	25	27	10000000
B4	6	Volcano	6	19	16	10000000
B5	6	Volcano	22	17	16	10000000
B6	6	Volcano	5	2	3	10000000
B7	6	Volcano	8	11	7	10000000
B8	6	Volcano	24	25	37	10000000
B1	6	Slimy	6	12	4	10000000
B2	6	Slimy	1	1	0	10000000
B3	6	Slimy	2	1	1	10000000
B4	6	Slimy	2	3	2	10000000
B5	6	Slimy	0	0	0	10000000
B6	6	Slimy	15	15	13	10000000
B7	6	Slimy	9	5	7	10000000
B8	6	Slimy	3	4	2	10000000
B1	6	Rough	4	9	6	10000000
B2	6	Rough	1	2	2	10000000
B3	6	Rough	2	8	4	10000000
B4	6	Rough	0	0	0	10000000
B5	6	Rough	0	0	0	10000000
B6	6	Rough	0	0	0	10000000
B7	6	Rough	1	0	2	10000000
B8	6	Rough	0	0	0	10000000
B1	6	Wrinkle	0	0	0	10000000
B2	6	Wrinkle	0	0	0	10000000
B3	6	Wrinkle	0	0	0	10000000
B4	6	Wrinkle	19	12	17	10000000
B5	6	Wrinkle	24	25	26	10000000
B6	6	Wrinkle	0	0	0	10000000
B7	6	Wrinkle	0	0	0	10000000
B8	6	Wrinkle	2	5	3	10000000
BS1	6	Volcano	2	3	2	10000000
BS2	6	Volcano	38	49	52	10000000
BS3	6	Volcano	15	15	12	10000000
BS4	6	Volcano	16	8	9	10000000
BS5	6	Volcano	13	23	24	10000000
BS6	6	Volcano	9	8	6	10000000
BS7	6	Volcano	7	10	9	10000000
BS8	6	Volcano	3	6	5	10000000
BS1	6	Slimy	31	27	31	10000000
BS2	6	Slimy	15	7	7	10000000
BS3	6	Slimy	13	19	17	10000000
BS4	6	Slimy	21	29	23	10000000
BS5	6	Slimy	13	9	5	10000000
BS6	6	Slimy	7	4	9	10000000
BS7	6	Slimy	14	15	17	10000000
BS8	6	Slimy	9	8	8	10000000
BS1	6	Rough	4	0	0	10000000
BS2	6	Rough	6	4	7	10000000
BS3	6	Rough	0	5	2	10000000
BS4	6	Rough	2	3	2	10000000
BS5	6	Rough	3	7	6	10000000
BS6	6	Rough	8	7	11	10000000
BS7	6	Rough	0	0	0	10000000
BS8	6	Rough	48	35	35	10000000
BS1	6	Wrinkle	0	0	0	10000000
BS2	6	Wrinkle	0	0	0	10000000
BS3	6	Wrinkle	0	0	0	10000000
BS4	6	Wrinkle	0	0	0	10000000
BS5	6	Wrinkle	0	0	0	10000000
BS6	6	Wrinkle	0	0	0	10000000
BS7	6	Wrinkle	0	0	0	10000000
BS8	6	Wrinkle	0	0	0	10000000
B1	9	Volcano	17	16	16	10000000
B2	9	Volcano	30	23	30	10000000
B3	9	Volcano	15	8	7	10000000
B4	9	Volcano	19	19	24	10000000
B5	9	Volcano	24	31	22	10000000
B6	9	Volcano	0	0	0	10000000
B7	9	Volcano	0	1	1	10000000
B8	9	Volcano	6	8	12	10000000
B1	9	Slimy	10	6	4	10000000
B2	9	Slimy	2	7	1	10000000
B3	9	Slimy	6	9	9	10000000
B4	9	Slimy	1	3	1	10000000
B5	9	Slimy	0	0	0	10000000
B6	9	Slimy	22	19	28	10000000
B7	9	Slimy	23	22	22	10000000
B8	9	Slimy	13	15	11	10000000
B1	9	Rough	3	0	1	10000000
B2	9	Rough	1	2	0	10000000
B3	9	Rough	0	3	0	10000000
B4	9	Rough	0	0	0	10000000
B5	9	Rough	0	0	0	10000000
B6	9	Rough	0	0	0	10000000
B7	9	Rough	0	0	0	10000000
B8	9	Rough	0	0	0	10000000
B1	9	Wrinkle	0	0	0	10000000
B2	9	Wrinkle	0	0	0	10000000
B3	9	Wrinkle	0	0	0	10000000
B4	9	Wrinkle	0	0	0	10000000
B5	9	Wrinkle	28	20	23	10000000
B6	9	Wrinkle	0	0	0	10000000
B7	9	Wrinkle	0	0	0	10000000
B8	9	Wrinkle	0	0	0	10000000
BS1	9	Volcano	2	0	2	10000000
BS2	9	Volcano	20	15	20	10000000
BS3	9	Volcano	5	9	5	10000000
BS4	9	Volcano	3	1	4	10000000
BS5	9	Volcano	18	28	17	10000000
BS6	9	Volcano	0	0	2	10000000
BS7	9	Volcano	15	12	21	10000000
BS8	9	Volcano	4	0	5	10000000
BS1	9	Slimy	51	55	48	10000000
BS2	9	Slimy	21	19	12	10000000
BS3	9	Slimy	45	48	38	10000000
BS4	9	Slimy	46	44	37	10000000
BS5	9	Slimy	32	16	27	10000000
BS6	9	Slimy	0	0	0	10000000
BS7	9	Slimy	28	29	22	10000000
BS8	9	Slimy	23	30	31	10000000
BS1	9	Rough	1	1	4	10000000
BS2	9	Rough	3	3	3	10000000
BS3	9	Rough	10	12	7	10000000
BS4	9	Rough	8	9	9	10000000
BS5	9	Rough	36	23	17	10000000
BS6	9	Rough	56	39	42	10000000
BS7	9	Rough	0	0	0	10000000
BS8	9	Rough	32	53	39	10000000
BS1	9	Wrinkle	0	0	0	10000000
BS2	9	Wrinkle	0	0	0	10000000
BS3	9	Wrinkle	0	0	0	10000000
BS4	9	Wrinkle	0	0	0	10000000
BS5	9	Wrinkle	0	0	0	10000000
BS6	9	Wrinkle	0	0	0	10000000
BS7	9	Wrinkle	0	0	0	10000000
BS8	9	Wrinkle	0	0	0	10000000
B1	12	Volcano	0	0	0	10000000
B2	12	Volcano	29	21	25	10000000
B3	12	Volcano	16	6	4	10000000
B4	12	Volcano	0	3	1	10000000
B5	12	Volcano	0	0	0	10000000
B6	12	Volcano	0	0	0	10000000
B7	12	Volcano	0	0	0	10000000
B8	12	Volcano	1	4	1	10000000
B1	12	Slimy	37	32	43	10000000
B2	12	Slimy	15	6	13	10000000
B3	12	Slimy	27	23	27	10000000
B4	12	Slimy	42	30	40	10000000
B5	12	Slimy	7	5	3	10000000
B6	12	Slimy	36	43	36	10000000
B7	12	Slimy	47	37	29	10000000
B8	12	Slimy	35	34	40	10000000
B1	12	Rough	4	5	2	10000000
B2	12	Rough	0	2	0	10000000
B3	12	Rough	1	0	0	10000000
B4	12	Rough	0	1	0	10000000
B5	12	Rough	0	0	0	10000000
B6	12	Rough	5	3	4	10000000
B7	12	Rough	3	2	1	10000000
B8	12	Rough	0	0	0	10000000
B1	12	Wrinkle	0	0	0	10000000
B2	12	Wrinkle	0	0	0	10000000
B3	12	Wrinkle	0	0	0	10000000
B4	12	Wrinkle	0	0	0	10000000
B5	12	Wrinkle	69	59	66	10000000
B6	12	Wrinkle	0	0	0	10000000
B7	12	Wrinkle	0	0	0	10000000
B8	12	Wrinkle	0	0	0	10000000
BS1	12	Volcano	0	0	0	10000000
BS2	12	Volcano	8	16	12	10000000
BS3	12	Volcano	11	11	10	10000000
BS4	12	Volcano	0	0	0	10000000
BS5	12	Volcano	0	6	3	10000000
BS6	12	Volcano	2	3	4	10000000
BS7	12	Volcano	0	0	2	10000000
BS8	12	Volcano	4	1	0	10000000
BS1	12	Slimy	52	44	57	10000000
BS2	12	Slimy	27	13	16	10000000
BS3	12	Slimy	12	14	19	10000000
BS4	12	Slimy	41	34	35	10000000
BS5	12	Slimy	68	54	44	10000000
BS6	12	Slimy	0	0	0	10000000
BS7	12	Slimy	63	68	56	10000000
BS8	12	Slimy	35	19	32	10000000
BS1	12	Rough	8	8	7	10000000
BS2	12	Rough	37	38	28	10000000
BS3	12	Rough	41	42	49	10000000
BS4	12	Rough	6	4	10	10000000
BS5	12	Rough	28	21	31	10000000
BS6	12	Rough	61	64	58	10000000
BS7	12	Rough	5	5	3	10000000
BS8	12	Rough	53	42	61	10000000
BS1	12	Wrinkle	0	0	0	10000000
BS2	12	Wrinkle	0	0	0	10000000
BS3	12	Wrinkle	0	0	0	10000000
BS4	12	Wrinkle	0	0	0	10000000
BS5	12	Wrinkle	0	0	0	10000000
BS6	12	Wrinkle	0	0	0	10000000
BS7	12	Wrinkle	0	0	0	10000000
BS8	12	Wrinkle	0	0	0	10000000
B1	15	Volcano	0	0	0	10000000
B2	15	Volcano	18	20	27	10000000
B3	15	Volcano	0	0	0	10000000
B4	15	Volcano	7	5	13	10000000
B5	15	Volcano	0	2	0	10000000
B6	15	Volcano	0	0	0	10000000
B7	15	Volcano	0	0	0	10000000
B8	15	Volcano	0	0	0	10000000
B1	15	Slimy	27	20	26	10000000
B2	15	Slimy	7	1	10	10000000
B3	15	Slimy	22	15	18	10000000
B4	15	Slimy	29	19	21	10000000
B5	15	Slimy	0	0	0	10000000
B6	15	Slimy	22	20	20	10000000
B7	15	Slimy	23	24	23	10000000
B8	15	Slimy	39	33	40	10000000
B1	15	Rough	4	2	4	10000000
B2	15	Rough	2	4	3	10000000
B3	15	Rough	8	5	4	10000000
B4	15	Rough	2	4	2	10000000
B5	15	Rough	7	5	6	10000000
B6	15	Rough	3	8	6	10000000
B7	15	Rough	6	2	7	10000000
B8	15	Rough	0	4	0	10000000
B1	15	Wrinkle	0	0	0	10000000
B2	15	Wrinkle	0	0	0	10000000
B3	15	Wrinkle	0	0	0	10000000
B4	15	Wrinkle	0	0	0	10000000
B5	15	Wrinkle	124	120	106	10000000
B6	15	Wrinkle	0	0	0	10000000
B7	15	Wrinkle	0	0	0	10000000
B8	15	Wrinkle	0	0	0	10000000
BS1	15	Volcano	0	0	0	10000000
BS2	15	Volcano	0	0	0	10000000
BS3	15	Volcano	4	0	2	10000000
BS4	15	Volcano	0	0	0	10000000
BS5	15	Volcano	5	5	3	10000000
BS6	15	Volcano	0	0	0	10000000
BS7	15	Volcano	6	14	17	10000000
BS8	15	Volcano	0	0	0	10000000
BS1	15	Slimy	60	47	69	10000000
BS2	15	Slimy	0	0	0	10000000
BS3	15	Slimy	1	7	4	10000000
BS4	15	Slimy	48	51	41	10000000
BS5	15	Slimy	38	25	13	10000000
BS6	15	Slimy	1	1	0	10000000
BS7	15	Slimy	0	0	0	10000000
BS8	15	Slimy	33	39	32	10000000
BS1	15	Rough	21	16	28	10000000
BS2	15	Rough	121	122	128	10000000
BS3	15	Rough	38	58	54	10000000
BS4	15	Rough	15	6	11	10000000
BS5	15	Rough	35	35	41	10000000
BS6	15	Rough	57	39	42	10000000
BS7	15	Rough	30	15	26	10000000
BS8	15	Rough	73	70	72	10000000
BS1	15	Wrinkle	0	0	0	10000000
BS2	15	Wrinkle	0	0	0	10000000
BS3	15	Wrinkle	0	0	0	10000000
BS4	15	Wrinkle	0	0	0	10000000
BS5	15	Wrinkle	0	0	0	10000000
BS6	15	Wrinkle	0	0	0	10000000
BS7	15	Wrinkle	0	0	0	10000000
BS8	15	Wrinkle	0	0	0	10000000
B1	18	Volcano	0	0	0	10000000
B2	18	Volcano	17	24	9	10000000
B3	18	Volcano	0	0	0	10000000
B4	18	Volcano	0	0	0	10000000
B5	18	Volcano	0	0	0	10000000
B6	18	Volcano	0	0	0	10000000
B7	18	Volcano	0	0	0	10000000
B8	18	Volcano	0	0	0	10000000
B1	18	Slimy	27	37	40	10000000
B2	18	Slimy	13	12	14	10000000
B3	18	Slimy	29	38	31	10000000
B4	18	Slimy	36	32	34	10000000
B5	18	Slimy	0	0	0	10000000
B6	18	Slimy	43	36	45	10000000
B7	18	Slimy	57	36	46	10000000
B8	18	Slimy	48	51	37	10000000
B1	18	Rough	6	7	2	10000000
B2	18	Rough	17	7	12	10000000
B3	18	Rough	3	8	4	10000000
B4	18	Rough	27	12	26	10000000
B5	18	Rough	4	7	4	10000000
B6	18	Rough	0	7	2	10000000
B7	18	Rough	4	2	1	10000000
B8	18	Rough	1	3	2	10000000
B1	18	Wrinkle	0	0	0	10000000
B2	18	Wrinkle	0	0	0	10000000
B3	18	Wrinkle	0	0	0	10000000
B4	18	Wrinkle	0	0	0	10000000
B5	18	Wrinkle	128	132	133	10000000
B6	18	Wrinkle	0	0	0	10000000
B7	18	Wrinkle	0	0	0	10000000
B8	18	Wrinkle	0	0	0	10000000
BS1	18	Volcano	0	0	0	10000000
BS2	18	Volcano	0	0	0	10000000
BS3	18	Volcano	0	0	0	10000000
BS4	18	Volcano	0	0	0	10000000
BS5	18	Volcano	50	45	44	10000000
BS6	18	Volcano	0	0	0	10000000
BS7	18	Volcano	0	0	0	10000000
BS8	18	Volcano	0	0	0	10000000
BS1	18	Slimy	36	25	30	10000000
BS2	18	Slimy	0	0	0	10000000
BS3	18	Slimy	2	1	5	10000000
BS4	18	Slimy	40	32	32	10000000
BS5	18	Slimy	0	0	0	10000000
BS6	18	Slimy	0	0	0	10000000
BS7	18	Slimy	0	0	0	10000000
BS8	18	Slimy	23	27	35	10000000
BS1	18	Rough	14	31	39	10000000
BS2	18	Rough	42	46	54	10000000
BS3	18	Rough	11	12	9	10000000
BS4	18	Rough	17	16	14	10000000
BS5	18	Rough	30	33	32	10000000
BS6	18	Rough	13	14	16	10000000
BS7	18	Rough	35	25	26	10000000
BS8	18	Rough	42	47	59	10000000
BS1	18	Wrinkle	0	0	0	10000000
BS2	18	Wrinkle	0	0	0	10000000
BS3	18	Wrinkle	0	0	0	10000000
BS4	18	Wrinkle	0	0	0	10000000
BS5	18	Wrinkle	0	0	0	10000000
BS6	18	Wrinkle	0	0	0	10000000
BS7	18	Wrinkle	0	0	0	10000000
BS8	18	Wrinkle	0	0	0	10000000

## Sheet: Fig 2 ACD
id	dilution	ct	lgDNA	DNAcopies	sample	bacid	replicate	Treatment	Species	bactype	stutype	evolvecondition	combined_label
SA1	1	12.7854	7.21059	1.62402e+07	SA	NA	1	Monoculture	Stutzerimonas	/	Ancestor	Ancestor	PA
SA2	1	12.2259	7.38598	2.4321e+07	SA	NA	2	Monoculture	Stutzerimonas	/	Ancestor	Ancestor	PA
SA3	1	12.5711	7.27776	1.89567e+07	SA	NA	3	Monoculture	Stutzerimonas	/	Ancestor	Ancestor	PA
SA4	1	12.9762	7.15075	1.41498e+07	SA	NA	4	Monoculture	Stutzerimonas	/	Ancestor	Ancestor	PA
SA5	1	12.3518	7.34651	2.22082e+07	SA	NA	5	Monoculture	Stutzerimonas	/	Ancestor	Ancestor	PA
SA6	1	12.9689	7.15305	1.42248e+07	SA	NA	6	Monoculture	Stutzerimonas	/	Ancestor	Ancestor	PA
SE1	1	12.5542	7.28306	1.91894e+07	SE	NA	1	Monoculture	Stutzerimonas	/	Evolve	Coculture evolution	PE
SE2	1	12.2698	7.37223	2.35629e+07	SE	NA	2	Monoculture	Stutzerimonas	/	Evolve	Coculture evolution	PE
SE3	1	12.6197	7.26252	1.83029e+07	SE	NA	3	Monoculture	Stutzerimonas	/	Evolve	Coculture evolution	PE
SE4	1	12.6422	7.25546	1.80076e+07	SE	NA	4	Monoculture	Stutzerimonas	/	Evolve	Coculture evolution	PE
SE5	1	13.3611	7.03009	1.07175e+07	SE	NA	5	Monoculture	Stutzerimonas	/	Evolve	Coculture evolution	PE
SE6	1	13.1006	7.11176	1.29348e+07	SE	NA	6	Monoculture	Stutzerimonas	/	Evolve	Coculture evolution	PE
SM1	1	12.3352	7.35171	2.24753e+07	SM	NA	1	Monoculture	Stutzerimonas	/	cpsA	Ancestor	cpsA
SM2	1	12.4088	7.32865	2.13135e+07	SM	NA	2	Monoculture	Stutzerimonas	/	cpsA	Ancestor	cpsA
SM3	1	12.7759	7.21357	1.63518e+07	SM	NA	3	Monoculture	Stutzerimonas	/	cpsA	Ancestor	cpsA
SM4	1	12.8194	7.19993	1.58465e+07	SM	NA	4	Monoculture	Stutzerimonas	/	cpsA	Ancestor	cpsA
SM5	1	12.9779	7.15022	1.41326e+07	SM	NA	5	Monoculture	Stutzerimonas	/	cpsA	Ancestor	cpsA
SM6	1	12.9596	7.15597	1.4321e+07	SM	NA	6	Monoculture	Stutzerimonas	/	cpsA	Ancestor	cpsA
1-1	1	12.2666	8.11837	1.3133e+08	1	BA	1	Monoculture	Bacillus	BA	NA	Ancestor	BA
1-2	1	12.711	7.9778	9.50172e+07	1	BA	2	Monoculture	Bacillus	BA	NA	Ancestor	BA
1-3	1	12.34	8.09514	1.24493e+08	1	BA	3	Monoculture	Bacillus	BA	NA	Ancestor	BA
1-4	1	12.813	7.94555	8.8216e+07	1	BA	4	Monoculture	Bacillus	BA	NA	Ancestor	BA
1-5	1	12.9901	7.88952	7.75388e+07	1	BA	5	Monoculture	Bacillus	BA	NA	Ancestor	BA
1-6	1	12.7749	7.95761	9.07007e+07	1	BA	6	Monoculture	Bacillus	BA	NA	Ancestor	BA
9-1	1	11.7938	8.26793	1.85322e+08	9	BS4S	1	Monoculture	Bacillus	S	NA	Coculture evolution	CoS
9-2	1	11.9409	8.22138	1.66487e+08	9	BS4S	2	Monoculture	Bacillus	S	NA	Coculture evolution	CoS
9-3	1	11.801	8.26566	1.84355e+08	9	BS4S	3	Monoculture	Bacillus	S	NA	Coculture evolution	CoS
9-4	1	11.9082	8.23174	1.70505e+08	9	BS4S	4	Monoculture	Bacillus	S	NA	Coculture evolution	CoS
9-5	1	11.4269	8.38396	2.42083e+08	9	BS4S	5	Monoculture	Bacillus	S	NA	Coculture evolution	CoS
9-6	1	11.507	8.35865	2.28375e+08	9	BS4S	6	Monoculture	Bacillus	S	NA	Coculture evolution	CoS
8-1	2	10.1113	8.8001	1.2622e+09	8	BS1S	1	Monoculture	Bacillus	S	NA	Coculture evolution	CoS
8-2	2	9.87458	8.87497	1.49968e+09	8	BS1S	2	Monoculture	Bacillus	S	NA	Coculture evolution	CoS
8-3	2	9.98722	8.83934	1.38157e+09	8	BS1S	3	Monoculture	Bacillus	S	NA	Coculture evolution	CoS
8-4	2	9.91323	8.86275	1.45806e+09	8	BS1S	4	Monoculture	Bacillus	S	NA	Coculture evolution	CoS
8-5	2	9.99477	8.83695	1.37399e+09	8	BS1S	5	Monoculture	Bacillus	S	NA	Coculture evolution	CoS
8-6	2	9.83678	8.88693	1.54155e+09	8	BS1S	6	Monoculture	Bacillus	S	NA	Coculture evolution	CoS
11-1	1	11.0777	8.49443	3.122e+08	11	B1S	1	Monoculture	Bacillus	S	NA	Monoculture evolution	MoS
11-2	1	11.2641	8.43547	2.72562e+08	11	B1S	2	Monoculture	Bacillus	S	NA	Monoculture evolution	MoS
11-3	1	11.1657	8.46658	2.92803e+08	11	B1S	3	Monoculture	Bacillus	S	NA	Monoculture evolution	MoS
11-4	1	11.0327	8.50864	3.22584e+08	11	B1S	4	Monoculture	Bacillus	S	NA	Monoculture evolution	MoS
11-5	1	11.1084	8.48471	3.05285e+08	11	B1S	5	Monoculture	Bacillus	S	NA	Monoculture evolution	MoS
11-6	1	11.2108	8.45232	2.8335e+08	11	B1S	6	Monoculture	Bacillus	S	NA	Monoculture evolution	MoS
12-1	1	11.7906	8.26894	1.85754e+08	12	B3S	1	Monoculture	Bacillus	S	NA	Monoculture evolution	MoS
12-2	1	11.9888	8.20623	1.60781e+08	12	B3S	2	Monoculture	Bacillus	S	NA	Monoculture evolution	MoS
12-3	1	11.9373	8.22252	1.66925e+08	12	B3S	3	Monoculture	Bacillus	S	NA	Monoculture evolution	MoS
12-4	1	11.6256	8.32112	2.09467e+08	12	B3S	4	Monoculture	Bacillus	S	NA	Monoculture evolution	MoS
12-5	1	11.5894	8.33258	2.1507e+08	12	B3S	5	Monoculture	Bacillus	S	NA	Monoculture evolution	MoS
12-6	1	11.6153	8.32437	2.11044e+08	12	B3S	6	Monoculture	Bacillus	S	NA	Monoculture evolution	MoS
14-1	1	14.53	7.40245	2.52608e+07	14	BS1R	1	Monoculture	Bacillus	R	NA	Coculture evolution	CoR
14-2	1	14.4891	7.41539	2.60252e+07	14	BS1R	2	Monoculture	Bacillus	R	NA	Coculture evolution	CoR
14-3	1	14.3727	7.45223	2.83288e+07	14	BS1R	3	Monoculture	Bacillus	R	NA	Coculture evolution	CoR
14-4	1	14.6143	7.3758	2.37577e+07	14	BS1R	4	Monoculture	Bacillus	R	NA	Coculture evolution	CoR
14-5	1	14.6671	7.3591	2.28614e+07	14	BS1R	5	Monoculture	Bacillus	R	NA	Coculture evolution	CoR
14-6	1	14.4262	7.4353	2.7246e+07	14	BS1R	6	Monoculture	Bacillus	R	NA	Coculture evolution	CoR
15-1	1	13.846	7.61883	4.15743e+07	15	BS5R	1	Monoculture	Bacillus	R	NA	Coculture evolution	CoR
15-2	1	13.6719	7.67387	4.71927e+07	15	BS5R	2	Monoculture	Bacillus	R	NA	Coculture evolution	CoR
15-3	1	13.6856	7.66954	4.67242e+07	15	BS5R	3	Monoculture	Bacillus	R	NA	Coculture evolution	CoR
15-4	1	13.6731	7.67348	4.71502e+07	15	BS5R	4	Monoculture	Bacillus	R	NA	Coculture evolution	CoR
15-5	1	13.5018	7.72767	5.34156e+07	15	BS5R	5	Monoculture	Bacillus	R	NA	Coculture evolution	CoR
15-6	1	13.5184	7.72243	5.27749e+07	15	BS5R	6	Monoculture	Bacillus	R	NA	Coculture evolution	CoR
17-1	1	14.0693	7.54818	3.53333e+07	17	B2R	1	Monoculture	Bacillus	R	NA	Monoculture evolution	MoR
17-2	1	13.8317	7.62334	4.20086e+07	17	B2R	2	Monoculture	Bacillus	R	NA	Monoculture evolution	MoR
17-3	1	14.1114	7.53485	3.42652e+07	17	B2R	3	Monoculture	Bacillus	R	NA	Monoculture evolution	MoR
17-4	1	13.8249	7.62549	4.22173e+07	17	B2R	4	Monoculture	Bacillus	R	NA	Monoculture evolution	MoR
17-5	1	13.945	7.58751	3.86817e+07	17	B2R	5	Monoculture	Bacillus	R	NA	Monoculture evolution	MoR
17-6	1	13.8512	7.61718	4.14169e+07	17	B2R	6	Monoculture	Bacillus	R	NA	Monoculture evolution	MoR
18-1	1	14.8442	7.30308	2.00948e+07	18	B6R	1	Monoculture	Bacillus	R	NA	Monoculture evolution	MoR
18-2	1	14.764	7.32844	2.1303e+07	18	B6R	2	Monoculture	Bacillus	R	NA	Monoculture evolution	MoR
18-3	1	14.9587	7.26688	1.84874e+07	18	B6R	3	Monoculture	Bacillus	R	NA	Monoculture evolution	MoR
18-4	1	14.8466	7.30231	2.0059e+07	18	B6R	4	Monoculture	Bacillus	R	NA	Monoculture evolution	MoR
18-5	1	14.9105	7.28211	1.91475e+07	18	B6R	5	Monoculture	Bacillus	R	NA	Monoculture evolution	MoR
18-6	1	14.9743	7.26194	1.82784e+07	18	B6R	6	Monoculture	Bacillus	R	NA	Monoculture evolution	MoR
comA1	1	13.7057	7.6632	4.60465e+07	comA	comA	1	Monoculture	Bacillus	Mutant	NA	NA	Mutant
comA2	1	13.6304	7.68702	4.86429e+07	comA	comA	2	Monoculture	Bacillus	Mutant	NA	NA	Mutant
comA3	1	13.9862	7.57447	3.75376e+07	comA	comA	3	Monoculture	Bacillus	Mutant	NA	NA	Mutant
comA4	1	13.8037	7.63218	4.28728e+07	comA	comA	4	Monoculture	Bacillus	Mutant	NA	NA	Mutant
comA5	1	13.9126	7.59774	3.96039e+07	comA	comA	5	Monoculture	Bacillus	Mutant	NA	NA	Mutant
comA6	1	13.6362	7.68516	4.84349e+07	comA	comA	6	Monoculture	Bacillus	Mutant	NA	NA	Mutant
comP1	1	13.2665	7.80209	6.34004e+07	comP	comP	1	Monoculture	Bacillus	Mutant	NA	NA	Mutant
comP2	1	13.3936	7.76192	5.7799e+07	comP	comP	2	Monoculture	Bacillus	Mutant	NA	NA	Mutant
comP3	1	13.1606	7.83559	6.84848e+07	comP	comP	3	Monoculture	Bacillus	Mutant	NA	NA	Mutant
comP4	1	13.2705	7.80083	6.32169e+07	comP	comP	4	Monoculture	Bacillus	Mutant	NA	NA	Mutant
comP5	1	13.622	7.68966	4.89398e+07	comP	comP	5	Monoculture	Bacillus	Mutant	NA	NA	Mutant
comP6	1	13.4034	7.75881	5.7387e+07	comP	comP	6	Monoculture	Bacillus	Mutant	NA	NA	Mutant
degS1	1	13.9637	7.58159	3.81583e+07	degS	degS	1	Monoculture	Bacillus	Mutant	NA	NA	Mutant
degS2	1	13.7847	7.6382	4.34708e+07	degS	degS	2	Monoculture	Bacillus	Mutant	NA	NA	Mutant
degS3	1	14.6083	7.37769	2.3861e+07	degS	degS	3	Monoculture	Bacillus	Mutant	NA	NA	Mutant
degS4	1	14.4746	7.41999	2.6302e+07	degS	degS	4	Monoculture	Bacillus	Mutant	NA	NA	Mutant
degS5	1	13.8252	7.6254	4.22086e+07	degS	degS	5	Monoculture	Bacillus	Mutant	NA	NA	Mutant
degS6	1	14.2762	7.48274	3.03906e+07	degS	degS	6	Monoculture	Bacillus	Mutant	NA	NA	Mutant
degQ1	1	14.1214	7.5317	3.40177e+07	degQ	degQ	1	Monoculture	Bacillus	Mutant	NA	NA	Mutant
degQ2	1	14.2239	7.49929	3.15713e+07	degQ	degQ	2	Monoculture	Bacillus	Mutant	NA	NA	Mutant
degQ3	1	13.9987	7.57052	3.71982e+07	degQ	degQ	3	Monoculture	Bacillus	Mutant	NA	NA	Mutant
degQ4	1	14.276	7.48281	3.03956e+07	degQ	degQ	4	Monoculture	Bacillus	Mutant	NA	NA	Mutant
degQ5	1	14.0763	7.54598	3.51543e+07	degQ	degQ	5	Monoculture	Bacillus	Mutant	NA	NA	Mutant
degQ6	1	14.2522	7.49033	3.09266e+07	degQ	degQ	6	Monoculture	Bacillus	Mutant	NA	NA	Mutant
ywcC1	2	11.6536	8.31227	4.10484e+08	ywcC	ywcC	1	Monoculture	Bacillus	Mutant	NA	NA	Mutant
ywcC2	2	11.8057	8.26417	3.67449e+08	ywcC	ywcC	2	Monoculture	Bacillus	Mutant	NA	NA	Mutant
ywcC3	2	11.8963	8.23549	3.43972e+08	ywcC	ywcC	3	Monoculture	Bacillus	Mutant	NA	NA	Mutant
ywcC4	2	11.6072	8.32695	4.24604e+08	ywcC	ywcC	4	Monoculture	Bacillus	Mutant	NA	NA	Mutant
ywcC5	2	11.5565	8.34297	4.40551e+08	ywcC	ywcC	5	Monoculture	Bacillus	Mutant	NA	NA	Mutant
ywcC6	2	11.9268	8.22586	3.36426e+08	ywcC	ywcC	6	Monoculture	Bacillus	Mutant	NA	NA	Mutant
spo0F1	1	14.6536	7.36337	2.30869e+07	spo0F	spo0F	1	Monoculture	Bacillus	Mutant	NA	NA	Mutant
spo0F2	1	15.0057	7.25201	1.78652e+07	spo0F	spo0F	2	Monoculture	Bacillus	Mutant	NA	NA	Mutant
spo0F3	1	15.0963	7.22333	1.67237e+07	spo0F	spo0F	3	Monoculture	Bacillus	Mutant	NA	NA	Mutant
spo0F4	1	15.1072	7.2199	1.65922e+07	spo0F	spo0F	4	Monoculture	Bacillus	Mutant	NA	NA	Mutant
spo0F5	1	14.9565	7.26755	1.8516e+07	spo0F	spo0F	5	Monoculture	Bacillus	Mutant	NA	NA	Mutant
spo0F6	1	14.9268	7.27696	1.89217e+07	spo0F	spo0F	6	Monoculture	Bacillus	Mutant	NA	NA	Mutant
1SA1	1	12.8205	7.94317	8.77343e+07	1SA	BA	1	Coculture	Bacillus	BA	Ancestor	Ancestor	BA_PA
1SA2	1	12.9304	7.9084	8.09848e+07	1SA	BA	2	Coculture	Bacillus	BA	Ancestor	Ancestor	BA_PA
1SA3	1	12.8605	7.93052	8.52157e+07	1SA	BA	3	Coculture	Bacillus	BA	Ancestor	Ancestor	BA_PA
1SA4	1	12.7784	7.95649	9.04662e+07	1SA	BA	4	Coculture	Bacillus	BA	Ancestor	Ancestor	BA_PA
1SA5	1	12.7419	7.96803	9.29035e+07	1SA	BA	5	Coculture	Bacillus	BA	Ancestor	Ancestor	BA_PA
1SA6	1	12.8907	7.92098	8.33639e+07	1SA	BA	6	Coculture	Bacillus	BA	Ancestor	Ancestor	BA_PA
1SA1	1	13.582	6.96086	9.13814e+06	1SA	BA	1	Coculture	Stutzerimonas	BA	Ancestor	Ancestor	BA_PA
1SA2	1	13.7547	6.9067	8.06675e+06	1SA	BA	2	Coculture	Stutzerimonas	BA	Ancestor	Ancestor	BA_PA
1SA3	1	13.9373	6.84944	7.0704e+06	1SA	BA	3	Coculture	Stutzerimonas	BA	Ancestor	Ancestor	BA_PA
1SA4	1	13.6785	6.9306	8.52307e+06	1SA	BA	4	Coculture	Stutzerimonas	BA	Ancestor	Ancestor	BA_PA
1SA5	1	13.4101	7.01475	1.03454e+07	1SA	BA	5	Coculture	Stutzerimonas	BA	Ancestor	Ancestor	BA_PA
1SA6	1	14.0656	6.80924	6.44523e+06	1SA	BA	6	Coculture	Stutzerimonas	BA	Ancestor	Ancestor	BA_PA
1SE1	2	13.7441	7.65103	8.95491e+07	1SE	BA	1	Coculture	Bacillus	BA	Evolve	Ancestor	BA_PE
1SE2	2	13.9321	7.59157	7.809e+07	1SE	BA	2	Coculture	Bacillus	BA	Evolve	Ancestor	BA_PE
1SE3	2	13.7503	7.64907	8.91452e+07	1SE	BA	3	Coculture	Bacillus	BA	Evolve	Ancestor	BA_PE
1SE4	2	13.5728	7.70524	1.01454e+08	1SE	BA	4	Coculture	Bacillus	BA	Evolve	Ancestor	BA_PE
1SE5	2	13.7791	7.63996	8.72951e+07	1SE	BA	5	Coculture	Bacillus	BA	Evolve	Ancestor	BA_PE
1SE6	2	13.9892	7.57352	7.49122e+07	1SE	BA	6	Coculture	Bacillus	BA	Evolve	Ancestor	BA_PE
1SE1	2	13.7832	6.89778	1.58056e+07	1SE	BA	1	Coculture	Stutzerimonas	BA	Evolve	Ancestor	BA_PE
1SE2	2	13.8533	6.87578	1.50248e+07	1SE	BA	2	Coculture	Stutzerimonas	BA	Evolve	Ancestor	BA_PE
1SE3	2	13.6018	6.95462	1.80159e+07	1SE	BA	3	Coculture	Stutzerimonas	BA	Evolve	Ancestor	BA_PE
1SE4	2	13.4407	7.00515	2.02386e+07	1SE	BA	4	Coculture	Stutzerimonas	BA	Evolve	Ancestor	BA_PE
1SE5	2	13.6455	6.94094	1.74572e+07	1SE	BA	5	Coculture	Stutzerimonas	BA	Evolve	Ancestor	BA_PE
1SE6	2	13.5336	6.976	1.89248e+07	1SE	BA	6	Coculture	Stutzerimonas	BA	Evolve	Ancestor	BA_PE
9SA1	5	16.1864	6.87855	3.78023e+07	9SA	CoS	1	Coculture	Bacillus	S	Ancestor	Coculture evolution	CoS_PA
9SA2	5	16.3861	6.81537	3.26842e+07	9SA	CoS	2	Coculture	Bacillus	S	Ancestor	Coculture evolution	CoS_PA
9SA3	5	16.0799	6.91221	4.08491e+07	9SA	CoS	3	Coculture	Bacillus	S	Ancestor	Coculture evolution	CoS_PA
9SA4	5	16.1837	6.87938	3.78752e+07	9SA	CoS	4	Coculture	Bacillus	S	Ancestor	Coculture evolution	CoS_PA
9SA5	5	16.4507	6.79495	3.11828e+07	9SA	CoS	5	Coculture	Bacillus	S	Ancestor	Coculture evolution	CoS_PA
9SA6	5	16.1217	6.89902	3.96267e+07	9SA	CoS	6	Coculture	Bacillus	S	Ancestor	Coculture evolution	CoS_PA
9SA1	5	11.9064	7.48614	1.53148e+08	9SA	CoS	1	Coculture	Stutzerimonas	S	Ancestor	Coculture evolution	CoS_PA
9SA2	5	11.9509	7.47218	1.48302e+08	9SA	CoS	2	Coculture	Stutzerimonas	S	Ancestor	Coculture evolution	CoS_PA
9SA3	5	11.08	7.74522	2.78095e+08	9SA	CoS	3	Coculture	Stutzerimonas	S	Ancestor	Coculture evolution	CoS_PA
9SA4	5	11.8664	7.49869	1.57639e+08	9SA	CoS	4	Coculture	Stutzerimonas	S	Ancestor	Coculture evolution	CoS_PA
9SA5	5	11.0875	7.74286	2.76588e+08	9SA	CoS	5	Coculture	Stutzerimonas	S	Ancestor	Coculture evolution	CoS_PA
9SA6	5	11.9473	7.47332	1.48694e+08	9SA	CoS	6	Coculture	Stutzerimonas	S	Ancestor	Coculture evolution	CoS_PA
9SE1	5	16.5915	6.7504	2.81427e+07	9SE	BS4S	1	Coculture	Bacillus	S	Evolve	Coculture evolution	CoS_PE
9SE2	5	16.4156	6.80606	3.19911e+07	9SE	BS4S	2	Coculture	Bacillus	S	Evolve	Coculture evolution	CoS_PE
9SE3	5	16.5899	6.75093	2.81772e+07	9SE	BS4S	3	Coculture	Bacillus	S	Evolve	Coculture evolution	CoS_PE
9SE4	5	16.3119	6.83883	3.44986e+07	9SE	BS4S	4	Coculture	Bacillus	S	Evolve	Coculture evolution	CoS_PE
9SE5	5	16.4846	6.78422	3.04225e+07	9SE	BS4S	5	Coculture	Bacillus	S	Evolve	Coculture evolution	CoS_PE
9SE6	5	16.4636	6.79085	3.08903e+07	9SE	BS4S	6	Coculture	Bacillus	S	Evolve	Coculture evolution	CoS_PE
8SA1	10	17.1911	6.56075	3.63701e+07	8SA	BS1S	1	Coculture	Bacillus	S	Ancestor	Coculture evolution	CoS_PA
8SA2	10	17.931	6.32673	2.12195e+07	8SA	BS1S	2	Coculture	Bacillus	S	Ancestor	Coculture evolution	CoS_PA
8SA3	10	17.8272	6.35954	2.28845e+07	8SA	BS1S	3	Coculture	Bacillus	S	Ancestor	Coculture evolution	CoS_PA
8SA4	10	17.8242	6.36051	2.29355e+07	8SA	BS1S	4	Coculture	Bacillus	S	Ancestor	Coculture evolution	CoS_PA
8SA5	10	17.6469	6.41658	2.60967e+07	8SA	BS1S	5	Coculture	Bacillus	S	Ancestor	Coculture evolution	CoS_PA
8SA6	10	17.8817	6.34232	2.1995e+07	8SA	BS1S	6	Coculture	Bacillus	S	Ancestor	Coculture evolution	CoS_PA
8SA1	10	14.867	6.55799	3.614e+07	8SA	BS1S	1	Coculture	Stutzerimonas	S	Ancestor	Coculture evolution	CoS_PA
8SA2	10	13.9483	6.846	7.01457e+07	8SA	BS1S	2	Coculture	Stutzerimonas	S	Ancestor	Coculture evolution	CoS_PA
8SA3	10	14.5913	6.64442	4.40977e+07	8SA	BS1S	3	Coculture	Stutzerimonas	S	Ancestor	Coculture evolution	CoS_PA
8SA4	10	14.0332	6.81938	6.59756e+07	8SA	BS1S	4	Coculture	Stutzerimonas	S	Ancestor	Coculture evolution	CoS_PA
8SA5	10	14.8783	6.55445	3.5847e+07	8SA	BS1S	5	Coculture	Stutzerimonas	S	Ancestor	Coculture evolution	CoS_PA
8SA6	10	14.202	6.76647	5.84078e+07	8SA	BS1S	6	Coculture	Stutzerimonas	S	Ancestor	Coculture evolution	CoS_PA
8SE1	10	17.8192	6.36207	2.30184e+07	8SE	BS1S	1	Coculture	Bacillus	S	Evolve	Coculture evolution	CoS_PE
8SE2	10	17.8475	6.35313	2.25494e+07	8SE	BS1S	2	Coculture	Bacillus	S	Evolve	Coculture evolution	CoS_PE
8SE3	10	17.3992	6.49492	3.12553e+07	8SE	BS1S	3	Coculture	Bacillus	S	Evolve	Coculture evolution	CoS_PE
8SE4	10	17.6222	6.4244	2.65705e+07	8SE	BS1S	4	Coculture	Bacillus	S	Evolve	Coculture evolution	CoS_PE
8SE5	10	17.8356	6.35691	2.27464e+07	8SE	BS1S	5	Coculture	Bacillus	S	Evolve	Coculture evolution	CoS_PE
8SE6	10	17.2965	6.5274	3.36823e+07	8SE	BS1S	6	Coculture	Bacillus	S	Evolve	Coculture evolution	CoS_PE
11SE1	5	15.2486	7.17517	7.48403e+07	11SE	B1S	1	Coculture	Bacillus	S	Evolve	Monoculture evolution	MoS_PE
11SE2	5	14.8928	7.28772	9.69809e+07	11SE	B1S	2	Coculture	Bacillus	S	Evolve	Monoculture evolution	MoS_PE
11SE3	5	15.1101	7.21896	8.27811e+07	11SE	B1S	3	Coculture	Bacillus	S	Evolve	Monoculture evolution	MoS_PE
11SE4	5	15.2418	7.17731	7.52108e+07	11SE	B1S	4	Coculture	Bacillus	S	Evolve	Monoculture evolution	MoS_PE
11SE5	5	14.9735	7.26218	9.14438e+07	11SE	B1S	5	Coculture	Bacillus	S	Evolve	Monoculture evolution	MoS_PE
11SE6	5	15.0738	7.23046	8.50018e+07	11SE	B1S	6	Coculture	Bacillus	S	Evolve	Monoculture evolution	MoS_PE
12SE1	5	16.3958	6.81231	3.24549e+07	12SE	B3S	1	Coculture	Bacillus	S	Evolve	Monoculture evolution	MoS_PE
12SE2	5	15.5992	7.06426	5.79733e+07	12SE	B3S	2	Coculture	Bacillus	S	Evolve	Monoculture evolution	MoS_PE
12SE3	5	16.3306	6.83293	3.40333e+07	12SE	B3S	3	Coculture	Bacillus	S	Evolve	Monoculture evolution	MoS_PE
12SE4	5	15.788	7.00457	5.05289e+07	12SE	B3S	4	Coculture	Bacillus	S	Evolve	Monoculture evolution	MoS_PE
12SE5	5	16.0935	6.90792	4.04474e+07	12SE	B3S	5	Coculture	Bacillus	S	Evolve	Monoculture evolution	MoS_PE
12SE6	5	15.7985	7.00123	5.01419e+07	12SE	B3S	6	Coculture	Bacillus	S	Evolve	Monoculture evolution	MoS_PE
14SA1	2	13.5026	7.72743	1.06773e+08	14SA	T18-BS1-R	1	Coculture	Bacillus	R	Ancestor	Coculture evolution	CoR_PA
14SA2	2	13.5035	7.72713	1.06699e+08	14SA	T18-BS1-R	2	Coculture	Bacillus	R	Ancestor	Coculture evolution	CoR_PA
14SA3	2	13.5035	7.72713	1.06699e+08	14SA	T18-BS1-R	3	Coculture	Bacillus	R	Ancestor	Coculture evolution	CoR_PA
14SA4	2	13.641	7.68364	9.65323e+07	14SA	T18-BS1-R	4	Coculture	Bacillus	R	Ancestor	Coculture evolution	CoR_PA
14SA5	2	13.641	7.68364	9.65323e+07	14SA	T18-BS1-R	5	Coculture	Bacillus	R	Ancestor	Coculture evolution	CoR_PA
14SA6	2	13.7313	7.65509	9.03899e+07	14SA	T18-BS1-R	6	Coculture	Bacillus	R	Ancestor	Coculture evolution	CoR_PA
14SA1	2	11.961	7.46903	5.8893e+07	14SA	T18-BS1-R	1	Coculture	Stutzerimonas	R	Ancestor	Coculture evolution	CoR_PA
14SA2	2	11.8649	7.49917	6.31243e+07	14SA	T18-BS1-R	2	Coculture	Stutzerimonas	R	Ancestor	Coculture evolution	CoR_PA
14SA3	2	11.9984	7.45731	5.73238e+07	14SA	T18-BS1-R	3	Coculture	Stutzerimonas	R	Ancestor	Coculture evolution	CoR_PA
14SA4	2	11.7856	7.52402	6.68428e+07	14SA	T18-BS1-R	4	Coculture	Stutzerimonas	R	Ancestor	Coculture evolution	CoR_PA
14SA5	2	11.9374	7.47643	5.99043e+07	14SA	T18-BS1-R	5	Coculture	Stutzerimonas	R	Ancestor	Coculture evolution	CoR_PA
14SA6	2	11.8105	7.5162	6.56492e+07	14SA	T18-BS1-R	6	Coculture	Stutzerimonas	R	Ancestor	Coculture evolution	CoR_PA
14SE1	5	13.7412	7.65196	2.24353e+08	14SE	BS1R	1	Coculture	Bacillus	R	Evolve	Coculture evolution	CoR_PE
14SE2	5	13.8788	7.60844	2.02959e+08	14SE	BS1R	2	Coculture	Bacillus	R	Evolve	Coculture evolution	CoR_PE
14SE3	5	14.0944	7.54024	1.73463e+08	14SE	BS1R	3	Coculture	Bacillus	R	Evolve	Coculture evolution	CoR_PE
14SE4	5	13.784	7.63842	2.17465e+08	14SE	BS1R	4	Coculture	Bacillus	R	Evolve	Coculture evolution	CoR_PE
14SE5	5	13.7427	7.65149	2.24108e+08	14SE	BS1R	5	Coculture	Bacillus	R	Evolve	Coculture evolution	CoR_PE
14SE6	5	13.9988	7.57049	1.85979e+08	14SE	BS1R	6	Coculture	Bacillus	R	Evolve	Coculture evolution	CoR_PE
15SA1	5	14.9629	7.26554	9.21524e+07	15SA	BS5R	1	Coculture	Bacillus	R	Ancestor	Coculture evolution	CoR_PA
15SA2	5	14.9545	7.26818	9.27145e+07	15SA	BS5R	2	Coculture	Bacillus	R	Ancestor	Coculture evolution	CoR_PA
15SA3	5	15.2289	7.18141	7.59235e+07	15SA	BS5R	3	Coculture	Bacillus	R	Ancestor	Coculture evolution	CoR_PA
15SA4	5	15.1137	7.21784	8.25671e+07	15SA	BS5R	4	Coculture	Bacillus	R	Ancestor	Coculture evolution	CoR_PA
15SA5	5	15.0237	7.24631	8.81624e+07	15SA	BS5R	5	Coculture	Bacillus	R	Ancestor	Coculture evolution	CoR_PA
15SA6	5	14.9333	7.27491	9.41631e+07	15SA	BS5R	6	Coculture	Bacillus	R	Ancestor	Coculture evolution	CoR_PA
15SA1	5	12.4923	7.30245	1.00327e+08	15SA	BS5R	1	Coculture	Stutzerimonas	R	Ancestor	Coculture evolution	CoR_PA
15SA2	5	12.6341	7.25801	9.057e+07	15SA	BS5R	2	Coculture	Stutzerimonas	R	Ancestor	Coculture evolution	CoR_PA
15SA3	5	12.736	7.22608	8.41484e+07	15SA	BS5R	3	Coculture	Stutzerimonas	R	Ancestor	Coculture evolution	CoR_PA
15SA4	5	12.5289	7.29099	9.77142e+07	15SA	BS5R	4	Coculture	Stutzerimonas	R	Ancestor	Coculture evolution	CoR_PA
15SA5	5	12.5737	7.27693	9.46019e+07	15SA	BS5R	5	Coculture	Stutzerimonas	R	Ancestor	Coculture evolution	CoR_PA
15SA6	5	12.4595	7.31275	1.02735e+08	15SA	BS5R	6	Coculture	Stutzerimonas	R	Ancestor	Coculture evolution	CoR_PA
15SE1	5	14.2385	7.49466	1.5618e+08	15SE	BS5R	1	Coculture	Bacillus	R	Evolve	Coculture evolution	CoR_PE
15SE2	5	13.9453	7.58739	1.93359e+08	15SE	BS5R	2	Coculture	Bacillus	R	Evolve	Coculture evolution	CoR_PE
15SE3	5	14.2513	7.49062	1.54734e+08	15SE	BS5R	3	Coculture	Bacillus	R	Evolve	Coculture evolution	CoR_PE
15SE4	5	14.318	7.46952	1.47398e+08	15SE	BS5R	4	Coculture	Bacillus	R	Evolve	Coculture evolution	CoR_PE
15SE5	5	13.9423	7.58834	1.93782e+08	15SE	BS5R	5	Coculture	Bacillus	R	Evolve	Coculture evolution	CoR_PE
15SE6	5	14.2138	7.50248	1.5902e+08	15SE	BS5R	6	Coculture	Bacillus	R	Evolve	Coculture evolution	CoR_PE
17SE1	2	14.9245	7.27768	3.79059e+07	17SE	B2R	1	Coculture	Bacillus	R	Evolve	Monoculture evolution	MoR_PE
17SE2	2	14.9766	7.26119	3.64936e+07	17SE	B2R	2	Coculture	Bacillus	R	Evolve	Monoculture evolution	MoR_PE
17SE3	2	14.6971	7.34961	4.47347e+07	17SE	B2R	3	Coculture	Bacillus	R	Evolve	Monoculture evolution	MoR_PE
17SE4	2	15.2185	7.18469	3.06e+07	17SE	B2R	4	Coculture	Bacillus	R	Evolve	Monoculture evolution	MoR_PE
17SE5	2	14.7708	7.32631	4.23972e+07	17SE	B2R	5	Coculture	Bacillus	R	Evolve	Monoculture evolution	MoR_PE
17SE6	2	15.0006	7.2536	3.58616e+07	17SE	B2R	6	Coculture	Bacillus	R	Evolve	Monoculture evolution	MoR_PE
18SE1	1	14.6281	7.37143	2.35195e+07	18SE	B6R	1	Coculture	Bacillus	R	Evolve	Monoculture evolution	MoR_PE
18SE2	1	14.3778	7.4506	2.82231e+07	18SE	B6R	2	Coculture	Bacillus	R	Evolve	Monoculture evolution	MoR_PE
18SE3	1	14.4495	7.42793	2.67874e+07	18SE	B6R	3	Coculture	Bacillus	R	Evolve	Monoculture evolution	MoR_PE
18SE4	1	14.6578	7.36205	2.30173e+07	18SE	B6R	4	Coculture	Bacillus	R	Evolve	Monoculture evolution	MoR_PE
18SE5	1	14.4042	7.44225	2.76856e+07	18SE	B6R	5	Coculture	Bacillus	R	Evolve	Monoculture evolution	MoR_PE
18SE6	1	14.5619	7.39239	2.46823e+07	18SE	B6R	6	Coculture	Bacillus	R	Evolve	Monoculture evolution	MoR_PE
9SE1	5	10.28	7.99601	4.95429e+08	9SE	BS4S	1	Coculture	Stutzerimonas	S	Evolve	Coculture evolution	CoS_PE
9SE2	5	10.7794	7.83947	3.45493e+08	9SE	BS4S	2	Coculture	Stutzerimonas	S	Evolve	Coculture evolution	CoS_PE
9SE3	5	10.1987	8.02152	5.25403e+08	9SE	BS4S	3	Coculture	Stutzerimonas	S	Evolve	Coculture evolution	CoS_PE
9SE4	5	10.1333	8.04201	5.50784e+08	9SE	BS4S	4	Coculture	Stutzerimonas	S	Evolve	Coculture evolution	CoS_PE
9SE5	5	10.7042	7.86303	3.64752e+08	9SE	BS4S	5	Coculture	Stutzerimonas	S	Evolve	Coculture evolution	CoS_PE
9SE6	5	10.2659	8.00043	5.005e+08	9SE	BS4S	6	Coculture	Stutzerimonas	S	Evolve	Coculture evolution	CoS_PE
8SE1	10	14.2139	6.76274	5.79087e+07	8SE	BS1S	1	Coculture	Stutzerimonas	S	Evolve	Coculture evolution	CoS_PE
8SE2	10	13.8477	6.87754	7.54301e+07	8SE	BS1S	2	Coculture	Stutzerimonas	S	Evolve	Coculture evolution	CoS_PE
8SE3	10	14.2081	6.76457	5.81529e+07	8SE	BS1S	3	Coculture	Stutzerimonas	S	Evolve	Coculture evolution	CoS_PE
8SE4	10	13.6506	6.93932	8.6961e+07	8SE	BS1S	4	Coculture	Stutzerimonas	S	Evolve	Coculture evolution	CoS_PE
8SE5	10	14.1527	6.78194	6.05253e+07	8SE	BS1S	5	Coculture	Stutzerimonas	S	Evolve	Coculture evolution	CoS_PE
8SE6	10	13.6702	6.93318	8.57392e+07	8SE	BS1S	6	Coculture	Stutzerimonas	S	Evolve	Coculture evolution	CoS_PE
11SE1	5	12.0979	7.4261	1.33374e+08	11SE	B1S	1	Coculture	Stutzerimonas	S	Evolve	Monoculture evolution	MoS_PE
11SE2	5	12.1369	7.41389	1.29676e+08	11SE	B1S	2	Coculture	Stutzerimonas	S	Evolve	Monoculture evolution	MoS_PE
11SE3	5	12.0607	7.43776	1.37004e+08	11SE	B1S	3	Coculture	Stutzerimonas	S	Evolve	Monoculture evolution	MoS_PE
11SE4	5	12.1637	7.40547	1.27187e+08	11SE	B1S	4	Coculture	Stutzerimonas	S	Evolve	Monoculture evolution	MoS_PE
11SE5	5	12.0562	7.43917	1.37449e+08	11SE	B1S	5	Coculture	Stutzerimonas	S	Evolve	Monoculture evolution	MoS_PE
11SE6	5	11.9957	7.45813	1.43584e+08	11SE	B1S	6	Coculture	Stutzerimonas	S	Evolve	Monoculture evolution	MoS_PE
12SE1	5	12.7868	7.21014	8.11164e+07	13SE	B3S	1	Coculture	Stutzerimonas	S	Evolve	Monoculture evolution	MoS_PE
12SE2	5	12.058	7.4386	1.37269e+08	13SE	B3S	2	Coculture	Stutzerimonas	S	Evolve	Monoculture evolution	MoS_PE
12SE3	5	12.513	7.29597	9.88408e+07	13SE	B3S	3	Coculture	Stutzerimonas	S	Evolve	Monoculture evolution	MoS_PE
12SE4	5	12.0428	7.44337	1.38785e+08	13SE	B3S	4	Coculture	Stutzerimonas	S	Evolve	Monoculture evolution	MoS_PE
12SE5	5	12.5667	7.27914	9.50843e+07	13SE	B3S	5	Coculture	Stutzerimonas	S	Evolve	Monoculture evolution	MoS_PE
12SE6	5	12.8625	7.18641	7.68042e+07	13SE	B3S	6	Coculture	Stutzerimonas	S	Evolve	Monoculture evolution	MoS_PE
14SE1	5	11.6809	7.55683	1.80221e+08	14SE	BS1R	1	Coculture	Stutzerimonas	R	Evolve	Coculture evolution	CoR_PE
14SE2	5	11.624	7.57468	1.87781e+08	14SE	BS1R	2	Coculture	Stutzerimonas	R	Evolve	Coculture evolution	CoR_PE
14SE3	5	11.7479	7.53583	1.71713e+08	14SE	BS1R	3	Coculture	Stutzerimonas	R	Evolve	Coculture evolution	CoR_PE
14SE4	5	11.2127	7.70363	2.52695e+08	14SE	BS1R	4	Coculture	Stutzerimonas	R	Evolve	Coculture evolution	CoR_PE
14SE5	5	11.7291	7.54172	1.74055e+08	14SE	BS1R	5	Coculture	Stutzerimonas	R	Evolve	Coculture evolution	CoR_PE
14SE6	5	11.0504	7.75449	2.8409e+08	14SE	BS1R	6	Coculture	Stutzerimonas	R	Evolve	Coculture evolution	CoR_PE
15SE1	5	11.535	7.60258	2.00238e+08	15SE	BS5R	1	Coculture	Stutzerimonas	R	Evolve	Coculture evolution	CoR_PE
15SE2	5	11.1267	7.73057	2.68866e+08	15SE	BS5R	2	Coculture	Stutzerimonas	R	Evolve	Coculture evolution	CoR_PE
15SE3	5	11.1746	7.71555	2.59729e+08	15SE	BS5R	3	Coculture	Stutzerimonas	R	Evolve	Coculture evolution	CoR_PE
15SE4	5	11.257	7.68974	2.44741e+08	15SE	BS5R	4	Coculture	Stutzerimonas	R	Evolve	Coculture evolution	CoR_PE
15SE5	5	11.2007	7.70737	2.54884e+08	15SE	BS5R	5	Coculture	Stutzerimonas	R	Evolve	Coculture evolution	CoR_PE
15SE6	5	11.232	7.69756	2.49189e+08	15SE	BS5R	6	Coculture	Stutzerimonas	R	Evolve	Coculture evolution	CoR_PE
17SE1	1	13.4302	7.00843	1.01959e+07	17SE	B2R	1	Coculture	Stutzerimonas	R	Evolve	Monoculture evolution	MoR_PE
17SE2	1	13.2153	7.07582	1.19074e+07	17SE	B2R	2	Coculture	Stutzerimonas	R	Evolve	Monoculture evolution	MoR_PE
17SE3	1	13.2439	7.06683	1.16636e+07	17SE	B2R	3	Coculture	Stutzerimonas	R	Evolve	Monoculture evolution	MoR_PE
17SE4	1	13.2984	7.04976	1.12141e+07	17SE	B2R	4	Coculture	Stutzerimonas	R	Evolve	Monoculture evolution	MoR_PE
17SE5	1	12.9533	7.15794	1.43859e+07	17SE	B2R	5	Coculture	Stutzerimonas	R	Evolve	Monoculture evolution	MoR_PE
17SE6	1	12.9871	7.14736	1.40396e+07	17SE	B2R	6	Coculture	Stutzerimonas	R	Evolve	Monoculture evolution	MoR_PE
18SE1	1	12.7049	7.23581	1.72112e+07	18SE	B6R	1	Coculture	Stutzerimonas	R	Evolve	Monoculture evolution	MoR_PE
18SE2	1	12.4112	7.32788	2.12757e+07	18SE	B6R	2	Coculture	Stutzerimonas	R	Evolve	Monoculture evolution	MoR_PE
18SE3	1	12.4677	7.31019	2.04261e+07	18SE	B6R	3	Coculture	Stutzerimonas	R	Evolve	Monoculture evolution	MoR_PE
18SE4	1	12.6131	7.2646	1.83907e+07	18SE	B6R	4	Coculture	Stutzerimonas	R	Evolve	Monoculture evolution	MoR_PE
18SE5	1	12.5832	7.27398	1.87922e+07	18SE	B6R	5	Coculture	Stutzerimonas	R	Evolve	Monoculture evolution	MoR_PE
18SE6	1	12.77	7.21541	1.64213e+07	18SE	B6R	6	Coculture	Stutzerimonas	R	Evolve	Monoculture evolution	MoR_PE

## Sheet: Fig 2 BE
Group	bactype	SsetySe	Evolutionary condition	Treatment	Species	combined_label	R1	R2	R3	R4	R5	R6
BA	BA		Not evolved	Monoculture	Bacillus	BA	62.4231	71.2692	62.0385	65.5	63.1923	62.8077
BA-PA	BA	SA	Not evolved	Coculture	/	BA_SA	69.7308	82.4231	78.1923	68.9615	67.4231	79.3462
B2R	R		Monoculture evolution	Monoculture	Bacillus	MoR	20.1154	21.2692	25.1154	24.3462	24.3462	29.3462
B2R-PE	R	SE	Monoculture evolution	Coculture	/	MoR_SE	32.0385	48.9615	30.1154	30.1154	47.4231	32.4231
B6R	R		Monoculture evolution	Monoculture	Bacillus	MoR	27.6538	32.4231	39.9615	27.0385	30.1154	44.8462
B6R-PE	R	SE	Monoculture evolution	Coculture	/	MoR_SE	47.4231	47.0385	51.2692	38.9615	38.9615	37.0385
BS1R	R		Coculture evolution	Monoculture	Bacillus	CoR	40.1154	45.5	64.7308	27.8077	31.2692	38.9615
BS1R-PE	R	SE	Coculture evolution	Coculture	/	CoR_SE	145.5	152.423	126.269	150.5	132.423	124.346
BS5R	R		Coculture evolution	Monoculture	Bacillus	CoR	39.7308	53.5769	41.6538	37.8077	44.3462	47.0385
BS5R-PE	R	SE	Coculture evolution	Coculture	/	CoR_SE	97.8077	92.4231	137.038	107.423	92.8077	100.885
B1S	S		Monoculture evolution	Monoculture	Bacillus	MoS	53.5769	69.7308	60.5	71.2692	52.4231	57.4231
B1S-PE	S	SE	Monoculture evolution	Coculture	/	MoS_SE	129.346	133.192	127.423	185.115	158.192	157.423
B3S	S		Monoculture evolution	Monoculture	Bacillus	MoS	68.5769	86.6538	81.2692	95.1154	96.2692	88.5769
B3S-PE	S	SE	Monoculture evolution	Coculture	/	MoS_SE	98.5769	97.4231	96.6538	104.346	108.192	99.7308
BS1S	S		Coculture evolution	Monoculture	Bacillus	CoS	73.1923	75.1154	62.4231	62.8077	61.2692	66.2692
BS1S-PE	S	SE	Coculture evolution	Coculture	/	CoS_SE	118.962	117.808	124.731	114.346	109.346	118.577
BS4S	S		Coculture evolution	Monoculture	Bacillus	CoS	53.1923	56.2692	52.8077	58.1923	53.9615	52.8077
BS4S-PE	S	SE	Coculture evolution	Coculture	/	CoS_SE	53.1923	63.5769	61.6538	45.8846	51.6538	52.0385
PA		SA	Not evolved	Monoculture	Stutzerimonas	SA	37.7308	41.2692	34.0769	37.5769	37.7308	37.3462
PE		SE	Coculture evolution	Monoculture	Stutzerimonas	SE	32.0385	31.6538	34.3462	28.5769	38.5769	37.0385

## Sheet: Fig 2F&3G
id	Medium	Group	Replicate	Rough	OD	Relative
1	2*TSB+ water	2*TSB+ water	1	CoR1	0.5885	0.963464
2	2*TSB+ water	2*TSB+ water	2	CoR1	0.6348	1.03926
3	2*TSB+ water	2*TSB+ water	3	CoR1	0.664	1.08707
4	2*TSB+ water	2*TSB+ water	4	CoR1	0.5774	0.945292
5	2*TSB+ water	2*TSB+ water	5	CoR1	0.5963	0.976234
6	2*TSB+ water	2*TSB+ water	6	CoR1	0.6039	0.988676
7	2*TSB+ self biofilm matrix	2*TSB+ self biofilm matrix	1	CoR1	0.716	1.1722
8	2*TSB+ self biofilm matrix	2*TSB+ self biofilm matrix	2	CoR1	0.6623	1.08429
9	2*TSB+ self biofilm matrix	2*TSB+ self biofilm matrix	3	CoR1	0.598	0.979017
10	2*TSB+ self biofilm matrix	2*TSB+ self biofilm matrix	4	CoR1	0.6711	1.09869
11	2*TSB+ self biofilm matrix	2*TSB+ self biofilm matrix	5	CoR1	0.6092	0.997353
12	2*TSB+ self biofilm matrix	2*TSB+ self biofilm matrix	6	CoR1	0.6383	1.04499
13	2*TSB+ BA biofilm matrix	2*TSB+ BA biofilm matrix	1	CoR1	0.8776	1.43676
14	2*TSB+ BA biofilm matrix	2*TSB+ BA biofilm matrix	2	CoR1	0.8655	1.41696
15	2*TSB+ BA biofilm matrix	2*TSB+ BA biofilm matrix	3	CoR1	0.9052	1.48195
16	2*TSB+ BA biofilm matrix	2*TSB+ BA biofilm matrix	4	CoR1	0.9667	1.58264
17	2*TSB+ BA biofilm matrix	2*TSB+ BA biofilm matrix	5	CoR1	0.8975	1.46934
18	2*TSB+ BA biofilm matrix	2*TSB+ BA biofilm matrix	6	CoR1	0.907	1.4849
19	2*TSB+ BS1S biofilm matrix	2*TSB+ CoS biofilm matrix	1	CoR1	0.8185	1.34001
20	2*TSB+ BS1S biofilm matrix	2*TSB+ CoS biofilm matrix	2	CoR1	0.8996	1.47278
21	2*TSB+ BS1S biofilm matrix	2*TSB+ CoS biofilm matrix	3	CoR1	0.8106	1.32708
22	2*TSB+ BS1S biofilm matrix	2*TSB+ CoS biofilm matrix	4	CoR1	0.8644	1.41515
23	2*TSB+ BS1S biofilm matrix	2*TSB+ CoS biofilm matrix	5	CoR1	0.8489	1.38978
24	2*TSB+ BS1S biofilm matrix	2*TSB+ CoS biofilm matrix	6	CoR1	0.7398	1.21117
25	2*TSB+ BS4S biofilm matrix	2*TSB+ CoS biofilm matrix	1	CoR1	1.0576	1.73145
26	2*TSB+ BS4S biofilm matrix	2*TSB+ CoS biofilm matrix	2	CoR1	0.9599	1.5715
27	2*TSB+ BS4S biofilm matrix	2*TSB+ CoS biofilm matrix	3	CoR1	0.9872	1.6162
28	2*TSB+ BS4S biofilm matrix	2*TSB+ CoS biofilm matrix	4	CoR1	1.011	1.65516
29	2*TSB+ BS4S biofilm matrix	2*TSB+ CoS biofilm matrix	5	CoR1	1.2124	1.98488
30	2*TSB+ BS4S biofilm matrix	2*TSB+ CoS biofilm matrix	6	CoR1	1.1422	1.86996
31	2*TSB+ SA supernatant	2*TSB+ SA supernatant	1	CoR1	0.8208	1.34377
32	2*TSB+ SA supernatant	2*TSB+ SA supernatant	2	CoR1	0.823	1.34738
33	2*TSB+ SA supernatant	2*TSB+ SA supernatant	3	CoR1	0.7042	1.15288
34	2*TSB+ SA supernatant	2*TSB+ SA supernatant	4	CoR1	0.7333	1.20052
35	2*TSB+ SA supernatant	2*TSB+ SA supernatant	5	CoR1	0.9114	1.4921
36	2*TSB+ SA supernatant	2*TSB+ SA supernatant	6	CoR1	0.7313	1.19725
37	2*TSB+ SA supernatant	2*TSB+ SE supernatant	1	CoR1	0.9693	1.58689
38	2*TSB+ SA supernatant	2*TSB+ SE supernatant	2	CoR1	0.9742	1.59491
39	2*TSB+ SA supernatant	2*TSB+ SE supernatant	3	CoR1	1.1527	1.88715
40	2*TSB+ SA supernatant	2*TSB+ SE supernatant	4	CoR1	0.9098	1.48948
41	2*TSB+ SA supernatant	2*TSB+ SE supernatant	5	CoR1	1.069	1.75012
42	2*TSB+ SA supernatant	2*TSB+ SE supernatant	6	CoR1	0.9959	1.63044
43	2*TSB+ SA supernatant	2*TSB+ SM supernatant	1	CoR1	1.0463	1.71295
44	2*TSB+ SA supernatant	2*TSB+ SM supernatant	2	CoR1	1.0942	1.79137
45	2*TSB+ SA supernatant	2*TSB+ SM supernatant	3	CoR1	1.223	2.00224
46	2*TSB+ SA supernatant	2*TSB+ SM supernatant	4	CoR1	1.0263	1.68021
47	2*TSB+ SA supernatant	2*TSB+ SM supernatant	5	CoR1	1.1252	1.84212
48	2*TSB+ SA supernatant	2*TSB+ SM supernatant	6	CoR1	1.1248	1.84147
49	2*TSB+ water	2*TSB+ water	1	CoR6	0.5366	1.12009
50	2*TSB+ water	2*TSB+ water	2	CoR6	0.4702	0.981492
51	2*TSB+ water	2*TSB+ water	3	CoR6	0.4525	0.944545
52	2*TSB+ water	2*TSB+ water	4	CoR6	0.4919	1.02679
53	2*TSB+ water	2*TSB+ water	5	CoR6	0.4206	0.877957
54	2*TSB+ water	2*TSB+ water	6	CoR6	0.5026	1.04912
55	2*TSB+ self biofilm matrix	2*TSB+ self biofilm matrix	1	CoR6	0.5124	1.06958
56	2*TSB+ self biofilm matrix	2*TSB+ self biofilm matrix	2	CoR6	0.5103	1.0652
57	2*TSB+ self biofilm matrix	2*TSB+ self biofilm matrix	3	CoR6	0.4369	0.911982
58	2*TSB+ self biofilm matrix	2*TSB+ self biofilm matrix	4	CoR6	0.4624	0.96521
59	2*TSB+ self biofilm matrix	2*TSB+ self biofilm matrix	5	CoR6	0.4639	0.968341
60	2*TSB+ self biofilm matrix	2*TSB+ self biofilm matrix	6	CoR6	0.3942	0.82285
61	2*TSB+ BA biofilm matrix	2*TSB+ BA biofilm matrix	1	CoR6	1.0072	2.10242
62	2*TSB+ BA biofilm matrix	2*TSB+ BA biofilm matrix	2	CoR6	1.0591	2.21076
63	2*TSB+ BA biofilm matrix	2*TSB+ BA biofilm matrix	3	CoR6	1.0681	2.22954
64	2*TSB+ BA biofilm matrix	2*TSB+ BA biofilm matrix	4	CoR6	1.0892	2.27359
65	2*TSB+ BA biofilm matrix	2*TSB+ BA biofilm matrix	5	CoR6	1.0445	2.18028
66	2*TSB+ BA biofilm matrix	2*TSB+ BA biofilm matrix	6	CoR6	0.9643	2.01287
67	2*TSB+ BS1S biofilm matrix	2*TSB+ CoS biofilm matrix	1	CoR6	1.033	2.15628
68	2*TSB+ BS1S biofilm matrix	2*TSB+ CoS biofilm matrix	2	CoR6	1.0511	2.19406
69	2*TSB+ BS1S biofilm matrix	2*TSB+ CoS biofilm matrix	3	CoR6	1.0885	2.27213
70	2*TSB+ BS1S biofilm matrix	2*TSB+ CoS biofilm matrix	4	CoR6	1.0343	2.15899
71	2*TSB+ BS1S biofilm matrix	2*TSB+ CoS biofilm matrix	5	CoR6	1.0218	2.1329
72	2*TSB+ BS1S biofilm matrix	2*TSB+ CoS biofilm matrix	6	CoR6	1.094	2.28361
73	2*TSB+ BS4S biofilm matrix	2*TSB+ CoS biofilm matrix	1	CoR6	1.1865	2.47669
74	2*TSB+ BS4S biofilm matrix	2*TSB+ CoS biofilm matrix	2	CoR6	1.154	2.40885
75	2*TSB+ BS4S biofilm matrix	2*TSB+ CoS biofilm matrix	3	CoR6	1.1747	2.45206
76	2*TSB+ BS4S biofilm matrix	2*TSB+ CoS biofilm matrix	4	CoR6	1.1041	2.30469
77	2*TSB+ BS4S biofilm matrix	2*TSB+ CoS biofilm matrix	5	CoR6	1.1222	2.34247
78	2*TSB+ BS4S biofilm matrix	2*TSB+ CoS biofilm matrix	6	CoR6	1.0745	2.2429
79	2*TSB+ SA supernatant	2*TSB+ SA supernatant	1	CoR6	0.5559	1.16038
80	2*TSB+ SA supernatant	2*TSB+ SA supernatant	2	CoR6	0.4904	1.02366
81	2*TSB+ SA supernatant	2*TSB+ SA supernatant	3	CoR6	0.4928	1.02867
82	2*TSB+ SA supernatant	2*TSB+ SA supernatant	4	CoR6	0.5232	1.09212
83	2*TSB+ SA supernatant	2*TSB+ SA supernatant	5	CoR6	0.5051	1.05434
84	2*TSB+ SA supernatant	2*TSB+ SA supernatant	6	CoR6	0.5218	1.0892
85	2*TSB+ SA supernatant	2*TSB+ SE supernatant	1	CoR6	0.7808	1.62984
86	2*TSB+ SA supernatant	2*TSB+ SE supernatant	2	CoR6	0.774	1.61564
87	2*TSB+ SA supernatant	2*TSB+ SE supernatant	3	CoR6	0.7688	1.60479
88	2*TSB+ SA supernatant	2*TSB+ SE supernatant	4	CoR6	0.8404	1.75424
89	2*TSB+ SA supernatant	2*TSB+ SE supernatant	5	CoR6	0.8047	1.67972
90	2*TSB+ SA supernatant	2*TSB+ SE supernatant	6	CoR6	0.8636	1.80267
91	2*TSB+ SM supernatant	2*TSB+ SM supernatant	1	CoR6	0.7879	1.64466
92	2*TSB+ SM supernatant	2*TSB+ SM supernatant	2	CoR6	0.7319	1.52776
93	2*TSB+ SM supernatant	2*TSB+ SM supernatant	3	CoR6	0.7868	1.64236
94	2*TSB+ SM supernatant	2*TSB+ SM supernatant	4	CoR6	0.7482	1.56179
95	2*TSB+ SM supernatant	2*TSB+ SM supernatant	5	CoR6	0.8451	1.76406
96	2*TSB+ SM supernatant	2*TSB+ SM supernatant	6	CoR6	0.7597	1.58579

## Sheet: Fig 3D
id	ct	lgDNA	dilution	DNAcopies	sample	replicate
comA1	13.7057	7.6632	1	4.60465e+07	comA	1
comA2	13.6304	7.68702	1	4.86429e+07	comA	2
comA3	13.9862	7.57447	1	3.75376e+07	comA	3
comA4	13.8037	7.63218	1	4.28728e+07	comA	4
comA5	13.9126	7.59774	1	3.96039e+07	comA	5
comA6	13.6362	7.68516	1	4.84349e+07	comA	6
comP1	13.2665	7.80209	1	6.34004e+07	comP	1
comP2	13.3936	7.76192	1	5.7799e+07	comP	2
comP3	13.1606	7.83559	1	6.84848e+07	comP	3
comP4	13.2705	7.80083	1	6.32169e+07	comP	4
comP5	13.622	7.68966	1	4.89398e+07	comP	5
comP6	13.4034	7.75881	1	5.7387e+07	comP	6
degS1	13.9637	7.58159	1	3.81583e+07	degS	1
degS2	13.7847	7.6382	1	4.34708e+07	degS	2
degS3	14.6083	7.37769	1	2.3861e+07	degS	3
degS4	14.4746	7.41999	1	2.6302e+07	degS	4
degS5	13.8252	7.6254	1	4.22086e+07	degS	5
degS6	14.2762	7.48274	1	3.03906e+07	degS	6
degQ1	14.1214	7.5317	1	3.40177e+07	degQ	1
degQ2	14.2239	7.49929	1	3.15713e+07	degQ	2
degQ3	13.9987	7.57052	1	3.71982e+07	degQ	3
degQ4	14.276	7.48281	1	3.03956e+07	degQ	4
degQ5	14.0763	7.54598	1	3.51543e+07	degQ	5
degQ6	14.2522	7.49033	1	3.09266e+07	degQ	6
ywcC1	11.6536	8.31227	2	4.10484e+08	ywcC	1
ywcC2	11.8057	8.26417	2	3.67449e+08	ywcC	2
ywcC3	11.8963	8.23549	2	3.43972e+08	ywcC	3
ywcC4	11.6072	8.32695	2	4.24604e+08	ywcC	4
ywcC5	11.5565	8.34297	2	4.40551e+08	ywcC	5
ywcC6	11.9268	8.22586	2	3.36426e+08	ywcC	6
spo0F1	14.6536	7.36337	1	2.30869e+07	spo0F	1
spo0F2	15.0057	7.25201	1	1.78652e+07	spo0F	2
spo0F3	15.0963	7.22333	1	1.67237e+07	spo0F	3
spo0F4	15.1072	7.2199	1	1.65922e+07	spo0F	4
spo0F5	14.9565	7.26755	1	1.8516e+07	spo0F	5
spo0F6	14.9268	7.27696	1	1.89217e+07	spo0F	6

## Sheet: Fig 3E
id	dilution	ct	lgDNA	DNAcopies	sample	replicate	Treatment	Species	psetype
SM1	1	12.3352	7.35171	2.24753e+07	PM	1	Monoculture	pse	cpsA
SM2	1	12.4088	7.32865	2.13135e+07	PM	2	Monoculture	pse	cpsA
SM3	1	12.7759	7.21357	1.63518e+07	PM	3	Monoculture	pse	cpsA
SM4	1	12.8194	7.19993	1.58465e+07	PM	4	Monoculture	pse	cpsA
SM5	1	12.9779	7.15022	1.41326e+07	PM	5	Monoculture	pse	cpsA
SM6	1	12.9596	7.15597	1.4321e+07	PM	6	Monoculture	pse	cpsA
SA1	1	12.7854	7.21059	1.62402e+07	PA	1	Monoculture	pse	PA
SA2	1	12.2259	7.38598	2.4321e+07	PA	2	Monoculture	pse	PA
SA3	1	12.5711	7.27776	1.89567e+07	PA	3	Monoculture	pse	PA
SA4	1	12.9762	7.15075	1.41498e+07	PA	4	Monoculture	pse	PA
SA5	1	12.3518	7.34651	2.22082e+07	PA	5	Monoculture	pse	PA
SA6	1	12.9689	7.15305	1.42248e+07	PA	6	Monoculture	pse	PA

## Sheet: Fig 3F
id	Sample	Group	bactype	stutype	evolvecondition	EPS	Treatment
1	BA-SA1	BA-SA	BA	SA	NA	79	coculture+SA
2	BA-SA2	BA-SA	BA	SA	NA	76	coculture+SA
3	BA-SA3	BA-SA	BA	SA	NA	71	coculture+SA
4	BS1S-SA1	CoS-SA	S	SA	Co	119	coculture+SA
5	BS1S-SA2	CoS-SA	S	SA	Co	118	coculture+SA
6	BS1S-SA3	CoS-SA	S	SA	Co	125	coculture+SA
7	BS1S-cpsA1	CoS-cpsA	S	cpsA	Co	185	coculture+cpsA
8	BS1S-cpsA2	CoS-cpsA	S	cpsA	Co	155	coculture+cpsA
9	BS1S-cpsA3	CoS-cpsA	S	cpsA	Co	165	coculture+cpsA
10	BS4S-SA1	CoS-SA	S	SA	Co	145	coculture+SA
11	BS4S-SA2	CoS-SA	S	SA	Co	127	coculture+SA
12	BS4S-SA3	CoS-SA	S	SA	Co	127	coculture+SA
13	BS4S-cpsA1	CoS-cpsA	S	cpsA	Co	179	coculture+cpsA
14	BS4S-cpsA2	CoS-cpsA	S	cpsA	Co	151	coculture+cpsA
15	BS4S-cpsA3	CoS-cpsA	S	cpsA	Co	184	coculture+cpsA
16	BS1R-SA1	CoR-SA	R	SA	Co	96	coculture+SA
17	BS1R-SA2	CoR-SA	R	SA	Co	77	coculture+SA
18	BS1R-SA3	CoR-SA	R	SA	Co	78	coculture+SA
19	BS1R-cpsA1	CoR-cpsA	R	cpsA	Co	116	coculture+cpsA
20	BS1R-cpsA2	CoR-cpsA	R	cpsA	Co	124	coculture+cpsA
21	BS1R-cpsA3	CoR-cpsA	R	cpsA	Co	94	coculture+cpsA
22	BS5R-SA1	CoR-SA	R	SA	Co	45	coculture+SA
23	BS5R-SA2	CoR-SA	R	SA	Co	47	coculture+SA
24	BS5R-SA3	CoR-SA	R	SA	Co	53	coculture+SA
25	BS5R-cpsA1	CoR-cpsA	R	cpsA	Co	98	coculture+cpsA
26	BS5R-cpsA2	CoR-cpsA	R	cpsA	Co	95	coculture+cpsA
27	BS5R-cpsA3	CoR-cpsA	R	cpsA		99	coculture+cpsA

## Sheet: Fig 5
Treatment	Replicate	Transfer	Volcano	Slimy	Rough	Dilution
BA	1	1	108	52	0	100000
BA	2	1	230	116	0	100000
BA	3	1	120	66	0	100000
BA	4	1	100	74	0	100000
BA	5	1	140	41	0	100000
BA	6	1	145	64	0	100000
BASA	1	1	284	81	0	100000
BASA	2	1	160	86	0	100000
BASA	3	1	183	72	0	100000
BASA	4	1	143	43	0	100000
BASA	5	1	172	39	0	100000
BASA	6	1	138	56	0	100000
BASE	1	1	47	5	2	100000
BASE	2	1	69	5	12	100000
BASE	3	1	25	10	4	100000
BASE	4	1	22	9	0	100000
BASE	5	1	56	21	8	100000
BASE	6	1	28	7	3	100000
BASM	1	1	64	12	6	100000
BASM	2	1	39	12	7	100000
BASM	3	1	40	8	1	100000
BASM	4	1	81	17	0	100000
BASM	5	1	178	21	0	100000
BASM	6	1	82	20	0	100000
BA	1	2	124	42	0	100000
BA	2	2	186	56	0	100000
BA	3	2	129	43	0	100000
BA	4	2	140	54	0	100000
BA	5	2	157	41	0	100000
BA	6	2	165	34	0	100000
BASA	1	2	88	10	5	100000
BASA	2	2	138	17	6	100000
BASA	3	2	137	12	4	100000
BASA	4	2	153	18	5	100000
BASA	5	2	164	21	8	100000
BASA	6	2	129	25	11	100000
BASE	1	2	86	73	35	100000
BASE	2	2	76	48	43	100000
BASE	3	2	79	37	37	100000
BASE	4	2	48	73	62	100000
BASE	5	2	93	49	76	100000
BASE	6	2	68	64	53	100000
BASM	1	2	76	73	46	100000
BASM	2	2	59	83	53	100000
BASM	3	2	46	56	57	100000
BASM	4	2	83	28	46	100000
BASM	5	2	49	96	25	100000
BASM	6	2	73	49	76	100000
BA	1	3	183	73	3	100000
BA	2	3	97	76	0	100000
BA	3	3	106	49	7	100000
BA	4	3	128	76	0	100000
BA	5	3	77	69	2	100000
BA	6	3	96	38	0	100000
BASA	1	3	92	53	15	100000
BASA	2	3	109	23	25	100000
BASA	3	3	173	44	28	100000
BASA	4	3	162	34	18	100000
BASA	5	3	130	24	13	100000
BASA	6	3	86	15	9	100000
BASE	1	3	16	121	134	100000
BASE	2	3	37	108	156	100000
BASE	3	3	24	146	89	100000
BASE	4	3	13	102	131	100000
BASE	5	3	22	109	117	100000
BASE	6	3	37	96	88	100000
BASM	1	3	22	102	118	100000
BASM	2	3	21	111	104	100000
BASM	3	3	21	76	131	100000
BASM	4	3	22	75	104	100000
BASM	5	3	3	161	134	100000
BASM	6	3	13	68	96	100000
BA	1	4	146	96	4	100000
BA	2	4	75	87	0	100000
BA	3	4	89	68	7	100000
BA	4	4	103	88	3	100000
BA	5	4	86	59	0	100000
BA	6	4	64	76	0	100000
BASA	1	4	83	75	8	100000
BASA	2	4	75	34	12	100000
BASA	3	4	107	62	16	100000
BASA	4	4	132	65	11	100000
BASA	5	4	85	45	5	100000
BASA	6	4	74	27	9	100000
BASE	1	4	0	30	164	100000
BASE	2	4	9	29	189	100000
BASE	3	4	3	95	291	100000
BASE	4	4	0	32	233	100000
BASE	5	4	3	54	102	100000
BASE	6	4	2	27	73	100000
BASM	1	4	2	29	110	100000
BASM	2	4	1	43	113	100000
BASM	3	4	0	34	138	100000
BASM	4	4	0	35	190	100000
BASM	5	4	0	16	182	100000
BASM	6	4	0	24	218	100000
BA	1	5	76	25	8	100000
BA	2	5	123	13	9	100000
BA	3	5	79	34	0	100000
BA	4	5	120	24	3	100000
BA	5	5	99	43	0	100000
BA	6	5	142	32	4	100000
BASA	1	5	86	76	10	100000
BASA	2	5	77	34	13	100000
BASA	3	5	95	35	9	100000
BASA	4	5	103	64	7	100000
BASA	5	5	153	36	15	100000
BASA	6	5	84	41	2	100000
BASE	1	5	1	1	102	100000
BASE	2	5	1	5	141	100000
BASE	3	5	0	5	89	100000
BASE	4	5	0	7	122	100000
BASE	5	5	0	0	122	100000
BASE	6	5	3	1	71	100000
BASM	1	5	8	12	94	100000
BASM	2	5	0	11	152	100000
BASM	3	5	0	13	301	100000
BASM	4	5	0	15	107	100000
BASM	5	5	0	8	228	100000
BASM	6	5	1	34	359	100000
BA	1	6	52	18	12	100000
BA	2	6	106	12	21	100000
BA	3	6	48	45	0	100000
BA	4	6	83	33	0	100000
BA	5	6	77	56	8	100000
BA	6	6	86	41	0	100000
BASA	1	6	34	92	12	100000
BASA	2	6	95	40	17	100000
BASA	3	6	43	59	16	100000
BASA	4	6	40	77	10	100000
BASA	5	6	60	27	21	100000
BASA	6	6	29	46	8	100000
BASE	1	6	0	0	278	100000
BASE	2	6	0	0	206	100000
BASE	3	6	0	4	207	100000
BASE	4	6	0	0	153	100000
BASE	5	6	0	8	116	100000
BASE	6	6	0	1	173	100000
BASM	1	6	0	0	139	100000
BASM	2	6	0	0	158	100000
BASM	3	6	0	0	291	100000
BASM	4	6	0	13	274	100000
BASM	5	6	0	5	108	100000
BASM	6	6	0	0	214	100000
