# Supplementary material for: Presence of a biofilm beneficiary alters the evolutionary trajectory of a biofilm former
Source: ISME J. 2025 Jul 31;19(1):wraf160. doi: 10.1093/ismejo/wraf160 (PMC12393148; doi:10.1093/ismejo/wraf160)
Supplement: Dataset_S5_Supplementary_figure_data_wraf160 [file dataset_s5_supplementary_figure_data_wraf160.xlsx]

## Sheet: Figure S1
Cell numbers in pellicle (DNA copies)
	Monoculture						Coculture
BA-24h	82300000	76300000	81500000	65300000	71000000	63400000	327000000	270000000	366000000	268000000	253000000	293000000
SA-24h	3680000	8330000	3440000	4520000	9430000	7050000	35300000	39600000	30500000	33900000	31800000	37000000
BA-48h	131000000	95000000	124000000	88200000	77500000	90700000	87700000	81000000	85200000	90500000	92900000	83400000
SA-48h	16200000	24300000	19000000	14100000	22200000	14200000	9140000	8070000	7070000	8520000	10300000	6450000

## Sheet: Fig S3
Replicate	2d sporulation (%)	7d sporulation (%)
1	2.11765	80
2	1.61345	83.3333
3	1.56303	92.5926
4	1.96639	91.6667
5	2.31933	76.4706
6	1.86555	84.2105

## Sheet: Fig S4
id	Sample	Group	OD	Treatment
1	BA-SA1	BA-SA	0.87	coculture+SA
2	BA-SA2	BA-SA	0.822	coculture+SA
3	BA-SA3	BA-SA	0.986	coculture+SA
4	BS1S-SA1	BS1S-SA	0.819	coculture+SA
5	BS1S-SA2	BS1S-SA	1.094	coculture+SA
6	BS1S-SA3	BS1S-SA	1.178	coculture+SA
7	BS1S-cpsA1	BS1S-cpsA	1.285	coculture+cpsA
8	BS1S-cpsA2	BS1S-cpsA	1.292	coculture+cpsA
9	BS1S-cpsA3	BS1S-cpsA	1.311	coculture+cpsA
10	BS4S-SA1	BS4S-SA	1.158	coculture+SA
11	BS4S-SA2	BS4S-SA	0.866	coculture+SA
12	BS4S-SA3	BS4S-SA	1.005	coculture+SA
13	BS4S-cpsA1	BS4S-cpsA	1.179	coculture+cpsA
14	BS4S-cpsA2	BS4S-cpsA	1.377	coculture+cpsA
15	BS4S-cpsA3	BS4S-cpsA	1.312	coculture+cpsA
16	BS1R-SA1	BS1R-SA	0.804	coculture+SA
17	BS1R-SA2	BS1R-SA	0.755	coculture+SA
18	BS1R-SA3	BS1R-SA	0.578	coculture+SA
19	BS1R-cpsA1	BS1R-cpsA	0.856	coculture+cpsA
20	BS1R-cpsA2	BS1R-cpsA	0.829	coculture+cpsA
21	BS1R-cpsA3	BS1R-cpsA	0.912	coculture+cpsA
22	BS5R-SA1	BS5R-SA	1.087	coculture+SA
23	BS5R-SA2	BS5R-SA	1.15	coculture+SA
24	BS5R-SA3	BS5R-SA	0.686	coculture+SA
25	BS5R-cpsA1	BS5R-cpsA	1.158	coculture+cpsA
26	BS5R-cpsA2	BS5R-cpsA	1.224	coculture+cpsA
27	BS5R-cpsA3	BS5R-cpsA	1.039	coculture+cpsA
